# Supplementary material for: Extracellular space preservation aids the connectomic analysis of neural circuits
Source: eLife. 2015 Dec 9;4:e08206. doi: 10.7554/eLife.08206 (PMC4764589; doi:10.7554/eLife.08206)
Supplement: Figure 3—source data 1. — DOI: http://dx.doi.org/10.7554/eLife.08206.013 [file elife-08206-fig3-data1.zip]

Archive with 1 entries (1 files):
- M0027_11_dense_skels.186.nml
