# Supplementary material for: Extracellular space preservation aids the connectomic analysis of neural circuits
Source: eLife. 2015 Dec 9;4:e08206. doi: 10.7554/eLife.08206 (PMC4764589; doi:10.7554/eLife.08206)
Supplement: Figure 3—source data 1. — DOI: http://dx.doi.org/10.7554/eLife.08206.013 [file elife-08206-fig3-data1.zip › M0027_11_dense_skels.186.nml]

<?xml version="1.0" encoding="UTF-8"?>
<things>
    <parameters>
        <experiment name="M0027_11_mag1"/>
        <lastsavedin version="4.0"/>
        <createdin version="4.0"/>
        <scale x="9.8" y="9.8" z="25"/>
        <offset x="0" y="0" z="0"/>
        <RadiusLocking enableCommentLocking="0" lockingRadius="10" lockToNodesWithComment="seed"/>
        <time ms="52660841" checksum="e92eed0c5d15856b56b0b9b6880528be0a88bd37d88abfad909a4ccb9aed37a4"/>
        <activeNode id="5467"/>
        <editPosition x="2076" y="2233" z="436"/>
        <skeletonVPState E0="-0.0768396" E1="-0.0892405" E2="-0.38927" E3="0" E4="-0.970644" E5="0.234391" E6="0.0211858" E7="0" E8="0.581434" E9="2.46952" E10="-0.104617" E11="0" E12="4041.36" E13="3988.37" E14="-4612.39" E15="1" translateX="-597.36" translateY="72.4327"/>
        <vpSettingsZoom XYPlane="0.8" XZPlane="0.8" YZPlane="0.8" SkelPlane="1"/>
        <idleTime ms="3996406" checksum="3f38dba1339b2473339a8b0bbb122f2d34ff7232e56207aa93346d0a594e518d"/>
    </parameters>
    <thing id="245" color.r="-1." color.g="-1." color.b="-1." color.a="1." comment="">
        <nodes>
            <node id="5467" radius="1.5" x="1739" y="2202" z="341" inVp="0" inMag="1" time="52561672"/>
            <node id="5477" radius="1.5" x="1774" y="2280" z="257" inVp="0" inMag="1" time="52627397"/>
            <node id="5476" radius="1.5" x="1796" y="2287" z="268" inVp="0" inMag="1" time="52620550"/>
            <node id="5475" radius="1.5" x="1879" y="2393" z="316" inVp="0" inMag="1" time="52602799"/>
            <node id="5474" radius="1.5" x="1861" y="2370" z="299" inVp="0" inMag="1" time="52598646"/>
            <node id="5473" radius="1.5" x="1836" y="2321" z="285" inVp="0" inMag="1" time="52595431"/>
            <node id="5472" radius="1.5" x="1810" y="2272" z="279" inVp="0" inMag="1" time="52587868"/>
            <node id="5471" radius="1.5" x="1799" y="2232" z="279" inVp="0" inMag="1" time="52581157"/>
            <node id="5470" radius="1.5" x="1769" y="2217" z="293" inVp="0" inMag="1" time="52578108"/>
            <node id="5469" radius="1.5" x="1772" y="2216" z="310" inVp="0" inMag="1" time="52574139"/>
            <node id="5468" radius="1.5" x="1759" y="2218" z="328" inVp="0" inMag="1" time="52569926"/>
        </nodes>
        <edges>
            <edge source="5467" target="5468"/>
            <edge source="5476" target="5477"/>
            <edge source="5474" target="5475"/>
            <edge source="5473" target="5474"/>
            <edge source="5472" target="5476"/>
            <edge source="5472" target="5473"/>
            <edge source="5471" target="5472"/>
            <edge source="5470" target="5471"/>
            <edge source="5469" target="5470"/>
            <edge source="5468" target="5469"/>
        </edges>
    </thing>
    <thing id="244" color.r="-1." color.g="-1." color.b="-1." color.a="1." comment="">
        <nodes>
            <node id="5456" radius="1.5" x="2384" y="2615" z="308" inVp="0" inMag="1" time="52372630"/>
            <node id="5466" radius="1.5" x="2540" y="2762" z="434" inVp="0" inMag="1" time="52418022"/>
            <node id="5465" radius="1.5" x="2486" y="2748" z="434" inVp="0" inMag="1" time="52416226"/>
            <node id="5464" radius="1.5" x="2468" y="2730" z="430" inVp="0" inMag="1" time="52410148"/>
            <node id="5463" radius="1.5" x="2460" y="2666" z="421" inVp="0" inMag="1" time="52403859"/>
            <node id="5462" radius="1.5" x="2454" y="2631" z="402" inVp="0" inMag="1" time="52399219"/>
            <node id="5461" radius="1.5" x="2457" y="2629" z="386" inVp="0" inMag="1" time="52394686"/>
            <node id="5460" radius="1.5" x="2443" y="2642" z="372" inVp="0" inMag="1" time="52390602"/>
            <node id="5459" radius="1.5" x="2444" y="2636" z="356" inVp="0" inMag="1" time="52386420"/>
            <node id="5458" radius="1.5" x="2431" y="2623" z="339" inVp="0" inMag="1" time="52382738"/>
            <node id="5457" radius="1.5" x="2400" y="2627" z="325" inVp="0" inMag="1" time="52379507"/>
        </nodes>
        <edges>
            <edge source="5456" target="5457"/>
            <edge source="5465" target="5466"/>
            <edge source="5464" target="5465"/>
            <edge source="5463" target="5464"/>
            <edge source="5462" target="5463"/>
            <edge source="5461" target="5462"/>
            <edge source="5460" target="5461"/>
            <edge source="5459" target="5460"/>
            <edge source="5458" target="5459"/>
            <edge source="5457" target="5458"/>
        </edges>
    </thing>
    <thing id="243" color.r="-1." color.g="-1." color.b="-1." color.a="1." comment="">
        <nodes>
            <node id="5430" radius="1.5" x="2178" y="2180" z="482" inVp="0" inMag="1" time="52179559"/>
            <node id="5455" radius="1.5" x="1866" y="1797" z="407" inVp="0" inMag="1" time="52321715"/>
            <node id="5454" radius="1.5" x="1880" y="1827" z="415" inVp="0" inMag="1" time="52318327"/>
            <node id="5453" radius="1.5" x="1910" y="1886" z="429" inVp="0" inMag="1" time="52313970"/>
            <node id="5452" radius="1.5" x="1924" y="1915" z="444" inVp="0" inMag="1" time="52309385"/>
            <node id="5451" radius="1.5" x="1944" y="1970" z="455" inVp="0" inMag="1" time="52304523"/>
            <node id="5450" radius="1.5" x="1981" y="2008" z="464" inVp="0" inMag="1" time="52297506"/>
            <node id="5449" radius="1.5" x="2015" y="2043" z="470" inVp="0" inMag="1" time="52294121"/>
            <node id="5448" radius="1.5" x="2079" y="2082" z="475" inVp="0" inMag="1" time="52291040"/>
            <node id="5447" radius="1.5" x="2111" y="2123" z="476" inVp="0" inMag="1" time="52285262"/>
            <node id="5446" radius="1.5" x="2151" y="2163" z="477" inVp="0" inMag="1" time="52282547"/>
            <node id="5445" radius="1.5" x="2560" y="2699" z="597" inVp="0" inMag="1" time="52267456"/>
            <node id="5444" radius="1.5" x="2548" y="2666" z="590" inVp="0" inMag="1" time="52259058"/>
            <node id="5443" radius="1.5" x="2483" y="2599" z="583" inVp="0" inMag="1" time="52256047"/>
            <node id="5442" radius="1.5" x="2429" y="2562" z="572" inVp="0" inMag="1" time="52252618"/>
            <node id="5441" radius="1.5" x="2374" y="2518" z="559" inVp="0" inMag="1" time="52248850"/>
            <node id="5440" radius="1.5" x="2328" y="2455" z="545" inVp="0" inMag="1" time="52244365"/>
            <node id="5439" radius="1.5" x="2138" y="2489" z="446" inVp="0" inMag="1" time="52228622"/>
            <node id="5438" radius="1.5" x="2156" y="2495" z="466" inVp="0" inMag="1" time="52223844"/>
            <node id="5437" radius="1.5" x="2200" y="2481" z="490" inVp="0" inMag="1" time="52217994"/>
            <node id="5436" radius="1.5" x="2268" y="2440" z="516" inVp="0" inMag="1" time="52211883"/>
            <node id="5435" radius="1.5" x="2301" y="2436" z="527" inVp="0" inMag="1" time="52208101"/>
            <node id="5434" radius="1.5" x="2289" y="2395" z="534" inVp="0" inMag="1" time="52195573"/>
            <node id="5433" radius="1.5" x="2245" y="2323" z="525" inVp="0" inMag="1" time="52192308"/>
            <node id="5432" radius="1.5" x="2238" y="2259" z="511" inVp="0" inMag="1" time="52188278"/>
            <node id="5431" radius="1.5" x="2211" y="2230" z="496" inVp="0" inMag="1" time="52184009"/>
        </nodes>
        <edges>
            <edge source="5430" target="5431"/>
            <edge source="5430" target="5446"/>
            <edge source="5454" target="5455"/>
            <edge source="5453" target="5454"/>
            <edge source="5452" target="5453"/>
            <edge source="5451" target="5452"/>
            <edge source="5450" target="5451"/>
            <edge source="5449" target="5450"/>
            <edge source="5448" target="5449"/>
            <edge source="5447" target="5448"/>
            <edge source="5446" target="5447"/>
            <edge source="5444" target="5445"/>
            <edge source="5443" target="5444"/>
            <edge source="5442" target="5443"/>
            <edge source="5441" target="5442"/>
            <edge source="5440" target="5441"/>
            <edge source="5438" target="5439"/>
            <edge source="5437" target="5438"/>
            <edge source="5436" target="5437"/>
            <edge source="5435" target="5436"/>
            <edge source="5434" target="5440"/>
            <edge source="5434" target="5435"/>
            <edge source="5433" target="5434"/>
            <edge source="5432" target="5433"/>
            <edge source="5431" target="5432"/>
        </edges>
    </thing>
    <thing id="242" color.r="-1." color.g="-1." color.b="-1." color.a="1." comment="">
        <nodes>
            <node id="5393" radius="1.5" x="1840" y="2587" z="673" inVp="0" inMag="1" time="51807872"/>
            <node id="5411" radius="1.5" x="1543" y="2516" z="619" inVp="0" inMag="1" time="51889322"/>
            <node id="5410" radius="1.5" x="1595" y="2532" z="625" inVp="0" inMag="1" time="51886459"/>
            <node id="5409" radius="1.5" x="1676" y="2548" z="630" inVp="0" inMag="1" time="51883128"/>
            <node id="5408" radius="1.5" x="1765" y="2566" z="643" inVp="0" inMag="1" time="51879144"/>
            <node id="5407" radius="1.5" x="1804" y="2567" z="658" inVp="0" inMag="1" time="51875463"/>
            <node id="5406" radius="1.5" x="2557" y="2490" z="753" inVp="0" inMag="1" time="51863246"/>
            <node id="5405" radius="1.5" x="2538" y="2503" z="748" inVp="0" inMag="1" time="51859335"/>
            <node id="5404" radius="1.5" x="2465" y="2533" z="742" inVp="0" inMag="1" time="51855824"/>
            <node id="5403" radius="1.5" x="2365" y="2548" z="742" inVp="0" inMag="1" time="51853273"/>
            <node id="5402" radius="1.5" x="2271" y="2558" z="742" inVp="0" inMag="1" time="51848308"/>
            <node id="5401" radius="1.5" x="2193" y="2572" z="750" inVp="0" inMag="1" time="51845161"/>
            <node id="5400" radius="1.5" x="2137" y="2565" z="763" inVp="0" inMag="1" time="51836047"/>
            <node id="5399" radius="1.5" x="2095" y="2564" z="755" inVp="0" inMag="1" time="51833283"/>
            <node id="5398" radius="1.5" x="2036" y="2565" z="746" inVp="0" inMag="1" time="51829808"/>
            <node id="5397" radius="1.5" x="1976" y="2581" z="735" inVp="0" inMag="1" time="51826052"/>
            <node id="5396" radius="1.5" x="1938" y="2618" z="723" inVp="0" inMag="1" time="51822105"/>
            <node id="5395" radius="1.5" x="1919" y="2629" z="704" inVp="0" inMag="1" time="51817374"/>
            <node id="5394" radius="1.5" x="1874" y="2613" z="691" inVp="0" inMag="1" time="51813324"/>
        </nodes>
        <edges>
            <edge source="5393" target="5394"/>
            <edge source="5393" target="5407"/>
            <edge source="5410" target="5411"/>
            <edge source="5409" target="5410"/>
            <edge source="5408" target="5409"/>
            <edge source="5407" target="5408"/>
            <edge source="5405" target="5406"/>
            <edge source="5404" target="5405"/>
            <edge source="5403" target="5404"/>
            <edge source="5402" target="5403"/>
            <edge source="5401" target="5402"/>
            <edge source="5400" target="5401"/>
            <edge source="5399" target="5400"/>
            <edge source="5398" target="5399"/>
            <edge source="5397" target="5398"/>
            <edge source="5396" target="5397"/>
            <edge source="5395" target="5396"/>
            <edge source="5394" target="5395"/>
        </edges>
    </thing>
    <thing id="241" color.r="-1." color.g="-1." color.b="-1." color.a="1." comment="">
        <nodes>
            <node id="5375" radius="1.5" x="2266" y="2637" z="586" inVp="0" inMag="1" time="51667008"/>
            <node id="5392" radius="1.5" x="1799" y="2814" z="705" inVp="0" inMag="1" time="51744551"/>
            <node id="5391" radius="1.5" x="1868" y="2747" z="698" inVp="0" inMag="1" time="51740330"/>
            <node id="5390" radius="1.5" x="1894" y="2722" z="681" inVp="0" inMag="1" time="51735997"/>
            <node id="5389" radius="1.5" x="1912" y="2689" z="663" inVp="0" inMag="1" time="51730949"/>
            <node id="5388" radius="1.5" x="1928" y="2656" z="642" inVp="0" inMag="1" time="51725871"/>
            <node id="5387" radius="1.5" x="1971" y="2632" z="625" inVp="0" inMag="1" time="51720796"/>
            <node id="5386" radius="1.5" x="2028" y="2601" z="616" inVp="0" inMag="1" time="51717471"/>
            <node id="5385" radius="1.5" x="2084" y="2605" z="607" inVp="0" inMag="1" time="51713688"/>
            <node id="5384" radius="1.5" x="2165" y="2625" z="607" inVp="0" inMag="1" time="51711725"/>
            <node id="5383" radius="1.5" x="2215" y="2620" z="601" inVp="0" inMag="1" time="51702764"/>
            <node id="5382" radius="1.5" x="2559" y="2573" z="505" inVp="0" inMag="1" time="51697542"/>
            <node id="5381" radius="1.5" x="2555" y="2575" z="509" inVp="0" inMag="1" time="51690272"/>
            <node id="5380" radius="1.5" x="2519" y="2571" z="520" inVp="0" inMag="1" time="51687491"/>
            <node id="5379" radius="1.5" x="2465" y="2585" z="528" inVp="0" inMag="1" time="51684590"/>
            <node id="5378" radius="1.5" x="2420" y="2592" z="539" inVp="0" inMag="1" time="51681274"/>
            <node id="5377" radius="1.5" x="2362" y="2617" z="553" inVp="0" inMag="1" time="51676594"/>
            <node id="5376" radius="1.5" x="2321" y="2632" z="568" inVp="0" inMag="1" time="51672770"/>
        </nodes>
        <edges>
            <edge source="5375" target="5376"/>
            <edge source="5375" target="5383"/>
            <edge source="5391" target="5392"/>
            <edge source="5390" target="5391"/>
            <edge source="5389" target="5390"/>
            <edge source="5388" target="5389"/>
            <edge source="5387" target="5388"/>
            <edge source="5386" target="5387"/>
            <edge source="5385" target="5386"/>
            <edge source="5384" target="5385"/>
            <edge source="5383" target="5384"/>
            <edge source="5381" target="5382"/>
            <edge source="5380" target="5381"/>
            <edge source="5379" target="5380"/>
            <edge source="5378" target="5379"/>
            <edge source="5377" target="5378"/>
            <edge source="5376" target="5377"/>
        </edges>
    </thing>
    <thing id="240" color.r="-1." color.g="-1." color.b="-1." color.a="1." comment="">
        <nodes>
            <node id="5337" radius="1.5" x="2384" y="2184" z="551" inVp="0" inMag="1" time="51345964"/>
            <node id="5371" radius="1.5" x="2475" y="2749" z="768" inVp="0" inMag="1" time="51532525"/>
            <node id="5370" radius="1.5" x="2484" y="2729" z="757" inVp="0" inMag="1" time="51526650"/>
            <node id="5369" radius="1.5" x="2502" y="2670" z="750" inVp="0" inMag="1" time="51520367"/>
            <node id="5368" radius="1.5" x="2498" y="2615" z="750" inVp="0" inMag="1" time="51516101"/>
            <node id="5367" radius="1.5" x="2468" y="2599" z="736" inVp="0" inMag="1" time="51512761"/>
            <node id="5366" radius="1.5" x="2480" y="2528" z="718" inVp="0" inMag="1" time="51505440"/>
            <node id="5365" radius="1.5" x="2478" y="2500" z="707" inVp="0" inMag="1" time="51501798"/>
            <node id="5364" radius="1.5" x="2492" y="2482" z="690" inVp="0" inMag="1" time="51498125"/>
            <node id="5363" radius="1.5" x="2468" y="2425" z="677" inVp="0" inMag="1" time="51488184"/>
            <node id="5362" radius="1.5" x="2423" y="2343" z="666" inVp="0" inMag="1" time="51484220"/>
            <node id="5361" radius="1.5" x="2412" y="2303" z="653" inVp="0" inMag="1" time="51479492"/>
            <node id="5360" radius="1.5" x="2415" y="2261" z="639" inVp="0" inMag="1" time="51464331"/>
            <node id="5359" radius="1.5" x="2408" y="2243" z="615" inVp="0" inMag="1" time="51458598"/>
            <node id="5358" radius="1.5" x="2408" y="2239" z="604" inVp="0" inMag="1" time="51454981"/>
            <node id="5357" radius="1.5" x="2401" y="2238" z="593" inVp="0" inMag="1" time="51451967"/>
            <node id="5356" radius="1.5" x="2390" y="2235" z="579" inVp="0" inMag="1" time="51448187"/>
            <node id="5355" radius="1.5" x="2386" y="2208" z="563" inVp="0" inMag="1" time="51444573"/>
            <node id="5354" radius="1.5" x="2202" y="1803" z="273" inVp="0" inMag="1" time="51429463"/>
            <node id="5353" radius="1.5" x="2223" y="1839" z="287" inVp="0" inMag="1" time="51424710"/>
            <node id="5352" radius="1.5" x="2236" y="1868" z="302" inVp="0" inMag="1" time="51419397"/>
            <node id="5351" radius="1.5" x="2251" y="1909" z="317" inVp="0" inMag="1" time="51415253"/>
            <node id="5350" radius="1.5" x="2241" y="1944" z="333" inVp="0" inMag="1" time="51410815"/>
            <node id="5349" radius="1.5" x="2250" y="1972" z="348" inVp="0" inMag="1" time="51406968"/>
            <node id="5348" radius="1.5" x="2257" y="1993" z="360" inVp="0" inMag="1" time="51403792"/>
            <node id="5347" radius="1.5" x="2293" y="2032" z="379" inVp="0" inMag="1" time="51399397"/>
            <node id="5346" radius="1.5" x="2330" y="2060" z="387" inVp="0" inMag="1" time="51394978"/>
            <node id="5345" radius="1.5" x="2335" y="2082" z="391" inVp="0" inMag="1" time="51387801"/>
            <node id="5344" radius="1.5" x="2367" y="2114" z="405" inVp="0" inMag="1" time="51384516"/>
            <node id="5343" radius="1.5" x="2383" y="2134" z="420" inVp="0" inMag="1" time="51380635"/>
            <node id="5342" radius="1.5" x="2401" y="2150" z="447" inVp="0" inMag="1" time="51374642"/>
            <node id="5341" radius="1.5" x="2427" y="2138" z="470" inVp="0" inMag="1" time="51369259"/>
            <node id="5340" radius="1.5" x="2435" y="2140" z="491" inVp="0" inMag="1" time="51363729"/>
            <node id="5339" radius="1.5" x="2413" y="2162" z="515" inVp="0" inMag="1" time="51358068"/>
            <node id="5338" radius="1.5" x="2388" y="2165" z="535" inVp="0" inMag="1" time="51353028"/>
        </nodes>
        <edges>
            <edge source="5337" target="5338"/>
            <edge source="5337" target="5355"/>
            <edge source="5370" target="5371"/>
            <edge source="5369" target="5370"/>
            <edge source="5368" target="5369"/>
            <edge source="5367" target="5368"/>
            <edge source="5366" target="5367"/>
            <edge source="5365" target="5366"/>
            <edge source="5364" target="5365"/>
            <edge source="5363" target="5364"/>
            <edge source="5362" target="5363"/>
            <edge source="5361" target="5362"/>
            <edge source="5360" target="5361"/>
            <edge source="5359" target="5360"/>
            <edge source="5358" target="5359"/>
            <edge source="5357" target="5358"/>
            <edge source="5356" target="5357"/>
            <edge source="5355" target="5356"/>
            <edge source="5353" target="5354"/>
            <edge source="5352" target="5353"/>
            <edge source="5351" target="5352"/>
            <edge source="5350" target="5351"/>
            <edge source="5349" target="5350"/>
            <edge source="5348" target="5349"/>
            <edge source="5347" target="5348"/>
            <edge source="5346" target="5347"/>
            <edge source="5345" target="5346"/>
            <edge source="5344" target="5345"/>
            <edge source="5343" target="5344"/>
            <edge source="5342" target="5343"/>
            <edge source="5341" target="5342"/>
            <edge source="5340" target="5341"/>
            <edge source="5339" target="5340"/>
            <edge source="5338" target="5339"/>
        </edges>
    </thing>
    <thing id="239" color.r="-1." color.g="-1." color.b="-1." color.a="1." comment="">
        <nodes>
            <node id="5329" radius="1.5" x="2323" y="2184" z="588" inVp="0" inMag="1" time="51015509"/>
            <node id="5336" radius="1.5" x="2345" y="2149" z="480" inVp="0" inMag="1" time="51057327"/>
            <node id="5335" radius="1.5" x="2339" y="2155" z="495" inVp="0" inMag="1" time="51053582"/>
            <node id="5334" radius="1.5" x="2338" y="2154" z="516" inVp="0" inMag="1" time="51048782"/>
            <node id="5333" radius="1.5" x="2340" y="2163" z="533" inVp="0" inMag="1" time="51035006"/>
            <node id="5332" radius="1.5" x="2322" y="2170" z="551" inVp="0" inMag="1" time="51030338"/>
            <node id="5331" radius="1.5" x="2331" y="2200" z="570" inVp="0" inMag="1" time="51023083"/>
            <node id="5330" radius="1.5" x="2331" y="2199" z="570" inVp="0" inMag="1" time="51022627"/>
        </nodes>
        <edges>
            <edge source="5329" target="5330"/>
            <edge source="5335" target="5336"/>
            <edge source="5334" target="5335"/>
            <edge source="5333" target="5334"/>
            <edge source="5332" target="5333"/>
            <edge source="5331" target="5332"/>
            <edge source="5330" target="5331"/>
        </edges>
    </thing>
    <thing id="238" color.r="-1." color.g="-1." color.b="-1." color.a="1." comment="">
        <nodes>
            <node id="5282" radius="1.5" x="1943" y="2047" z="519" inVp="0" inMag="1" time="50708409"/>
            <node id="5328" radius="1.5" x="2284" y="1795" z="560" inVp="0" inMag="1" time="50959679"/>
            <node id="5327" radius="1.5" x="2234" y="1830" z="560" inVp="0" inMag="1" time="50954190"/>
            <node id="5326" radius="1.5" x="2220" y="1864" z="561" inVp="0" inMag="1" time="50946117"/>
            <node id="5325" radius="1.5" x="2196" y="1916" z="561" inVp="0" inMag="1" time="50943898"/>
            <node id="5324" radius="1.5" x="2158" y="1958" z="555" inVp="0" inMag="1" time="50939358"/>
            <node id="5323" radius="1.5" x="2129" y="1981" z="555" inVp="0" inMag="1" time="50936954"/>
            <node id="5322" radius="1.5" x="2094" y="2034" z="552" inVp="0" inMag="1" time="50931591"/>
            <node id="5321" radius="1.5" x="2296" y="2117" z="467" inVp="0" inMag="1" time="50918798"/>
            <node id="5320" radius="1.5" x="2278" y="2120" z="479" inVp="0" inMag="1" time="50914814"/>
            <node id="5319" radius="1.5" x="2242" y="2109" z="493" inVp="0" inMag="1" time="50910536"/>
            <node id="5318" radius="1.5" x="2179" y="2100" z="501" inVp="0" inMag="1" time="50904209"/>
            <node id="5317" radius="1.5" x="2154" y="2094" z="515" inVp="0" inMag="1" time="50899974"/>
            <node id="5316" radius="1.5" x="2128" y="2083" z="532" inVp="0" inMag="1" time="50895375"/>
            <node id="5315" radius="1.5" x="2072" y="2068" z="540" inVp="0" inMag="1" time="50882140"/>
            <node id="5314" radius="1.5" x="2559" y="2207" z="497" inVp="0" inMag="1" time="50877214"/>
            <node id="5313" radius="1.5" x="2533" y="2193" z="496" inVp="0" inMag="1" time="50871211"/>
            <node id="5312" radius="1.5" x="2484" y="2171" z="500" inVp="0" inMag="1" time="50865107"/>
            <node id="5311" radius="1.5" x="2442" y="2143" z="504" inVp="0" inMag="1" time="50861773"/>
            <node id="5310" radius="1.5" x="2369" y="2110" z="505" inVp="0" inMag="1" time="50856907"/>
            <node id="5309" radius="1.5" x="2328" y="2086" z="503" inVp="0" inMag="1" time="50851326"/>
            <node id="5308" radius="1.5" x="2272" y="2056" z="503" inVp="0" inMag="1" time="50846945"/>
            <node id="5307" radius="1.5" x="2239" y="2044" z="501" inVp="0" inMag="1" time="50843263"/>
            <node id="5306" radius="1.5" x="2167" y="2052" z="497" inVp="0" inMag="1" time="50837083"/>
            <node id="5305" radius="1.5" x="2090" y="2031" z="495" inVp="0" inMag="1" time="50831162"/>
            <node id="5304" radius="1.5" x="2042" y="2038" z="503" inVp="0" inMag="1" time="50826824"/>
            <node id="5303" radius="1.5" x="2038" y="2055" z="518" inVp="0" inMag="1" time="50822435"/>
            <node id="5302" radius="1.5" x="2051" y="2078" z="530" inVp="0" inMag="1" time="50817474"/>
            <node id="5301" radius="1.5" x="2557" y="2705" z="707" inVp="0" inMag="1" time="50798117"/>
            <node id="5300" radius="1.5" x="2525" y="2668" z="694" inVp="0" inMag="1" time="50794438"/>
            <node id="5299" radius="1.5" x="2474" y="2612" z="674" inVp="0" inMag="1" time="50790240"/>
            <node id="5298" radius="1.5" x="2420" y="2562" z="656" inVp="0" inMag="1" time="50786030"/>
            <node id="5297" radius="1.5" x="2381" y="2505" z="639" inVp="0" inMag="1" time="50781661"/>
            <node id="5296" radius="1.5" x="2331" y="2474" z="623" inVp="0" inMag="1" time="50777993"/>
            <node id="5295" radius="1.5" x="2271" y="2423" z="611" inVp="0" inMag="1" time="50774481"/>
            <node id="5294" radius="1.5" x="2220" y="2349" z="599" inVp="0" inMag="1" time="50770585"/>
            <node id="5293" radius="1.5" x="2166" y="2284" z="584" inVp="0" inMag="1" time="50766437"/>
            <node id="5292" radius="1.5" x="2121" y="2226" z="566" inVp="0" inMag="1" time="50754728"/>
            <node id="5291" radius="1.5" x="2076" y="2179" z="550" inVp="0" inMag="1" time="50751180"/>
            <node id="5290" radius="1.5" x="2039" y="2137" z="537" inVp="0" inMag="1" time="50747323"/>
            <node id="5289" radius="1.5" x="2026" y="2082" z="530" inVp="0" inMag="1" time="50737582"/>
            <node id="5288" radius="1.5" x="1582" y="1794" z="479" inVp="0" inMag="1" time="50733324"/>
            <node id="5287" radius="1.5" x="1624" y="1810" z="483" inVp="0" inMag="1" time="50728986"/>
            <node id="5286" radius="1.5" x="1663" y="1848" z="487" inVp="0" inMag="1" time="50721801"/>
            <node id="5285" radius="1.5" x="1720" y="1889" z="487" inVp="0" inMag="1" time="50719625"/>
            <node id="5284" radius="1.5" x="1776" y="1939" z="496" inVp="0" inMag="1" time="50716377"/>
            <node id="5283" radius="1.5" x="1859" y="1999" z="509" inVp="0" inMag="1" time="50712111"/>
        </nodes>
        <edges>
            <edge source="5282" target="5283"/>
            <edge source="5282" target="5289"/>
            <edge source="5327" target="5328"/>
            <edge source="5326" target="5327"/>
            <edge source="5325" target="5326"/>
            <edge source="5324" target="5325"/>
            <edge source="5323" target="5324"/>
            <edge source="5322" target="5323"/>
            <edge source="5320" target="5321"/>
            <edge source="5319" target="5320"/>
            <edge source="5318" target="5319"/>
            <edge source="5317" target="5318"/>
            <edge source="5316" target="5317"/>
            <edge source="5315" target="5322"/>
            <edge source="5315" target="5316"/>
            <edge source="5313" target="5314"/>
            <edge source="5312" target="5313"/>
            <edge source="5311" target="5312"/>
            <edge source="5310" target="5311"/>
            <edge source="5309" target="5310"/>
            <edge source="5308" target="5309"/>
            <edge source="5307" target="5308"/>
            <edge source="5306" target="5307"/>
            <edge source="5305" target="5306"/>
            <edge source="5304" target="5305"/>
            <edge source="5303" target="5304"/>
            <edge source="5302" target="5315"/>
            <edge source="5302" target="5303"/>
            <edge source="5300" target="5301"/>
            <edge source="5299" target="5300"/>
            <edge source="5298" target="5299"/>
            <edge source="5297" target="5298"/>
            <edge source="5296" target="5297"/>
            <edge source="5295" target="5296"/>
            <edge source="5294" target="5295"/>
            <edge source="5293" target="5294"/>
            <edge source="5292" target="5293"/>
            <edge source="5291" target="5292"/>
            <edge source="5290" target="5291"/>
            <edge source="5289" target="5302"/>
            <edge source="5289" target="5290"/>
            <edge source="5287" target="5288"/>
            <edge source="5286" target="5287"/>
            <edge source="5285" target="5286"/>
            <edge source="5284" target="5285"/>
            <edge source="5283" target="5284"/>
        </edges>
    </thing>
    <thing id="237" color.r="-1." color.g="-1." color.b="-1." color.a="1." comment="">
        <nodes>
            <node id="5271" radius="1.5" x="2267" y="1828" z="514" inVp="0" inMag="1" time="50635877"/>
            <node id="5281" radius="1.5" x="2317" y="1799" z="402" inVp="0" inMag="1" time="50675344"/>
            <node id="5280" radius="1.5" x="2332" y="1812" z="410" inVp="0" inMag="1" time="50672032"/>
            <node id="5279" radius="1.5" x="2358" y="1842" z="422" inVp="0" inMag="1" time="50668638"/>
            <node id="5278" radius="1.5" x="2380" y="1878" z="435" inVp="0" inMag="1" time="50665135"/>
            <node id="5277" radius="1.5" x="2375" y="1912" z="448" inVp="0" inMag="1" time="50661800"/>
            <node id="5276" radius="1.5" x="2354" y="1936" z="466" inVp="0" inMag="1" time="50657760"/>
            <node id="5275" radius="1.5" x="2316" y="1953" z="478" inVp="0" inMag="1" time="50654390"/>
            <node id="5274" radius="1.5" x="2283" y="1945" z="491" inVp="0" inMag="1" time="50649089"/>
            <node id="5273" radius="1.5" x="2250" y="1894" z="491" inVp="0" inMag="1" time="50647402"/>
            <node id="5272" radius="1.5" x="2276" y="1874" z="501" inVp="0" inMag="1" time="50643328"/>
        </nodes>
        <edges>
            <edge source="5271" target="5272"/>
            <edge source="5280" target="5281"/>
            <edge source="5279" target="5280"/>
            <edge source="5278" target="5279"/>
            <edge source="5277" target="5278"/>
            <edge source="5276" target="5277"/>
            <edge source="5275" target="5276"/>
            <edge source="5274" target="5275"/>
            <edge source="5273" target="5274"/>
            <edge source="5272" target="5273"/>
        </edges>
    </thing>
    <thing id="236" color.r="-1." color.g="-1." color.b="-1." color.a="1." comment="">
        <nodes>
            <node id="5252" radius="1.5" x="2470" y="2581" z="378" inVp="0" inMag="1" time="50467144"/>
            <node id="5270" radius="1.5" x="2451" y="2270" z="416" inVp="0" inMag="1" time="50598773"/>
            <node id="5269" radius="1.5" x="2434" y="2285" z="405" inVp="0" inMag="1" time="50591953"/>
            <node id="5268" radius="1.5" x="2421" y="2295" z="392" inVp="0" inMag="1" time="50588327"/>
            <node id="5267" radius="1.5" x="2462" y="2340" z="384" inVp="0" inMag="1" time="50585779"/>
            <node id="5266" radius="1.5" x="2493" y="2378" z="371" inVp="0" inMag="1" time="50582203"/>
            <node id="5265" radius="1.5" x="2488" y="2442" z="367" inVp="0" inMag="1" time="50576720"/>
            <node id="5264" radius="1.5" x="2379" y="2634" z="272" inVp="0" inMag="1" time="50538324"/>
            <node id="5263" radius="1.5" x="2404" y="2643" z="281" inVp="0" inMag="1" time="50533393"/>
            <node id="5262" radius="1.5" x="2420" y="2644" z="295" inVp="0" inMag="1" time="50530027"/>
            <node id="5261" radius="1.5" x="2444" y="2652" z="316" inVp="0" inMag="1" time="50525596"/>
            <node id="5260" radius="1.5" x="2458" y="2645" z="340" inVp="0" inMag="1" time="50519816"/>
            <node id="5259" radius="1.5" x="2476" y="2640" z="358" inVp="0" inMag="1" time="50515535"/>
            <node id="5258" radius="1.5" x="2484" y="2653" z="373" inVp="0" inMag="1" time="50511586"/>
            <node id="5257" radius="1.5" x="2476" y="2503" z="373" inVp="0" inMag="1" time="50488616"/>
            <node id="5256" radius="1.5" x="2504" y="2816" z="422" inVp="0" inMag="1" time="50482668"/>
            <node id="5255" radius="1.5" x="2495" y="2782" z="416" inVp="0" inMag="1" time="50479185"/>
            <node id="5254" radius="1.5" x="2488" y="2704" z="404" inVp="0" inMag="1" time="50475021"/>
            <node id="5253" radius="1.5" x="2494" y="2682" z="388" inVp="0" inMag="1" time="50471373"/>
        </nodes>
        <edges>
            <edge source="5252" target="5253"/>
            <edge source="5252" target="5257"/>
            <edge source="5269" target="5270"/>
            <edge source="5268" target="5269"/>
            <edge source="5267" target="5268"/>
            <edge source="5266" target="5267"/>
            <edge source="5265" target="5266"/>
            <edge source="5263" target="5264"/>
            <edge source="5262" target="5263"/>
            <edge source="5261" target="5262"/>
            <edge source="5260" target="5261"/>
            <edge source="5259" target="5260"/>
            <edge source="5258" target="5259"/>
            <edge source="5257" target="5265"/>
            <edge source="5255" target="5256"/>
            <edge source="5254" target="5255"/>
            <edge source="5253" target="5258"/>
            <edge source="5253" target="5254"/>
        </edges>
    </thing>
    <thing id="235" color.r="-1." color.g="-1." color.b="-1." color.a="1." comment="">
        <nodes>
            <node id="5192" radius="1.5" x="1952" y="2162" z="453" inVp="0" inMag="1" time="49971135"/>
            <node id="5206" radius="1.5" x="1540" y="1926" z="370" inVp="0" inMag="1" time="50042115"/>
            <node id="5205" radius="1.5" x="1560" y="1929" z="370" inVp="0" inMag="1" time="50039034"/>
            <node id="5204" radius="1.5" x="1592" y="1951" z="370" inVp="0" inMag="1" time="50037135"/>
            <node id="5203" radius="1.5" x="1661" y="2086" z="316" inVp="0" inMag="1" time="50031105"/>
            <node id="5202" radius="1.5" x="1668" y="2093" z="326" inVp="0" inMag="1" time="50027457"/>
            <node id="5201" radius="1.5" x="1662" y="2067" z="341" inVp="0" inMag="1" time="50024057"/>
            <node id="5200" radius="1.5" x="1660" y="2027" z="355" inVp="0" inMag="1" time="50018444"/>
            <node id="5199" radius="1.5" x="1619" y="1987" z="369" inVp="0" inMag="1" time="50001369"/>
            <node id="5198" radius="1.5" x="1640" y="2021" z="380" inVp="0" inMag="1" time="49998237"/>
            <node id="5197" radius="1.5" x="1723" y="2060" z="389" inVp="0" inMag="1" time="49995472"/>
            <node id="5196" radius="1.5" x="1781" y="2066" z="402" inVp="0" inMag="1" time="49992041"/>
            <node id="5195" radius="1.5" x="1830" y="2105" z="416" inVp="0" inMag="1" time="49987975"/>
            <node id="5194" radius="1.5" x="1873" y="2129" z="430" inVp="0" inMag="1" time="49983694"/>
            <node id="5193" radius="1.5" x="1909" y="2153" z="442" inVp="0" inMag="1" time="49980063"/>
        </nodes>
        <edges>
            <edge source="5192" target="5193"/>
            <edge source="5205" target="5206"/>
            <edge source="5204" target="5205"/>
            <edge source="5202" target="5203"/>
            <edge source="5201" target="5202"/>
            <edge source="5200" target="5201"/>
            <edge source="5199" target="5204"/>
            <edge source="5199" target="5200"/>
            <edge source="5198" target="5199"/>
            <edge source="5197" target="5198"/>
            <edge source="5196" target="5197"/>
            <edge source="5195" target="5196"/>
            <edge source="5194" target="5195"/>
            <edge source="5193" target="5194"/>
        </edges>
    </thing>
    <thing id="234" color.r="-1." color.g="-1." color.b="-1." color.a="1." comment="">
        <nodes>
            <node id="5176" radius="1.5" x="1764" y="2112" z="388" inVp="0" inMag="1" time="49749293"/>
            <node id="5182" radius="1.5" x="1543" y="1924" z="350" inVp="0" inMag="1" time="49778952"/>
            <node id="5181" radius="1.5" x="1573" y="1927" z="349" inVp="0" inMag="1" time="49772397"/>
            <node id="5180" radius="1.5" x="1611" y="1935" z="355" inVp="0" inMag="1" time="49767983"/>
            <node id="5179" radius="1.5" x="1667" y="1979" z="361" inVp="0" inMag="1" time="49762935"/>
            <node id="5178" radius="1.5" x="1698" y="2043" z="360" inVp="0" inMag="1" time="49757438"/>
            <node id="5177" radius="1.5" x="1727" y="2078" z="367" inVp="0" inMag="1" time="49753407"/>
        </nodes>
        <edges>
            <edge source="5176" target="5177"/>
            <edge source="5181" target="5182"/>
            <edge source="5180" target="5181"/>
            <edge source="5179" target="5180"/>
            <edge source="5178" target="5179"/>
            <edge source="5177" target="5178"/>
        </edges>
    </thing>
    <thing id="233" color.r="-1." color.g="-1." color.b="-1." color.a="1." comment="">
        <nodes>
            <node id="5145" radius="1.5" x="2204" y="2653" z="349" inVp="0" inMag="1" time="49088655"/>
            <node id="5169" radius="1.5" x="1546" y="2712" z="397" inVp="0" inMag="1" time="49215176"/>
            <node id="5168" radius="1.5" x="1582" y="2699" z="390" inVp="0" inMag="1" time="49211645"/>
            <node id="5167" radius="1.5" x="1638" y="2668" z="384" inVp="0" inMag="1" time="49208913"/>
            <node id="5166" radius="1.5" x="1676" y="2620" z="371" inVp="0" inMag="1" time="49205265"/>
            <node id="5165" radius="1.5" x="1686" y="2578" z="353" inVp="0" inMag="1" time="49201000"/>
            <node id="5164" radius="1.5" x="1732" y="2549" z="335" inVp="0" inMag="1" time="49196552"/>
            <node id="5163" radius="1.5" x="1770" y="2562" z="333" inVp="0" inMag="1" time="49187028"/>
            <node id="5162" radius="1.5" x="1771" y="2562" z="333" inVp="0" inMag="1" time="49186891"/>
            <node id="5161" radius="1.5" x="1809" y="2589" z="323" inVp="0" inMag="1" time="49180077"/>
            <node id="5160" radius="1.5" x="1870" y="2614" z="328" inVp="0" inMag="1" time="49174047"/>
            <node id="5159" radius="1.5" x="1940" y="2642" z="332" inVp="0" inMag="1" time="49168432"/>
            <node id="5158" radius="1.5" x="2021" y="2662" z="333" inVp="0" inMag="1" time="49164784"/>
            <node id="5157" radius="1.5" x="2091" y="2677" z="339" inVp="0" inMag="1" time="49162086"/>
            <node id="5156" radius="1.5" x="2129" y="2674" z="346" inVp="0" inMag="1" time="49159387"/>
            <node id="5155" radius="1.5" x="2558" y="2397" z="367" inVp="0" inMag="1" time="49149225"/>
            <node id="5154" radius="1.5" x="2534" y="2406" z="365" inVp="0" inMag="1" time="49143844"/>
            <node id="5153" radius="1.5" x="2468" y="2412" z="353" inVp="0" inMag="1" time="49138098"/>
            <node id="5152" radius="1.5" x="2410" y="2413" z="338" inVp="0" inMag="1" time="49134150"/>
            <node id="5151" radius="1.5" x="2370" y="2430" z="330" inVp="0" inMag="1" time="49125037"/>
            <node id="5150" radius="1.5" x="2324" y="2448" z="325" inVp="0" inMag="1" time="49111910"/>
            <node id="5149" radius="1.5" x="2295" y="2480" z="323" inVp="0" inMag="1" time="49107296"/>
            <node id="5148" radius="1.5" x="2274" y="2560" z="323" inVp="0" inMag="1" time="49103948"/>
            <node id="5147" radius="1.5" x="2269" y="2589" z="329" inVp="0" inMag="1" time="49099733"/>
            <node id="5146" radius="1.5" x="2247" y="2623" z="341" inVp="0" inMag="1" time="49096184"/>
        </nodes>
        <edges>
            <edge source="5145" target="5146"/>
            <edge source="5145" target="5156"/>
            <edge source="5168" target="5169"/>
            <edge source="5167" target="5168"/>
            <edge source="5166" target="5167"/>
            <edge source="5165" target="5166"/>
            <edge source="5164" target="5165"/>
            <edge source="5163" target="5164"/>
            <edge source="5162" target="5163"/>
            <edge source="5161" target="5162"/>
            <edge source="5160" target="5161"/>
            <edge source="5159" target="5160"/>
            <edge source="5158" target="5159"/>
            <edge source="5157" target="5158"/>
            <edge source="5156" target="5157"/>
            <edge source="5154" target="5155"/>
            <edge source="5153" target="5154"/>
            <edge source="5152" target="5153"/>
            <edge source="5151" target="5152"/>
            <edge source="5150" target="5151"/>
            <edge source="5149" target="5150"/>
            <edge source="5148" target="5149"/>
            <edge source="5147" target="5148"/>
            <edge source="5146" target="5147"/>
        </edges>
    </thing>
    <thing id="232" color.r="-1." color.g="-1." color.b="-1." color.a="1." comment="">
        <nodes>
            <node id="5137" radius="1.5" x="1833" y="2053" z="313" inVp="0" inMag="1" time="48979277"/>
            <node id="5144" radius="1.5" x="1537" y="1806" z="301" inVp="2" inMag="1" time="49029868"/>
            <node id="5143" radius="1.5" x="1547" y="1813" z="303" inVp="0" inMag="1" time="49024403"/>
            <node id="5142" radius="1.5" x="1553" y="1857" z="306" inVp="0" inMag="1" time="49014025"/>
            <node id="5141" radius="1.5" x="1615" y="1922" z="305" inVp="0" inMag="1" time="49008977"/>
            <node id="5140" radius="1.5" x="1667" y="1953" z="307" inVp="0" inMag="1" time="49001897"/>
            <node id="5139" radius="1.5" x="1724" y="1983" z="307" inVp="0" inMag="1" time="49000281"/>
            <node id="5138" radius="1.5" x="1771" y="2028" z="309" inVp="0" inMag="1" time="48991968"/>
        </nodes>
        <edges>
            <edge source="5137" target="5138"/>
            <edge source="5143" target="5144"/>
            <edge source="5142" target="5143"/>
            <edge source="5141" target="5142"/>
            <edge source="5140" target="5141"/>
            <edge source="5139" target="5140"/>
            <edge source="5138" target="5139"/>
        </edges>
    </thing>
    <thing id="231" color.r="-1." color.g="-1." color.b="-1." color.a="1." comment="">
        <nodes>
            <node id="5118" radius="1.5" x="2131" y="2306" z="270" inVp="0" inMag="1" time="48845575"/>
            <node id="5136" radius="1.5" x="2475" y="2814" z="423" inVp="0" inMag="1" time="48939027"/>
            <node id="5135" radius="1.5" x="2471" y="2791" z="419" inVp="0" inMag="1" time="48933131"/>
            <node id="5134" radius="1.5" x="2459" y="2726" z="419" inVp="0" inMag="1" time="48930182"/>
            <node id="5133" radius="1.5" x="2454" y="2705" z="415" inVp="0" inMag="1" time="48924485"/>
            <node id="5132" radius="1.5" x="2435" y="2675" z="399" inVp="0" inMag="1" time="48920703"/>
            <node id="5131" radius="1.5" x="2426" y="2636" z="384" inVp="0" inMag="1" time="48917571"/>
            <node id="5130" radius="1.5" x="2430" y="2593" z="372" inVp="0" inMag="1" time="48914573"/>
            <node id="5129" radius="1.5" x="2550" y="2359" z="373" inVp="0" inMag="1" time="48904294"/>
            <node id="5128" radius="1.5" x="2535" y="2385" z="362" inVp="0" inMag="1" time="48900946"/>
            <node id="5127" radius="1.5" x="2540" y="2411" z="353" inVp="0" inMag="1" time="48894650"/>
            <node id="5126" radius="1.5" x="2503" y="2469" z="339" inVp="0" inMag="1" time="48884004"/>
            <node id="5125" radius="1.5" x="2470" y="2528" z="348" inVp="0" inMag="1" time="48878441"/>
            <node id="5124" radius="1.5" x="2434" y="2567" z="357" inVp="0" inMag="1" time="48874143"/>
            <node id="5123" radius="1.5" x="2383" y="2526" z="357" inVp="0" inMag="1" time="48865447"/>
            <node id="5122" radius="1.5" x="2325" y="2482" z="348" inVp="0" inMag="1" time="48862399"/>
            <node id="5121" radius="1.5" x="2273" y="2419" z="333" inVp="0" inMag="1" time="48858700"/>
            <node id="5120" radius="1.5" x="2231" y="2379" z="308" inVp="0" inMag="1" time="48853854"/>
            <node id="5119" radius="1.5" x="2180" y="2341" z="289" inVp="0" inMag="1" time="48850287"/>
        </nodes>
        <edges>
            <edge source="5118" target="5119"/>
            <edge source="5135" target="5136"/>
            <edge source="5134" target="5135"/>
            <edge source="5133" target="5134"/>
            <edge source="5132" target="5133"/>
            <edge source="5131" target="5132"/>
            <edge source="5130" target="5131"/>
            <edge source="5128" target="5129"/>
            <edge source="5127" target="5128"/>
            <edge source="5126" target="5127"/>
            <edge source="5125" target="5126"/>
            <edge source="5124" target="5130"/>
            <edge source="5124" target="5125"/>
            <edge source="5123" target="5124"/>
            <edge source="5122" target="5123"/>
            <edge source="5121" target="5122"/>
            <edge source="5120" target="5121"/>
            <edge source="5119" target="5120"/>
        </edges>
    </thing>
    <thing id="230" color.r="-1." color.g="-1." color.b="-1." color.a="1." comment="">
        <nodes>
            <node id="5070" radius="1.5" x="2101" y="2075" z="360" inVp="0" inMag="1" time="48549770"/>
            <node id="5117" radius="1.5" x="2170" y="1793" z="478" inVp="1" inMag="1" time="48803478"/>
            <node id="5116" radius="1.5" x="2169" y="1811" z="477" inVp="0" inMag="1" time="48795981"/>
            <node id="5115" radius="1.5" x="2140" y="1853" z="477" inVp="0" inMag="1" time="48793482"/>
            <node id="5114" radius="1.5" x="2140" y="1931" z="476" inVp="0" inMag="1" time="48785919"/>
            <node id="5113" radius="1.5" x="2001" y="1994" z="472" inVp="0" inMag="1" time="48777490"/>
            <node id="5112" radius="1.5" x="2056" y="1993" z="475" inVp="0" inMag="1" time="48765778"/>
            <node id="5111" radius="1.5" x="2119" y="2001" z="475" inVp="0" inMag="1" time="48764013"/>
            <node id="5110" radius="1.5" x="2145" y="1984" z="475" inVp="0" inMag="1" time="48756401"/>
            <node id="5109" radius="1.5" x="2009" y="2816" z="552" inVp="0" inMag="1" time="48747189"/>
            <node id="5108" radius="1.5" x="2018" y="2801" z="546" inVp="0" inMag="1" time="48734211"/>
            <node id="5107" radius="1.5" x="2045" y="2772" z="546" inVp="0" inMag="1" time="48732679"/>
            <node id="5106" radius="1.5" x="2223" y="2812" z="619" inVp="0" inMag="1" time="48727714"/>
            <node id="5105" radius="1.5" x="2198" y="2790" z="607" inVp="0" inMag="1" time="48724466"/>
            <node id="5104" radius="1.5" x="2173" y="2774" z="589" inVp="0" inMag="1" time="48720185"/>
            <node id="5103" radius="1.5" x="2148" y="2755" z="568" inVp="0" inMag="1" time="48715321"/>
            <node id="5102" radius="1.5" x="2125" y="2751" z="555" inVp="0" inMag="1" time="48711022"/>
            <node id="5101" radius="1.5" x="2090" y="2735" z="540" inVp="0" inMag="1" time="48701444"/>
            <node id="5100" radius="1.5" x="2104" y="2753" z="438" inVp="0" inMag="1" time="48693214"/>
            <node id="5099" radius="1.5" x="2084" y="2779" z="451" inVp="0" inMag="1" time="48690149"/>
            <node id="5098" radius="1.5" x="2105" y="2792" z="467" inVp="0" inMag="1" time="48687084"/>
            <node id="5097" radius="1.5" x="2115" y="2778" z="481" inVp="0" inMag="1" time="48683586"/>
            <node id="5096" radius="1.5" x="2119" y="2760" z="499" inVp="0" inMag="1" time="48679571"/>
            <node id="5095" radius="1.5" x="2115" y="2743" z="516" inVp="0" inMag="1" time="48675773"/>
            <node id="5094" radius="1.5" x="2114" y="2723" z="526" inVp="0" inMag="1" time="48665845"/>
            <node id="5093" radius="1.5" x="2139" y="2655" z="512" inVp="0" inMag="1" time="48663013"/>
            <node id="5092" radius="1.5" x="2173" y="2588" z="498" inVp="0" inMag="1" time="48656249"/>
            <node id="5091" radius="1.5" x="2219" y="2693" z="607" inVp="0" inMag="1" time="48643988"/>
            <node id="5090" radius="1.5" x="2222" y="2675" z="593" inVp="0" inMag="1" time="48640839"/>
            <node id="5089" radius="1.5" x="2231" y="2627" z="578" inVp="0" inMag="1" time="48637391"/>
            <node id="5088" radius="1.5" x="2226" y="2599" z="558" inVp="0" inMag="1" time="48633227"/>
            <node id="5087" radius="1.5" x="2203" y="2578" z="537" inVp="0" inMag="1" time="48629196"/>
            <node id="5086" radius="1.5" x="2205" y="2557" z="516" inVp="0" inMag="1" time="48624464"/>
            <node id="5085" radius="1.5" x="2218" y="2514" z="507" inVp="0" inMag="1" time="48615702"/>
            <node id="5084" radius="1.5" x="2222" y="2408" z="516" inVp="0" inMag="1" time="48612854"/>
            <node id="5083" radius="1.5" x="2192" y="2325" z="523" inVp="0" inMag="1" time="48610072"/>
            <node id="5082" radius="1.5" x="2202" y="2265" z="519" inVp="0" inMag="1" time="48602077"/>
            <node id="5081" radius="1.5" x="2223" y="2195" z="511" inVp="0" inMag="1" time="48596395"/>
            <node id="5080" radius="1.5" x="2226" y="2164" z="498" inVp="0" inMag="1" time="48593297"/>
            <node id="5079" radius="1.5" x="2199" y="2102" z="489" inVp="0" inMag="1" time="48590730"/>
            <node id="5078" radius="1.5" x="2181" y="2051" z="478" inVp="0" inMag="1" time="48586283"/>
            <node id="5077" radius="1.5" x="2184" y="2057" z="467" inVp="0" inMag="1" time="48580653"/>
            <node id="5076" radius="1.5" x="2182" y="2057" z="450" inVp="0" inMag="1" time="48576588"/>
            <node id="5075" radius="1.5" x="2169" y="2076" z="425" inVp="0" inMag="1" time="48571307"/>
            <node id="5074" radius="1.5" x="2168" y="2092" z="408" inVp="0" inMag="1" time="48567342"/>
            <node id="5073" radius="1.5" x="2160" y="2113" z="396" inVp="0" inMag="1" time="48564277"/>
            <node id="5072" radius="1.5" x="2166" y="2092" z="385" inVp="0" inMag="1" time="48561330"/>
            <node id="5071" radius="1.5" x="2143" y="2090" z="372" inVp="0" inMag="1" time="48558349"/>
        </nodes>
        <edges>
            <edge source="5070" target="5071"/>
            <edge source="5116" target="5117"/>
            <edge source="5115" target="5116"/>
            <edge source="5114" target="5115"/>
            <edge source="5112" target="5113"/>
            <edge source="5111" target="5112"/>
            <edge source="5110" target="5114"/>
            <edge source="5110" target="5111"/>
            <edge source="5108" target="5109"/>
            <edge source="5107" target="5108"/>
            <edge source="5105" target="5106"/>
            <edge source="5104" target="5105"/>
            <edge source="5103" target="5104"/>
            <edge source="5102" target="5103"/>
            <edge source="5101" target="5107"/>
            <edge source="5101" target="5102"/>
            <edge source="5099" target="5100"/>
            <edge source="5098" target="5099"/>
            <edge source="5097" target="5098"/>
            <edge source="5096" target="5097"/>
            <edge source="5095" target="5096"/>
            <edge source="5094" target="5101"/>
            <edge source="5094" target="5095"/>
            <edge source="5093" target="5094"/>
            <edge source="5092" target="5093"/>
            <edge source="5090" target="5091"/>
            <edge source="5089" target="5090"/>
            <edge source="5088" target="5089"/>
            <edge source="5087" target="5088"/>
            <edge source="5086" target="5087"/>
            <edge source="5085" target="5092"/>
            <edge source="5085" target="5086"/>
            <edge source="5084" target="5085"/>
            <edge source="5083" target="5084"/>
            <edge source="5082" target="5083"/>
            <edge source="5081" target="5082"/>
            <edge source="5080" target="5081"/>
            <edge source="5079" target="5080"/>
            <edge source="5078" target="5110"/>
            <edge source="5078" target="5079"/>
            <edge source="5077" target="5078"/>
            <edge source="5076" target="5077"/>
            <edge source="5075" target="5076"/>
            <edge source="5074" target="5075"/>
            <edge source="5073" target="5074"/>
            <edge source="5072" target="5073"/>
            <edge source="5071" target="5072"/>
        </edges>
    </thing>
    <thing id="229" color.r="-1." color.g="-1." color.b="-1." color.a="1." comment="">
        <nodes>
            <node id="5049" radius="1.5" x="2022" y="2386" z="352" inVp="0" inMag="1" time="48383534"/>
            <node id="5069" radius="1.5" x="2028" y="2816" z="313" inVp="1" inMag="1" time="48512836"/>
            <node id="5068" radius="1.5" x="2032" y="2800" z="315" inVp="0" inMag="1" time="48498842"/>
            <node id="5067" radius="1.5" x="2029" y="2774" z="324" inVp="0" inMag="1" time="48495994"/>
            <node id="5066" radius="1.5" x="2053" y="2727" z="328" inVp="0" inMag="1" time="48493312"/>
            <node id="5065" radius="1.5" x="2092" y="2699" z="329" inVp="0" inMag="1" time="48486735"/>
            <node id="5064" radius="1.5" x="2094" y="2698" z="329" inVp="0" inMag="1" time="48486598"/>
            <node id="5063" radius="1.5" x="2204" y="2670" z="332" inVp="0" inMag="1" time="48478819"/>
            <node id="5062" radius="1.5" x="2268" y="2636" z="333" inVp="0" inMag="1" time="48468890"/>
            <node id="5061" radius="1.5" x="2309" y="2599" z="328" inVp="0" inMag="1" time="48464076"/>
            <node id="5060" radius="1.5" x="2558" y="2405" z="290" inVp="0" inMag="1" time="48452432"/>
            <node id="5059" radius="1.5" x="2537" y="2419" z="289" inVp="0" inMag="1" time="48447484"/>
            <node id="5058" radius="1.5" x="2500" y="2438" z="295" inVp="0" inMag="1" time="48432974"/>
            <node id="5057" radius="1.5" x="2458" y="2453" z="307" inVp="0" inMag="1" time="48429876"/>
            <node id="5056" radius="1.5" x="2421" y="2479" z="321" inVp="0" inMag="1" time="48426211"/>
            <node id="5055" radius="1.5" x="2362" y="2481" z="329" inVp="0" inMag="1" time="48420414"/>
            <node id="5054" radius="1.5" x="2316" y="2534" z="328" inVp="0" inMag="1" time="48413317"/>
            <node id="5053" radius="1.5" x="2278" y="2505" z="327" inVp="0" inMag="1" time="48408353"/>
            <node id="5052" radius="1.5" x="2190" y="2498" z="329" inVp="0" inMag="1" time="48400524"/>
            <node id="5051" radius="1.5" x="2121" y="2470" z="345" inVp="0" inMag="1" time="48396509"/>
            <node id="5050" radius="1.5" x="2082" y="2433" z="353" inVp="0" inMag="1" time="48391561"/>
        </nodes>
        <edges>
            <edge source="5049" target="5050"/>
            <edge source="5068" target="5069"/>
            <edge source="5067" target="5068"/>
            <edge source="5066" target="5067"/>
            <edge source="5065" target="5066"/>
            <edge source="5064" target="5065"/>
            <edge source="5063" target="5064"/>
            <edge source="5062" target="5063"/>
            <edge source="5061" target="5062"/>
            <edge source="5059" target="5060"/>
            <edge source="5058" target="5059"/>
            <edge source="5057" target="5058"/>
            <edge source="5056" target="5057"/>
            <edge source="5055" target="5056"/>
            <edge source="5054" target="5061"/>
            <edge source="5054" target="5055"/>
            <edge source="5053" target="5054"/>
            <edge source="5052" target="5053"/>
            <edge source="5051" target="5052"/>
            <edge source="5050" target="5051"/>
        </edges>
    </thing>
    <thing id="228" color.r="-1." color.g="-1." color.b="-1." color.a="1." comment="">
        <nodes>
            <node id="5039" radius="1.5" x="2343" y="2460" z="426" inVp="0" inMag="1" time="48277084"/>
            <node id="5048" radius="1.5" x="2082" y="2504" z="393" inVp="0" inMag="1" time="48325627"/>
            <node id="5047" radius="1.5" x="2082" y="2512" z="405" inVp="0" inMag="1" time="48322428"/>
            <node id="5046" radius="1.5" x="2105" y="2498" z="416" inVp="0" inMag="1" time="48319180"/>
            <node id="5045" radius="1.5" x="2150" y="2475" z="417" inVp="0" inMag="1" time="48312217"/>
            <node id="5044" radius="1.5" x="2232" y="2452" z="418" inVp="0" inMag="1" time="48307852"/>
            <node id="5043" radius="1.5" x="2555" y="2433" z="443" inVp="0" inMag="1" time="48297474"/>
            <node id="5042" radius="1.5" x="2519" y="2428" z="434" inVp="0" inMag="1" time="48294358"/>
            <node id="5041" radius="1.5" x="2479" y="2431" z="428" inVp="0" inMag="1" time="48289827"/>
            <node id="5040" radius="1.5" x="2430" y="2454" z="431" inVp="0" inMag="1" time="48285263"/>
        </nodes>
        <edges>
            <edge source="5039" target="5040"/>
            <edge source="5039" target="5044"/>
            <edge source="5047" target="5048"/>
            <edge source="5046" target="5047"/>
            <edge source="5045" target="5046"/>
            <edge source="5044" target="5045"/>
            <edge source="5042" target="5043"/>
            <edge source="5041" target="5042"/>
            <edge source="5040" target="5041"/>
        </edges>
    </thing>
    <thing id="227" color.r="-1." color.g="-1." color.b="-1." color.a="1." comment="">
        <nodes>
            <node id="5023" radius="1.5" x="1974" y="2663" z="519" inVp="0" inMag="1" time="48115064"/>
            <node id="5038" radius="1.5" x="2069" y="2617" z="458" inVp="0" inMag="1" time="48197839"/>
            <node id="5037" radius="1.5" x="2036" y="2618" z="473" inVp="0" inMag="1" time="48194609"/>
            <node id="5036" radius="1.5" x="2001" y="2630" z="491" inVp="0" inMag="1" time="48191044"/>
            <node id="5035" radius="1.5" x="1705" y="2816" z="688" inVp="1" inMag="1" time="48183847"/>
            <node id="5034" radius="1.5" x="1726" y="2813" z="698" inVp="0" inMag="1" time="48178615"/>
            <node id="5033" radius="1.5" x="1781" y="2736" z="698" inVp="0" inMag="1" time="48171018"/>
            <node id="5032" radius="1.5" x="1794" y="2727" z="682" inVp="0" inMag="1" time="48162473"/>
            <node id="5031" radius="1.5" x="1859" y="2713" z="676" inVp="0" inMag="1" time="48159925"/>
            <node id="5030" radius="1.5" x="1891" y="2672" z="665" inVp="0" inMag="1" time="48157109"/>
            <node id="5029" radius="1.5" x="1910" y="2641" z="643" inVp="0" inMag="1" time="48152544"/>
            <node id="5028" radius="1.5" x="1931" y="2639" z="622" inVp="0" inMag="1" time="48148130"/>
            <node id="5027" radius="1.5" x="1937" y="2634" z="601" inVp="0" inMag="1" time="48143283"/>
            <node id="5026" radius="1.5" x="1958" y="2634" z="579" inVp="0" inMag="1" time="48138052"/>
            <node id="5025" radius="1.5" x="1963" y="2636" z="559" inVp="0" inMag="1" time="48133354"/>
            <node id="5024" radius="1.5" x="1960" y="2642" z="539" inVp="0" inMag="1" time="48129324"/>
        </nodes>
        <edges>
            <edge source="5023" target="5024"/>
            <edge source="5023" target="5036"/>
            <edge source="5037" target="5038"/>
            <edge source="5036" target="5037"/>
            <edge source="5034" target="5035"/>
            <edge source="5033" target="5034"/>
            <edge source="5032" target="5033"/>
            <edge source="5031" target="5032"/>
            <edge source="5030" target="5031"/>
            <edge source="5029" target="5030"/>
            <edge source="5028" target="5029"/>
            <edge source="5027" target="5028"/>
            <edge source="5026" target="5027"/>
            <edge source="5025" target="5026"/>
            <edge source="5024" target="5025"/>
        </edges>
    </thing>
    <thing id="226" color.r="-1." color.g="-1." color.b="-1." color.a="1." comment="">
        <nodes>
            <node id="5017" radius="1.5" x="1789" y="2294" z="321" inVp="0" inMag="1" time="48009249"/>
            <node id="5022" radius="1.5" x="1537" y="2263" z="378" inVp="2" inMag="1" time="48031537"/>
            <node id="5021" radius="1.5" x="1540" y="2263" z="375" inVp="0" inMag="1" time="48026822"/>
            <node id="5020" radius="1.5" x="1575" y="2259" z="364" inVp="0" inMag="1" time="48023341"/>
            <node id="5019" radius="1.5" x="1642" y="2254" z="350" inVp="0" inMag="1" time="48019826"/>
            <node id="5018" radius="1.5" x="1733" y="2306" z="342" inVp="0" inMag="1" time="48013380"/>
        </nodes>
        <edges>
            <edge source="5017" target="5018"/>
            <edge source="5021" target="5022"/>
            <edge source="5020" target="5021"/>
            <edge source="5019" target="5020"/>
            <edge source="5018" target="5019"/>
        </edges>
    </thing>
    <thing id="225" color.r="-1." color.g="-1." color.b="-1." color.a="1." comment="">
        <nodes>
            <node id="5001" radius="1.5" x="2172" y="2330" z="351" inVp="0" inMag="1" time="47855340"/>
            <node id="5016" radius="1.5" x="2279" y="2816" z="592" inVp="0" inMag="1" time="47939032"/>
            <node id="5015" radius="1.5" x="2260" y="2802" z="584" inVp="0" inMag="1" time="47932086"/>
            <node id="5014" radius="1.5" x="2233" y="2765" z="570" inVp="0" inMag="1" time="47927638"/>
            <node id="5013" radius="1.5" x="2200" y="2729" z="553" inVp="0" inMag="1" time="47923273"/>
            <node id="5012" radius="1.5" x="2179" y="2694" z="536" inVp="0" inMag="1" time="47919242"/>
            <node id="5011" radius="1.5" x="2179" y="2681" z="518" inVp="0" inMag="1" time="47915528"/>
            <node id="5010" radius="1.5" x="2157" y="2636" z="494" inVp="0" inMag="1" time="47909263"/>
            <node id="5009" radius="1.5" x="2145" y="2601" z="480" inVp="0" inMag="1" time="47902883"/>
            <node id="5008" radius="1.5" x="2120" y="2580" z="462" inVp="0" inMag="1" time="47899068"/>
            <node id="5007" radius="1.5" x="2115" y="2545" z="445" inVp="0" inMag="1" time="47895487"/>
            <node id="5006" radius="1.5" x="2121" y="2505" z="429" inVp="0" inMag="1" time="47891188"/>
            <node id="5005" radius="1.5" x="2129" y="2462" z="411" inVp="0" inMag="1" time="47886607"/>
            <node id="5004" radius="1.5" x="2139" y="2437" z="393" inVp="0" inMag="1" time="47882443"/>
            <node id="5003" radius="1.5" x="2124" y="2415" z="378" inVp="0" inMag="1" time="47870765"/>
            <node id="5002" radius="1.5" x="2140" y="2377" z="362" inVp="0" inMag="1" time="47866717"/>
        </nodes>
        <edges>
            <edge source="5001" target="5002"/>
            <edge source="5015" target="5016"/>
            <edge source="5014" target="5015"/>
            <edge source="5013" target="5014"/>
            <edge source="5012" target="5013"/>
            <edge source="5011" target="5012"/>
            <edge source="5010" target="5011"/>
            <edge source="5009" target="5010"/>
            <edge source="5008" target="5009"/>
            <edge source="5007" target="5008"/>
            <edge source="5006" target="5007"/>
            <edge source="5005" target="5006"/>
            <edge source="5004" target="5005"/>
            <edge source="5003" target="5004"/>
            <edge source="5002" target="5003"/>
        </edges>
    </thing>
    <thing id="224" color.r="-1." color.g="-1." color.b="-1." color.a="1." comment="">
        <nodes>
            <node id="4958" radius="1.5" x="2218" y="2122" z="421" inVp="0" inMag="1" time="47608894"/>
            <node id="5000" radius="1.5" x="2559" y="2435" z="257" inVp="0" inMag="1" time="47810778"/>
            <node id="4999" radius="1.5" x="2548" y="2418" z="257" inVp="0" inMag="1" time="47803931"/>
            <node id="4998" radius="1.5" x="2510" y="2396" z="262" inVp="0" inMag="1" time="47798401"/>
            <node id="4997" radius="1.5" x="2479" y="2371" z="273" inVp="0" inMag="1" time="47795520"/>
            <node id="4996" radius="1.5" x="2266" y="1793" z="330" inVp="1" inMag="1" time="47790056"/>
            <node id="4995" radius="1.5" x="2271" y="1807" z="334" inVp="0" inMag="1" time="47782542"/>
            <node id="4994" radius="1.5" x="2270" y="1830" z="334" inVp="0" inMag="1" time="47780243"/>
            <node id="4993" radius="1.5" x="2263" y="1886" z="331" inVp="0" inMag="1" time="47769847"/>
            <node id="4992" radius="1.5" x="2279" y="1950" z="324" inVp="0" inMag="1" time="47765934"/>
            <node id="4991" radius="1.5" x="2319" y="2008" z="319" inVp="0" inMag="1" time="47760286"/>
            <node id="4990" radius="1.5" x="2355" y="2070" z="313" inVp="0" inMag="1" time="47756205"/>
            <node id="4989" radius="1.5" x="2385" y="2141" z="311" inVp="0" inMag="1" time="47750257"/>
            <node id="4988" radius="1.5" x="2404" y="2216" z="311" inVp="0" inMag="1" time="47748341"/>
            <node id="4987" radius="1.5" x="2443" y="2283" z="300" inVp="0" inMag="1" time="47744977"/>
            <node id="4986" radius="1.5" x="2459" y="2351" z="293" inVp="0" inMag="1" time="47738130"/>
            <node id="4985" radius="1.5" x="2426" y="2373" z="302" inVp="0" inMag="1" time="47735432"/>
            <node id="4984" radius="1.5" x="2385" y="2402" z="320" inVp="0" inMag="1" time="47731616"/>
            <node id="4983" radius="1.5" x="2349" y="2398" z="339" inVp="0" inMag="1" time="47727335"/>
            <node id="4982" radius="1.5" x="2327" y="2394" z="356" inVp="0" inMag="1" time="47723154"/>
            <node id="4981" radius="1.5" x="2299" y="2338" z="371" inVp="0" inMag="1" time="47719539"/>
            <node id="4980" radius="1.5" x="2285" y="2286" z="384" inVp="0" inMag="1" time="47713858"/>
            <node id="4979" radius="1.5" x="2249" y="2222" z="397" inVp="0" inMag="1" time="47710360"/>
            <node id="4978" radius="1.5" x="2224" y="2176" z="408" inVp="0" inMag="1" time="47707446"/>
            <node id="4977" radius="1.5" x="1777" y="1793" z="547" inVp="1" inMag="1" time="47701599"/>
            <node id="4976" radius="1.5" x="1800" y="1814" z="550" inVp="0" inMag="1" time="47693468"/>
            <node id="4975" radius="1.5" x="1849" y="1880" z="550" inVp="0" inMag="1" time="47688221"/>
            <node id="4974" radius="1.5" x="1927" y="1920" z="550" inVp="0" inMag="1" time="47683874"/>
            <node id="4973" radius="1.5" x="1999" y="1963" z="540" inVp="0" inMag="1" time="47680808"/>
            <node id="4972" radius="1.5" x="2055" y="2008" z="525" inVp="0" inMag="1" time="47677126"/>
            <node id="4971" radius="1.5" x="2083" y="2033" z="511" inVp="0" inMag="1" time="47673578"/>
            <node id="4970" radius="1.5" x="2120" y="2058" z="497" inVp="0" inMag="1" time="47669730"/>
            <node id="4969" radius="1.5" x="2146" y="2081" z="479" inVp="0" inMag="1" time="47665466"/>
            <node id="4968" radius="1.5" x="2183" y="2096" z="459" inVp="0" inMag="1" time="47660585"/>
            <node id="4967" radius="1.5" x="2337" y="1876" z="345" inVp="0" inMag="1" time="47646707"/>
            <node id="4966" radius="1.5" x="2350" y="1895" z="359" inVp="0" inMag="1" time="47643609"/>
            <node id="4965" radius="1.5" x="2375" y="1918" z="374" inVp="0" inMag="1" time="47640511"/>
            <node id="4964" radius="1.5" x="2364" y="1933" z="387" inVp="0" inMag="1" time="47637613"/>
            <node id="4963" radius="1.5" x="2346" y="1969" z="412" inVp="0" inMag="1" time="47633032"/>
            <node id="4962" radius="1.5" x="2327" y="1999" z="430" inVp="0" inMag="1" time="47628716"/>
            <node id="4961" radius="1.5" x="2288" y="2016" z="437" inVp="0" inMag="1" time="47624569"/>
            <node id="4960" radius="1.5" x="2227" y="2044" z="435" inVp="0" inMag="1" time="47619371"/>
            <node id="4959" radius="1.5" x="2205" y="2097" z="440" inVp="0" inMag="1" time="47613175"/>
        </nodes>
        <edges>
            <edge source="4958" target="4959"/>
            <edge source="4958" target="4978"/>
            <edge source="4999" target="5000"/>
            <edge source="4998" target="4999"/>
            <edge source="4997" target="4998"/>
            <edge source="4995" target="4996"/>
            <edge source="4994" target="4995"/>
            <edge source="4993" target="4994"/>
            <edge source="4992" target="4993"/>
            <edge source="4991" target="4992"/>
            <edge source="4990" target="4991"/>
            <edge source="4989" target="4990"/>
            <edge source="4988" target="4989"/>
            <edge source="4987" target="4988"/>
            <edge source="4986" target="4997"/>
            <edge source="4986" target="4987"/>
            <edge source="4985" target="4986"/>
            <edge source="4984" target="4985"/>
            <edge source="4983" target="4984"/>
            <edge source="4982" target="4983"/>
            <edge source="4981" target="4982"/>
            <edge source="4980" target="4981"/>
            <edge source="4979" target="4980"/>
            <edge source="4978" target="4979"/>
            <edge source="4976" target="4977"/>
            <edge source="4975" target="4976"/>
            <edge source="4974" target="4975"/>
            <edge source="4973" target="4974"/>
            <edge source="4972" target="4973"/>
            <edge source="4971" target="4972"/>
            <edge source="4970" target="4971"/>
            <edge source="4969" target="4970"/>
            <edge source="4968" target="4969"/>
            <edge source="4966" target="4967"/>
            <edge source="4965" target="4966"/>
            <edge source="4964" target="4965"/>
            <edge source="4963" target="4964"/>
            <edge source="4962" target="4963"/>
            <edge source="4961" target="4962"/>
            <edge source="4960" target="4961"/>
            <edge source="4959" target="4968"/>
            <edge source="4959" target="4960"/>
        </edges>
    </thing>
    <thing id="223" color.r="-1." color.g="-1." color.b="-1." color.a="1." comment="">
        <nodes>
            <node id="4880" radius="1.5" x="2053" y="1793" z="571" inVp="1" inMag="1" time="47026495"/>
            <node id="4941" radius="1.5" x="2520" y="2816" z="761" inVp="1" inMag="1" time="47360848"/>
            <node id="4940" radius="1.5" x="2525" y="2810" z="767" inVp="0" inMag="1" time="47350535"/>
            <node id="4939" radius="1.5" x="2512" y="2798" z="767" inVp="0" inMag="1" time="47339958"/>
            <node id="4938" radius="1.5" x="2500" y="2783" z="755" inVp="0" inMag="1" time="47337226"/>
            <node id="4937" radius="1.5" x="2479" y="2745" z="742" inVp="0" inMag="1" time="47334529"/>
            <node id="4936" radius="1.5" x="2224" y="2744" z="709" inVp="0" inMag="1" time="47326014"/>
            <node id="4935" radius="1.5" x="2242" y="2766" z="720" inVp="0" inMag="1" time="47323182"/>
            <node id="4934" radius="1.5" x="2276" y="2755" z="731" inVp="0" inMag="1" time="47318218"/>
            <node id="4933" radius="1.5" x="2389" y="2729" z="727" inVp="0" inMag="1" time="47313770"/>
            <node id="4932" radius="1.5" x="2462" y="2710" z="727" inVp="0" inMag="1" time="47311521"/>
            <node id="4931" radius="1.5" x="2448" y="2663" z="714" inVp="0" inMag="1" time="47308508"/>
            <node id="4930" radius="1.5" x="2560" y="2600" z="676" inVp="2" inMag="1" time="47303842"/>
            <node id="4929" radius="1.5" x="2555" y="2593" z="675" inVp="2" inMag="1" time="47298479"/>
            <node id="4928" radius="1.5" x="2539" y="2590" z="672" inVp="0" inMag="1" time="47294263"/>
            <node id="4927" radius="1.5" x="2513" y="2610" z="683" inVp="0" inMag="1" time="47291081"/>
            <node id="4926" radius="1.5" x="2467" y="2625" z="694" inVp="0" inMag="1" time="47288116"/>
            <node id="4925" radius="1.5" x="2410" y="2609" z="699" inVp="0" inMag="1" time="47279553"/>
            <node id="4924" radius="1.5" x="2365" y="2548" z="690" inVp="0" inMag="1" time="47276738"/>
            <node id="4923" radius="1.5" x="2326" y="2490" z="680" inVp="0" inMag="1" time="47273856"/>
            <node id="4922" radius="1.5" x="2312" y="2424" z="667" inVp="0" inMag="1" time="47270808"/>
            <node id="4921" radius="1.5" x="2313" y="2348" z="658" inVp="0" inMag="1" time="47267643"/>
            <node id="4920" radius="1.5" x="2495" y="2034" z="698" inVp="0" inMag="1" time="47248970"/>
            <node id="4919" radius="1.5" x="2470" y="2043" z="685" inVp="0" inMag="1" time="47242338"/>
            <node id="4918" radius="1.5" x="2433" y="2151" z="676" inVp="0" inMag="1" time="47239590"/>
            <node id="4917" radius="1.5" x="2424" y="2166" z="661" inVp="0" inMag="1" time="47235975"/>
            <node id="4916" radius="1.5" x="2416" y="2191" z="651" inVp="0" inMag="1" time="47233127"/>
            <node id="4915" radius="1.5" x="2414" y="2242" z="643" inVp="0" inMag="1" time="47225513"/>
            <node id="4914" radius="1.5" x="2392" y="2265" z="643" inVp="0" inMag="1" time="47223664"/>
            <node id="4913" radius="1.5" x="2377" y="2296" z="643" inVp="0" inMag="1" time="47221798"/>
            <node id="4912" radius="1.5" x="2339" y="2291" z="645" inVp="0" inMag="1" time="47218117"/>
            <node id="4911" radius="1.5" x="2308" y="2250" z="648" inVp="0" inMag="1" time="47204657"/>
            <node id="4910" radius="1.5" x="2268" y="2183" z="640" inVp="0" inMag="1" time="47201725"/>
            <node id="4909" radius="1.5" x="2252" y="2154" z="629" inVp="0" inMag="1" time="47198693"/>
            <node id="4908" radius="1.5" x="2238" y="2095" z="618" inVp="0" inMag="1" time="47195578"/>
            <node id="4907" radius="1.5" x="2126" y="2230" z="460" inVp="0" inMag="1" time="47179553"/>
            <node id="4906" radius="1.5" x="2102" y="2234" z="471" inVp="0" inMag="1" time="47176604"/>
            <node id="4905" radius="1.5" x="2112" y="2232" z="485" inVp="0" inMag="1" time="47173572"/>
            <node id="4904" radius="1.5" x="2133" y="2194" z="497" inVp="0" inMag="1" time="47170840"/>
            <node id="4903" radius="1.5" x="2166" y="2167" z="508" inVp="0" inMag="1" time="47167692"/>
            <node id="4902" radius="1.5" x="2184" y="2139" z="525" inVp="0" inMag="1" time="47163377"/>
            <node id="4901" radius="1.5" x="2186" y="2119" z="538" inVp="0" inMag="1" time="47160146"/>
            <node id="4900" radius="1.5" x="2190" y="2106" z="551" inVp="0" inMag="1" time="47156696"/>
            <node id="4899" radius="1.5" x="2202" y="2075" z="562" inVp="0" inMag="1" time="47153432"/>
            <node id="4898" radius="1.5" x="2234" y="2041" z="572" inVp="0" inMag="1" time="47149951"/>
            <node id="4897" radius="1.5" x="2560" y="2185" z="607" inVp="2" inMag="1" time="47141105"/>
            <node id="4896" radius="1.5" x="2549" y="2177" z="606" inVp="2" inMag="1" time="47134508"/>
            <node id="4895" radius="1.5" x="2535" y="2165" z="609" inVp="2" inMag="1" time="47131343"/>
            <node id="4894" radius="1.5" x="2512" y="2123" z="611" inVp="0" inMag="1" time="47125896"/>
            <node id="4893" radius="1.5" x="2455" y="2093" z="605" inVp="0" inMag="1" time="47121497"/>
            <node id="4892" radius="1.5" x="2335" y="2064" z="601" inVp="0" inMag="1" time="47116050"/>
            <node id="4891" radius="1.5" x="2265" y="2030" z="588" inVp="1" inMag="1" time="47089780"/>
            <node id="4890" radius="1.5" x="2201" y="2030" z="605" inVp="1" inMag="1" time="47087297"/>
            <node id="4889" radius="1.5" x="2179" y="2021" z="601" inVp="1" inMag="1" time="47081400"/>
            <node id="4888" radius="1.5" x="2140" y="1976" z="584" inVp="1" inMag="1" time="47077302"/>
            <node id="4887" radius="1.5" x="2110" y="1929" z="574" inVp="1" inMag="1" time="47072758"/>
            <node id="4886" radius="1.5" x="2102" y="1884" z="579" inVp="0" inMag="1" time="47067707"/>
            <node id="4885" radius="1.5" x="2240" y="1815" z="623" inVp="0" inMag="1" time="47057162"/>
            <node id="4884" radius="1.5" x="2209" y="1825" z="614" inVp="0" inMag="1" time="47051531"/>
            <node id="4883" radius="1.5" x="2163" y="1823" z="601" inVp="0" inMag="1" time="47048234"/>
            <node id="4882" radius="1.5" x="2130" y="1829" z="590" inVp="1" inMag="1" time="47039638"/>
            <node id="4881" radius="1.5" x="2086" y="1829" z="579" inVp="1" inMag="1" time="47031374"/>
        </nodes>
        <edges>
            <edge source="4880" target="4881"/>
            <edge source="4940" target="4941"/>
            <edge source="4939" target="4940"/>
            <edge source="4938" target="4939"/>
            <edge source="4937" target="4938"/>
            <edge source="4935" target="4936"/>
            <edge source="4934" target="4935"/>
            <edge source="4933" target="4934"/>
            <edge source="4932" target="4937"/>
            <edge source="4932" target="4933"/>
            <edge source="4931" target="4932"/>
            <edge source="4929" target="4930"/>
            <edge source="4928" target="4929"/>
            <edge source="4927" target="4928"/>
            <edge source="4926" target="4927"/>
            <edge source="4925" target="4931"/>
            <edge source="4925" target="4926"/>
            <edge source="4924" target="4925"/>
            <edge source="4923" target="4924"/>
            <edge source="4922" target="4923"/>
            <edge source="4921" target="4922"/>
            <edge source="4919" target="4920"/>
            <edge source="4918" target="4919"/>
            <edge source="4917" target="4918"/>
            <edge source="4916" target="4917"/>
            <edge source="4915" target="4916"/>
            <edge source="4914" target="4915"/>
            <edge source="4913" target="4914"/>
            <edge source="4912" target="4913"/>
            <edge source="4911" target="4921"/>
            <edge source="4911" target="4912"/>
            <edge source="4910" target="4911"/>
            <edge source="4909" target="4910"/>
            <edge source="4908" target="4909"/>
            <edge source="4906" target="4907"/>
            <edge source="4905" target="4906"/>
            <edge source="4904" target="4905"/>
            <edge source="4903" target="4904"/>
            <edge source="4902" target="4903"/>
            <edge source="4901" target="4902"/>
            <edge source="4900" target="4901"/>
            <edge source="4899" target="4900"/>
            <edge source="4898" target="4899"/>
            <edge source="4896" target="4897"/>
            <edge source="4895" target="4896"/>
            <edge source="4894" target="4895"/>
            <edge source="4893" target="4894"/>
            <edge source="4892" target="4893"/>
            <edge source="4891" target="4898"/>
            <edge source="4891" target="4892"/>
            <edge source="4890" target="4908"/>
            <edge source="4890" target="4891"/>
            <edge source="4889" target="4890"/>
            <edge source="4888" target="4889"/>
            <edge source="4887" target="4888"/>
            <edge source="4886" target="4887"/>
            <edge source="4884" target="4885"/>
            <edge source="4883" target="4884"/>
            <edge source="4882" target="4883"/>
            <edge source="4881" target="4886"/>
            <edge source="4881" target="4882"/>
        </edges>
    </thing>
    <thing id="222" color.r="-1." color.g="-1." color.b="-1." color.a="1." comment="">
        <nodes>
            <node id="4851" radius="1.5" x="2081" y="1793" z="357" inVp="1" inMag="1" time="46793326"/>
            <node id="4879" radius="1.5" x="2560" y="2128" z="609" inVp="2" inMag="1" time="46980900"/>
            <node id="4878" radius="1.5" x="2549" y="2127" z="607" inVp="0" inMag="1" time="46973386"/>
            <node id="4877" radius="1.5" x="2387" y="2028" z="647" inVp="0" inMag="1" time="46964624"/>
            <node id="4876" radius="1.5" x="2361" y="2064" z="634" inVp="0" inMag="1" time="46958727"/>
            <node id="4875" radius="1.5" x="2364" y="2059" z="617" inVp="0" inMag="1" time="46954429"/>
            <node id="4874" radius="1.5" x="2409" y="2106" z="604" inVp="0" inMag="1" time="46941735"/>
            <node id="4873" radius="1.5" x="2489" y="2137" z="598" inVp="0" inMag="1" time="46935155"/>
            <node id="4872" radius="1.5" x="2472" y="2138" z="587" inVp="0" inMag="1" time="46930175"/>
            <node id="4871" radius="1.5" x="2438" y="2168" z="567" inVp="0" inMag="1" time="46926259"/>
            <node id="4870" radius="1.5" x="2416" y="2187" z="544" inVp="0" inMag="1" time="46921595"/>
            <node id="4869" radius="1.5" x="2378" y="2175" z="520" inVp="0" inMag="1" time="46916864"/>
            <node id="4868" radius="1.5" x="2357" y="2139" z="503" inVp="0" inMag="1" time="46912715"/>
            <node id="4867" radius="1.5" x="2313" y="2115" z="545" inVp="0" inMag="1" time="46903004"/>
            <node id="4866" radius="1.5" x="2291" y="2125" z="520" inVp="0" inMag="1" time="46893142"/>
            <node id="4865" radius="1.5" x="2297" y="2122" z="506" inVp="0" inMag="1" time="46886129"/>
            <node id="4864" radius="1.5" x="2318" y="2108" z="494" inVp="0" inMag="1" time="46878800"/>
            <node id="4863" radius="1.5" x="2295" y="2054" z="473" inVp="0" inMag="1" time="46874284"/>
            <node id="4862" radius="1.5" x="2256" y="2005" z="454" inVp="0" inMag="1" time="46869221"/>
            <node id="4861" radius="1.5" x="2235" y="1957" z="427" inVp="0" inMag="1" time="46864307"/>
            <node id="4860" radius="1.5" x="2213" y="1905" z="402" inVp="0" inMag="1" time="46859791"/>
            <node id="4859" radius="1.5" x="2187" y="1864" z="382" inVp="0" inMag="1" time="46855895"/>
            <node id="4858" radius="1.5" x="2112" y="1793" z="259" inVp="1" inMag="1" time="46850530"/>
            <node id="4857" radius="1.5" x="2103" y="1803" z="258" inVp="0" inMag="1" time="46840286"/>
            <node id="4856" radius="1.5" x="2135" y="1808" z="274" inVp="0" inMag="1" time="46837019"/>
            <node id="4855" radius="1.5" x="2118" y="1822" z="293" inVp="0" inMag="1" time="46832488"/>
            <node id="4854" radius="1.5" x="2115" y="1825" z="315" inVp="0" inMag="1" time="46827924"/>
            <node id="4853" radius="1.5" x="2157" y="1855" z="352" inVp="0" inMag="1" time="46818978"/>
            <node id="4852" radius="1.5" x="2148" y="1834" z="365" inVp="0" inMag="1" time="46796474"/>
        </nodes>
        <edges>
            <edge source="4851" target="4852"/>
            <edge source="4878" target="4879"/>
            <edge source="4876" target="4877"/>
            <edge source="4875" target="4876"/>
            <edge source="4874" target="4875"/>
            <edge source="4873" target="4878"/>
            <edge source="4873" target="4874"/>
            <edge source="4872" target="4873"/>
            <edge source="4871" target="4872"/>
            <edge source="4870" target="4871"/>
            <edge source="4869" target="4870"/>
            <edge source="4868" target="4869"/>
            <edge source="4866" target="4867"/>
            <edge source="4865" target="4866"/>
            <edge source="4864" target="4868"/>
            <edge source="4864" target="4865"/>
            <edge source="4863" target="4864"/>
            <edge source="4862" target="4863"/>
            <edge source="4861" target="4862"/>
            <edge source="4860" target="4861"/>
            <edge source="4859" target="4860"/>
            <edge source="4857" target="4858"/>
            <edge source="4856" target="4857"/>
            <edge source="4855" target="4856"/>
            <edge source="4854" target="4855"/>
            <edge source="4853" target="4854"/>
            <edge source="4852" target="4859"/>
            <edge source="4852" target="4853"/>
        </edges>
    </thing>
    <thing id="221" color.r="-1." color.g="-1." color.b="-1." color.a="1." comment="">
        <nodes>
            <node id="4845" radius="1.5" x="2233" y="1793" z="292" inVp="1" inMag="1" time="46707435"/>
            <node id="4850" radius="1.5" x="2232" y="1991" z="334" inVp="0" inMag="1" time="46737401"/>
            <node id="4849" radius="1.5" x="2213" y="1975" z="325" inVp="0" inMag="1" time="46728622"/>
            <node id="4848" radius="1.5" x="2202" y="1908" z="319" inVp="0" inMag="1" time="46726457"/>
            <node id="4847" radius="1.5" x="2210" y="1888" z="313" inVp="0" inMag="1" time="46716862"/>
            <node id="4846" radius="1.5" x="2239" y="1823" z="300" inVp="1" inMag="1" time="46712697"/>
        </nodes>
        <edges>
            <edge source="4845" target="4846"/>
            <edge source="4849" target="4850"/>
            <edge source="4848" target="4849"/>
            <edge source="4847" target="4848"/>
            <edge source="4846" target="4847"/>
        </edges>
    </thing>
    <thing id="220" color.r="-1." color.g="-1." color.b="-1." color.a="1." comment="">
        <nodes>
            <node id="4835" radius="1.5" x="2308" y="1793" z="282" inVp="1" inMag="1" time="46605067"/>
            <node id="4844" radius="1.5" x="2560" y="1811" z="311" inVp="2" inMag="1" time="46674750"/>
            <node id="4843" radius="1.5" x="2545" y="1819" z="283" inVp="0" inMag="1" time="46655775"/>
            <node id="4842" radius="1.5" x="2544" y="1813" z="291" inVp="0" inMag="1" time="46643530"/>
            <node id="4841" radius="1.5" x="2544" y="1807" z="304" inVp="0" inMag="1" time="46640515"/>
            <node id="4840" radius="1.5" x="2545" y="1806" z="317" inVp="0" inMag="1" time="46637234"/>
            <node id="4839" radius="1.5" x="2549" y="1843" z="330" inVp="0" inMag="1" time="46630687"/>
            <node id="4838" radius="1.5" x="2482" y="1840" z="326" inVp="0" inMag="1" time="46622542"/>
            <node id="4837" radius="1.5" x="2419" y="1831" z="315" inVp="1" inMag="1" time="46618443"/>
            <node id="4836" radius="1.5" x="2373" y="1818" z="301" inVp="1" inMag="1" time="46610546"/>
        </nodes>
        <edges>
            <edge source="4835" target="4836"/>
            <edge source="4843" target="4844"/>
            <edge source="4842" target="4843"/>
            <edge source="4841" target="4842"/>
            <edge source="4840" target="4841"/>
            <edge source="4839" target="4840"/>
            <edge source="4838" target="4839"/>
            <edge source="4837" target="4838"/>
            <edge source="4836" target="4837"/>
        </edges>
    </thing>
    <thing id="219" color.r="-1." color.g="-1." color.b="-1." color.a="1." comment="">
        <nodes>
            <node id="4821" radius="1.5" x="2187" y="1793" z="261" inVp="1" inMag="1" time="46498336"/>
            <node id="4834" radius="1.5" x="2560" y="1879" z="270" inVp="2" inMag="1" time="46574082"/>
            <node id="4833" radius="1.5" x="2540" y="1881" z="267" inVp="0" inMag="1" time="46563636"/>
            <node id="4832" radius="1.5" x="2473" y="1856" z="272" inVp="0" inMag="1" time="46556273"/>
            <node id="4831" radius="1.5" x="2436" y="1838" z="278" inVp="0" inMag="1" time="46548527"/>
            <node id="4830" radius="1.5" x="2382" y="1837" z="278" inVp="0" inMag="1" time="46546961"/>
            <node id="4829" radius="1.5" x="2386" y="2015" z="308" inVp="0" inMag="1" time="46542030"/>
            <node id="4828" radius="1.5" x="2380" y="2016" z="320" inVp="0" inMag="1" time="46536666"/>
            <node id="4827" radius="1.5" x="2330" y="1977" z="320" inVp="0" inMag="1" time="46535183"/>
            <node id="4826" radius="1.5" x="2291" y="1929" z="319" inVp="0" inMag="1" time="46529153"/>
            <node id="4825" radius="1.5" x="2271" y="1884" z="303" inVp="0" inMag="1" time="46525404"/>
            <node id="4824" radius="1.5" x="2274" y="1852" z="289" inVp="0" inMag="1" time="46513911"/>
            <node id="4823" radius="1.5" x="2311" y="1837" z="279" inVp="0" inMag="1" time="46504565"/>
            <node id="4822" radius="1.5" x="2250" y="1823" z="272" inVp="0" inMag="1" time="46501784"/>
        </nodes>
        <edges>
            <edge source="4821" target="4822"/>
            <edge source="4833" target="4834"/>
            <edge source="4832" target="4833"/>
            <edge source="4831" target="4832"/>
            <edge source="4830" target="4831"/>
            <edge source="4828" target="4829"/>
            <edge source="4827" target="4828"/>
            <edge source="4826" target="4827"/>
            <edge source="4825" target="4826"/>
            <edge source="4824" target="4825"/>
            <edge source="4823" target="4830"/>
            <edge source="4823" target="4824"/>
            <edge source="4822" target="4823"/>
        </edges>
    </thing>
    <thing id="218" color.r="-1." color.g="-1." color.b="-1." color.a="1." comment="">
        <nodes>
            <node id="4809" radius="1.5" x="2156" y="1793" z="268" inVp="1" inMag="1" time="46430037"/>
            <node id="4820" radius="1.5" x="2560" y="2250" z="334" inVp="2" inMag="1" time="46481143"/>
            <node id="4819" radius="1.5" x="2553" y="2243" z="331" inVp="2" inMag="1" time="46476796"/>
            <node id="4818" radius="1.5" x="2534" y="2226" z="330" inVp="2" inMag="1" time="46473114"/>
            <node id="4817" radius="1.5" x="2518" y="2221" z="327" inVp="0" inMag="1" time="46468249"/>
            <node id="4816" radius="1.5" x="2457" y="2169" z="325" inVp="0" inMag="1" time="46461153"/>
            <node id="4815" radius="1.5" x="2386" y="2084" z="326" inVp="0" inMag="1" time="46454023"/>
            <node id="4814" radius="1.5" x="2312" y="2042" z="323" inVp="0" inMag="1" time="46451274"/>
            <node id="4813" radius="1.5" x="2277" y="2007" z="318" inVp="0" inMag="1" time="46447126"/>
            <node id="4812" radius="1.5" x="2249" y="1953" z="308" inVp="0" inMag="1" time="46444561"/>
            <node id="4811" radius="1.5" x="2214" y="1884" z="297" inVp="0" inMag="1" time="46439680"/>
            <node id="4810" radius="1.5" x="2181" y="1814" z="279" inVp="1" inMag="1" time="46434982"/>
        </nodes>
        <edges>
            <edge source="4809" target="4810"/>
            <edge source="4819" target="4820"/>
            <edge source="4818" target="4819"/>
            <edge source="4817" target="4818"/>
            <edge source="4816" target="4817"/>
            <edge source="4815" target="4816"/>
            <edge source="4814" target="4815"/>
            <edge source="4813" target="4814"/>
            <edge source="4812" target="4813"/>
            <edge source="4811" target="4812"/>
            <edge source="4810" target="4811"/>
        </edges>
    </thing>
    <thing id="217" color.r="-1." color.g="-1." color.b="-1." color.a="1." comment="">
        <nodes>
            <node id="4794" radius="1.5" x="2170" y="1797" z="306" inVp="1" inMag="1" time="46354790"/>
            <node id="4808" radius="1.5" x="2560" y="2266" z="548" inVp="2" inMag="1" time="46413610"/>
            <node id="4807" radius="1.5" x="2553" y="2267" z="536" inVp="0" inMag="1" time="46408629"/>
            <node id="4806" radius="1.5" x="2538" y="2254" z="526" inVp="0" inMag="1" time="46406079"/>
            <node id="4805" radius="1.5" x="2500" y="2223" z="512" inVp="0" inMag="1" time="46402981"/>
            <node id="4804" radius="1.5" x="2455" y="2188" z="500" inVp="0" inMag="1" time="46396601"/>
            <node id="4803" radius="1.5" x="2407" y="2149" z="480" inVp="0" inMag="1" time="46392520"/>
            <node id="4802" radius="1.5" x="2368" y="2126" z="464" inVp="0" inMag="1" time="46388988"/>
            <node id="4801" radius="1.5" x="2340" y="2089" z="441" inVp="0" inMag="1" time="46384540"/>
            <node id="4800" radius="1.5" x="2302" y="2037" z="417" inVp="0" inMag="1" time="46379559"/>
            <node id="4799" radius="1.5" x="2276" y="2004" z="398" inVp="0" inMag="1" time="46375062"/>
            <node id="4798" radius="1.5" x="2249" y="1966" z="376" inVp="0" inMag="1" time="46370680"/>
            <node id="4797" radius="1.5" x="2222" y="1924" z="357" inVp="0" inMag="1" time="46367032"/>
            <node id="4796" radius="1.5" x="2203" y="1881" z="338" inVp="0" inMag="1" time="46363086"/>
            <node id="4795" radius="1.5" x="2184" y="1824" z="319" inVp="1" inMag="1" time="46359019"/>
        </nodes>
        <edges>
            <edge source="4794" target="4795"/>
            <edge source="4807" target="4808"/>
            <edge source="4806" target="4807"/>
            <edge source="4805" target="4806"/>
            <edge source="4804" target="4805"/>
            <edge source="4803" target="4804"/>
            <edge source="4802" target="4803"/>
            <edge source="4801" target="4802"/>
            <edge source="4800" target="4801"/>
            <edge source="4799" target="4800"/>
            <edge source="4798" target="4799"/>
            <edge source="4797" target="4798"/>
            <edge source="4796" target="4797"/>
            <edge source="4795" target="4796"/>
        </edges>
    </thing>
    <thing id="216" color.r="-1." color.g="-1." color.b="-1." color.a="1." comment="">
        <nodes>
            <node id="4784" radius="1.5" x="2172" y="1793" z="290" inVp="1" inMag="1" time="46281376"/>
            <node id="4793" radius="1.5" x="2103" y="2177" z="414" inVp="0" inMag="1" time="46333814"/>
            <node id="4792" radius="1.5" x="2109" y="2150" z="401" inVp="0" inMag="1" time="46324087"/>
            <node id="4791" radius="1.5" x="2101" y="2104" z="384" inVp="0" inMag="1" time="46319689"/>
            <node id="4790" radius="1.5" x="2099" y="2084" z="377" inVp="0" inMag="1" time="46313908"/>
            <node id="4789" radius="1.5" x="2101" y="2032" z="365" inVp="0" inMag="1" time="46305912"/>
            <node id="4788" radius="1.5" x="2107" y="1984" z="351" inVp="0" inMag="1" time="46302297"/>
            <node id="4787" radius="1.5" x="2138" y="1923" z="334" inVp="0" inMag="1" time="46298382"/>
            <node id="4786" radius="1.5" x="2156" y="1869" z="316" inVp="0" inMag="1" time="46293785"/>
            <node id="4785" radius="1.5" x="2165" y="1826" z="304" inVp="1" inMag="1" time="46286155"/>
        </nodes>
        <edges>
            <edge source="4784" target="4785"/>
            <edge source="4792" target="4793"/>
            <edge source="4791" target="4792"/>
            <edge source="4790" target="4791"/>
            <edge source="4789" target="4790"/>
            <edge source="4788" target="4789"/>
            <edge source="4787" target="4788"/>
            <edge source="4786" target="4787"/>
            <edge source="4785" target="4786"/>
        </edges>
    </thing>
    <thing id="215" color.r="-1." color.g="-1." color.b="-1." color.a="1." comment="">
        <nodes>
            <node id="4750" radius="1.5" x="1537" y="2116" z="378" inVp="2" inMag="1" time="46061666"/>
            <node id="4783" radius="1.5" x="2551" y="2523" z="693" inVp="0" inMag="1" time="46229132"/>
            <node id="4782" radius="1.5" x="2480" y="2065" z="635" inVp="0" inMag="1" time="46214408"/>
            <node id="4781" radius="1.5" x="2493" y="2087" z="649" inVp="0" inMag="1" time="46211291"/>
            <node id="4780" radius="1.5" x="2497" y="2129" z="662" inVp="0" inMag="1" time="46202312"/>
            <node id="4779" radius="1.5" x="2471" y="2195" z="662" inVp="0" inMag="1" time="46200813"/>
            <node id="4778" radius="1.5" x="2449" y="2265" z="667" inVp="0" inMag="1" time="46194333"/>
            <node id="4777" radius="1.5" x="2443" y="2325" z="667" inVp="0" inMag="1" time="46192817"/>
            <node id="4776" radius="1.5" x="2461" y="2386" z="669" inVp="0" inMag="1" time="46190385"/>
            <node id="4775" radius="1.5" x="2490" y="2444" z="675" inVp="0" inMag="1" time="46185970"/>
            <node id="4774" radius="1.5" x="2528" y="2514" z="683" inVp="0" inMag="1" time="46175725"/>
            <node id="4773" radius="1.5" x="2454" y="2538" z="678" inVp="0" inMag="1" time="46168562"/>
            <node id="4772" radius="1.5" x="2366" y="2541" z="679" inVp="0" inMag="1" time="46160865"/>
            <node id="4771" radius="1.5" x="2251" y="2514" z="671" inVp="0" inMag="1" time="46157984"/>
            <node id="4770" radius="1.5" x="2179" y="2494" z="663" inVp="0" inMag="1" time="46155252"/>
            <node id="4769" radius="1.5" x="2108" y="2468" z="655" inVp="0" inMag="1" time="46152521"/>
            <node id="4768" radius="1.5" x="2039" y="2471" z="643" inVp="0" inMag="1" time="46149888"/>
            <node id="4767" radius="1.5" x="1989" y="2480" z="629" inVp="0" inMag="1" time="46146540"/>
            <node id="4766" radius="1.5" x="1943" y="2476" z="609" inVp="0" inMag="1" time="46142459"/>
            <node id="4765" radius="1.5" x="1908" y="2477" z="591" inVp="0" inMag="1" time="46138860"/>
            <node id="4764" radius="1.5" x="1882" y="2457" z="566" inVp="0" inMag="1" time="46134097"/>
            <node id="4763" radius="1.5" x="1750" y="2483" z="584" inVp="0" inMag="1" time="46126682"/>
            <node id="4762" radius="1.5" x="1777" y="2470" z="573" inVp="0" inMag="1" time="46123984"/>
            <node id="4761" radius="1.5" x="1817" y="2436" z="561" inVp="0" inMag="1" time="46120985"/>
            <node id="4760" radius="1.5" x="1855" y="2435" z="548" inVp="0" inMag="1" time="46112473"/>
            <node id="4759" radius="1.5" x="1863" y="2415" z="524" inVp="0" inMag="1" time="46108058"/>
            <node id="4758" radius="1.5" x="1875" y="2401" z="505" inVp="0" inMag="1" time="46104528"/>
            <node id="4757" radius="1.5" x="1868" y="2381" z="489" inVp="0" inMag="1" time="46101230"/>
            <node id="4756" radius="1.5" x="1848" y="2366" z="463" inVp="2" inMag="1" time="46088501"/>
            <node id="4755" radius="1.5" x="1808" y="2329" z="448" inVp="2" inMag="1" time="46084586"/>
            <node id="4754" radius="1.5" x="1755" y="2281" z="431" inVp="2" inMag="1" time="46080406"/>
            <node id="4753" radius="1.5" x="1714" y="2234" z="419" inVp="2" inMag="1" time="46076391"/>
            <node id="4752" radius="1.5" x="1656" y="2185" z="403" inVp="2" inMag="1" time="46071742"/>
            <node id="4751" radius="1.5" x="1595" y="2152" z="388" inVp="2" inMag="1" time="46067045"/>
        </nodes>
        <edges>
            <edge source="4750" target="4751"/>
            <edge source="4781" target="4782"/>
            <edge source="4780" target="4781"/>
            <edge source="4779" target="4780"/>
            <edge source="4778" target="4779"/>
            <edge source="4777" target="4778"/>
            <edge source="4776" target="4777"/>
            <edge source="4775" target="4776"/>
            <edge source="4774" target="4783"/>
            <edge source="4774" target="4775"/>
            <edge source="4773" target="4774"/>
            <edge source="4772" target="4773"/>
            <edge source="4771" target="4772"/>
            <edge source="4770" target="4771"/>
            <edge source="4769" target="4770"/>
            <edge source="4768" target="4769"/>
            <edge source="4767" target="4768"/>
            <edge source="4766" target="4767"/>
            <edge source="4765" target="4766"/>
            <edge source="4764" target="4765"/>
            <edge source="4762" target="4763"/>
            <edge source="4761" target="4762"/>
            <edge source="4760" target="4764"/>
            <edge source="4760" target="4761"/>
            <edge source="4759" target="4760"/>
            <edge source="4758" target="4759"/>
            <edge source="4757" target="4758"/>
            <edge source="4756" target="4757"/>
            <edge source="4755" target="4756"/>
            <edge source="4754" target="4755"/>
            <edge source="4753" target="4754"/>
            <edge source="4752" target="4753"/>
            <edge source="4751" target="4752"/>
        </edges>
    </thing>
    <thing id="214" color.r="-1." color.g="-1." color.b="-1." color.a="1." comment="">
        <nodes>
            <node id="4737" radius="1.5" x="1539" y="2405" z="418" inVp="2" inMag="1" time="45886018"/>
            <node id="4749" radius="1.5" x="2364" y="2815" z="617" inVp="2" inMag="1" time="45948519"/>
            <node id="4748" radius="1.5" x="2324" y="2802" z="610" inVp="2" inMag="1" time="45944805"/>
            <node id="4747" radius="1.5" x="2268" y="2773" z="596" inVp="2" inMag="1" time="45939457"/>
            <node id="4746" radius="1.5" x="2178" y="2724" z="581" inVp="2" inMag="1" time="45933243"/>
            <node id="4745" radius="1.5" x="2113" y="2687" z="571" inVp="2" inMag="1" time="45928129"/>
            <node id="4744" radius="1.5" x="2053" y="2631" z="549" inVp="2" inMag="1" time="45923416"/>
            <node id="4743" radius="1.5" x="1959" y="2570" z="521" inVp="2" inMag="1" time="45917452"/>
            <node id="4742" radius="1.5" x="1895" y="2537" z="508" inVp="2" inMag="1" time="45912854"/>
            <node id="4741" radius="1.5" x="1829" y="2511" z="492" inVp="2" inMag="1" time="45907790"/>
            <node id="4740" radius="1.5" x="1737" y="2494" z="476" inVp="2" inMag="1" time="45900427"/>
            <node id="4739" radius="1.5" x="1671" y="2474" z="462" inVp="2" inMag="1" time="45895480"/>
            <node id="4738" radius="1.5" x="1598" y="2447" z="442" inVp="2" inMag="1" time="45890683"/>
        </nodes>
        <edges>
            <edge source="4737" target="4738"/>
            <edge source="4748" target="4749"/>
            <edge source="4747" target="4748"/>
            <edge source="4746" target="4747"/>
            <edge source="4745" target="4746"/>
            <edge source="4744" target="4745"/>
            <edge source="4743" target="4744"/>
            <edge source="4742" target="4743"/>
            <edge source="4741" target="4742"/>
            <edge source="4740" target="4741"/>
            <edge source="4739" target="4740"/>
            <edge source="4738" target="4739"/>
        </edges>
    </thing>
    <thing id="213" color.r="-1." color.g="-1." color.b="-1." color.a="1." comment="">
        <nodes>
            <node id="4719" radius="1.5" x="1537" y="2459" z="437" inVp="2" inMag="1" time="45765277"/>
            <node id="4736" radius="1.5" x="2043" y="2686" z="767" inVp="0" inMag="1" time="45866227"/>
            <node id="4735" radius="1.5" x="2035" y="2669" z="752" inVp="0" inMag="1" time="45861711"/>
            <node id="4734" radius="1.5" x="1996" y="2650" z="729" inVp="0" inMag="1" time="45856764"/>
            <node id="4733" radius="1.5" x="1975" y="2639" z="715" inVp="0" inMag="1" time="45850867"/>
            <node id="4732" radius="1.5" x="1945" y="2637" z="694" inVp="0" inMag="1" time="45846685"/>
            <node id="4731" radius="1.5" x="1907" y="2629" z="677" inVp="0" inMag="1" time="45842937"/>
            <node id="4730" radius="1.5" x="1884" y="2616" z="662" inVp="0" inMag="1" time="45839707"/>
            <node id="4729" radius="1.5" x="1864" y="2597" z="642" inVp="0" inMag="1" time="45825479"/>
            <node id="4728" radius="1.5" x="1837" y="2567" z="614" inVp="0" inMag="1" time="45819499"/>
            <node id="4727" radius="1.5" x="1785" y="2559" z="588" inVp="0" inMag="1" time="45813469"/>
            <node id="4726" radius="1.5" x="1742" y="2534" z="567" inVp="0" inMag="1" time="45808921"/>
            <node id="4725" radius="1.5" x="1721" y="2515" z="546" inVp="0" inMag="1" time="45804506"/>
            <node id="4724" radius="1.5" x="1703" y="2507" z="530" inVp="0" inMag="1" time="45800742"/>
            <node id="4723" radius="1.5" x="1663" y="2482" z="508" inVp="0" inMag="1" time="45784433"/>
            <node id="4722" radius="1.5" x="1626" y="2460" z="495" inVp="0" inMag="1" time="45781101"/>
            <node id="4721" radius="1.5" x="1591" y="2465" z="471" inVp="0" inMag="1" time="45776037"/>
            <node id="4720" radius="1.5" x="1558" y="2470" z="453" inVp="2" inMag="1" time="45769373"/>
        </nodes>
        <edges>
            <edge source="4719" target="4720"/>
            <edge source="4735" target="4736"/>
            <edge source="4734" target="4735"/>
            <edge source="4733" target="4734"/>
            <edge source="4732" target="4733"/>
            <edge source="4731" target="4732"/>
            <edge source="4730" target="4731"/>
            <edge source="4729" target="4730"/>
            <edge source="4728" target="4729"/>
            <edge source="4727" target="4728"/>
            <edge source="4726" target="4727"/>
            <edge source="4725" target="4726"/>
            <edge source="4724" target="4725"/>
            <edge source="4723" target="4724"/>
            <edge source="4722" target="4723"/>
            <edge source="4721" target="4722"/>
            <edge source="4720" target="4721"/>
        </edges>
    </thing>
    <thing id="212" color.r="-1." color.g="-1." color.b="-1." color.a="1." comment="">
        <nodes>
            <node id="4699" radius="1.5" x="1537" y="2499" z="443" inVp="2" inMag="1" time="45613318"/>
            <node id="4718" radius="1.5" x="2094" y="2816" z="331" inVp="1" inMag="1" time="45733308"/>
            <node id="4717" radius="1.5" x="2087" y="2811" z="334" inVp="1" inMag="1" time="45729161"/>
            <node id="4716" radius="1.5" x="2039" y="2795" z="337" inVp="0" inMag="1" time="45721563"/>
            <node id="4715" radius="1.5" x="1975" y="2758" z="337" inVp="0" inMag="1" time="45716999"/>
            <node id="4714" radius="1.5" x="1882" y="2646" z="292" inVp="0" inMag="1" time="45712435"/>
            <node id="4713" radius="1.5" x="1887" y="2661" z="308" inVp="0" inMag="1" time="45707721"/>
            <node id="4712" radius="1.5" x="1893" y="2699" z="325" inVp="0" inMag="1" time="45703722"/>
            <node id="4711" radius="1.5" x="1923" y="2723" z="340" inVp="0" inMag="1" time="45677852"/>
            <node id="4710" radius="1.5" x="1854" y="2671" z="346" inVp="0" inMag="1" time="45673204"/>
            <node id="4709" radius="1.5" x="1718" y="2440" z="317" inVp="0" inMag="1" time="45663059"/>
            <node id="4708" radius="1.5" x="1724" y="2479" z="325" inVp="0" inMag="1" time="45658511"/>
            <node id="4707" radius="1.5" x="1756" y="2540" z="331" inVp="0" inMag="1" time="45651164"/>
            <node id="4706" radius="1.5" x="1764" y="2584" z="336" inVp="0" inMag="1" time="45647033"/>
            <node id="4705" radius="1.5" x="1791" y="2635" z="345" inVp="0" inMag="1" time="45639221"/>
            <node id="4704" radius="1.5" x="1757" y="2606" z="353" inVp="0" inMag="1" time="45634955"/>
            <node id="4703" radius="1.5" x="1713" y="2547" z="374" inVp="0" inMag="1" time="45630824"/>
            <node id="4702" radius="1.5" x="1689" y="2521" z="399" inVp="0" inMag="1" time="45626143"/>
            <node id="4701" radius="1.5" x="1637" y="2499" z="417" inVp="0" inMag="1" time="45622196"/>
            <node id="4700" radius="1.5" x="1559" y="2503" z="433" inVp="2" inMag="1" time="45618563"/>
        </nodes>
        <edges>
            <edge source="4699" target="4700"/>
            <edge source="4717" target="4718"/>
            <edge source="4716" target="4717"/>
            <edge source="4715" target="4716"/>
            <edge source="4713" target="4714"/>
            <edge source="4712" target="4713"/>
            <edge source="4711" target="4715"/>
            <edge source="4711" target="4712"/>
            <edge source="4710" target="4711"/>
            <edge source="4708" target="4709"/>
            <edge source="4707" target="4708"/>
            <edge source="4706" target="4707"/>
            <edge source="4705" target="4710"/>
            <edge source="4705" target="4706"/>
            <edge source="4704" target="4705"/>
            <edge source="4703" target="4704"/>
            <edge source="4702" target="4703"/>
            <edge source="4701" target="4702"/>
            <edge source="4700" target="4701"/>
        </edges>
    </thing>
    <thing id="211" color.r="-1." color.g="-1." color.b="-1." color.a="1." comment="">
        <nodes>
            <node id="4670" radius="1.5" x="2560" y="2236" z="730" inVp="2" inMag="1" time="45420578"/>
            <node id="4698" radius="1.5" x="1537" y="2411" z="463" inVp="2" inMag="1" time="45540236"/>
            <node id="4697" radius="1.5" x="1541" y="2413" z="465" inVp="0" inMag="1" time="45535021"/>
            <node id="4696" radius="1.5" x="1584" y="2424" z="474" inVp="0" inMag="1" time="45531839"/>
            <node id="4695" radius="1.5" x="1621" y="2443" z="489" inVp="0" inMag="1" time="45528691"/>
            <node id="4694" radius="1.5" x="1684" y="2463" z="500" inVp="0" inMag="1" time="45525409"/>
            <node id="4693" radius="1.5" x="1754" y="2500" z="513" inVp="0" inMag="1" time="45521911"/>
            <node id="4692" radius="1.5" x="1818" y="2518" z="527" inVp="0" inMag="1" time="45518163"/>
            <node id="4691" radius="1.5" x="1840" y="2541" z="549" inVp="0" inMag="1" time="45514247"/>
            <node id="4690" radius="1.5" x="1867" y="2530" z="563" inVp="0" inMag="1" time="45511366"/>
            <node id="4689" radius="1.5" x="1913" y="2526" z="577" inVp="0" inMag="1" time="45504989"/>
            <node id="4688" radius="1.5" x="1914" y="2526" z="577" inVp="0" inMag="1" time="45504853"/>
            <node id="4687" radius="1.5" x="1960" y="2518" z="597" inVp="0" inMag="1" time="45500205"/>
            <node id="4686" radius="1.5" x="2002" y="2500" z="617" inVp="0" inMag="1" time="45495390"/>
            <node id="4685" radius="1.5" x="2029" y="2502" z="634" inVp="0" inMag="1" time="45490476"/>
            <node id="4684" radius="1.5" x="2059" y="2508" z="651" inVp="0" inMag="1" time="45485962"/>
            <node id="4683" radius="1.5" x="2090" y="2497" z="667" inVp="0" inMag="1" time="45482014"/>
            <node id="4682" radius="1.5" x="2149" y="2449" z="678" inVp="0" inMag="1" time="45478715"/>
            <node id="4681" radius="1.5" x="2218" y="2434" z="690" inVp="0" inMag="1" time="45469020"/>
            <node id="4680" radius="1.5" x="2282" y="2374" z="685" inVp="0" inMag="1" time="45466588"/>
            <node id="4679" radius="1.5" x="2280" y="2344" z="676" inVp="0" inMag="1" time="45461540"/>
            <node id="4678" radius="1.5" x="2282" y="2298" z="668" inVp="0" inMag="1" time="45456976"/>
            <node id="4677" radius="1.5" x="2314" y="2248" z="670" inVp="0" inMag="1" time="45452446"/>
            <node id="4676" radius="1.5" x="2358" y="2220" z="673" inVp="2" inMag="1" time="45442083"/>
            <node id="4675" radius="1.5" x="2393" y="2232" z="689" inVp="2" inMag="1" time="45438002"/>
            <node id="4674" radius="1.5" x="2426" y="2216" z="693" inVp="2" inMag="1" time="45434888"/>
            <node id="4673" radius="1.5" x="2461" y="2223" z="706" inVp="2" inMag="1" time="45430991"/>
            <node id="4672" radius="1.5" x="2509" y="2231" z="715" inVp="2" inMag="1" time="45427524"/>
            <node id="4671" radius="1.5" x="2545" y="2234" z="726" inVp="2" inMag="1" time="45424191"/>
        </nodes>
        <edges>
            <edge source="4670" target="4671"/>
            <edge source="4697" target="4698"/>
            <edge source="4696" target="4697"/>
            <edge source="4695" target="4696"/>
            <edge source="4694" target="4695"/>
            <edge source="4693" target="4694"/>
            <edge source="4692" target="4693"/>
            <edge source="4691" target="4692"/>
            <edge source="4690" target="4691"/>
            <edge source="4689" target="4690"/>
            <edge source="4688" target="4689"/>
            <edge source="4687" target="4688"/>
            <edge source="4686" target="4687"/>
            <edge source="4685" target="4686"/>
            <edge source="4684" target="4685"/>
            <edge source="4683" target="4684"/>
            <edge source="4682" target="4683"/>
            <edge source="4681" target="4682"/>
            <edge source="4680" target="4681"/>
            <edge source="4679" target="4680"/>
            <edge source="4678" target="4679"/>
            <edge source="4677" target="4678"/>
            <edge source="4676" target="4677"/>
            <edge source="4675" target="4676"/>
            <edge source="4674" target="4675"/>
            <edge source="4673" target="4674"/>
            <edge source="4672" target="4673"/>
            <edge source="4671" target="4672"/>
        </edges>
    </thing>
    <thing id="210" color.r="-1." color.g="-1." color.b="-1." color.a="1." comment="">
        <nodes>
            <node id="4630" radius="1.5" x="2058" y="2644" z="768" inVp="0" inMag="1" time="45092988"/>
            <node id="4669" radius="1.5" x="1537" y="2535" z="599" inVp="2" inMag="1" time="45352544"/>
            <node id="4668" radius="1.5" x="1547" y="2526" z="601" inVp="0" inMag="1" time="45345730"/>
            <node id="4667" radius="1.5" x="1563" y="2521" z="609" inVp="0" inMag="1" time="45342865"/>
            <node id="4666" radius="1.5" x="1616" y="2516" z="620" inVp="0" inMag="1" time="45337634"/>
            <node id="4665" radius="1.5" x="1671" y="2506" z="633" inVp="0" inMag="1" time="45334685"/>
            <node id="4664" radius="1.5" x="1742" y="2497" z="648" inVp="0" inMag="1" time="45310347"/>
            <node id="4663" radius="1.5" x="1789" y="2522" z="662" inVp="0" inMag="1" time="45306983"/>
            <node id="4662" radius="1.5" x="1837" y="2545" z="675" inVp="0" inMag="1" time="45297887"/>
            <node id="4661" radius="1.5" x="1847" y="2657" z="592" inVp="0" inMag="1" time="45290924"/>
            <node id="4660" radius="1.5" x="1824" y="2658" z="612" inVp="0" inMag="1" time="45286642"/>
            <node id="4659" radius="1.5" x="1807" y="2674" z="630" inVp="0" inMag="1" time="45274333"/>
            <node id="4658" radius="1.5" x="1853" y="2634" z="641" inVp="0" inMag="1" time="45271750"/>
            <node id="4657" radius="1.5" x="1904" y="2620" z="653" inVp="0" inMag="1" time="45268917"/>
            <node id="4656" radius="1.5" x="1933" y="2618" z="669" inVp="0" inMag="1" time="45264736"/>
            <node id="4655" radius="1.5" x="1946" y="2613" z="687" inVp="0" inMag="1" time="45258972"/>
            <node id="4654" radius="1.5" x="1880" y="2576" z="687" inVp="0" inMag="1" time="45253476"/>
            <node id="4653" radius="1.5" x="1572" y="2433" z="675" inVp="0" inMag="1" time="45241798"/>
            <node id="4652" radius="1.5" x="1597" y="2438" z="653" inVp="0" inMag="1" time="45234251"/>
            <node id="4651" radius="1.5" x="1594" y="2443" z="663" inVp="0" inMag="1" time="45231569"/>
            <node id="4650" radius="1.5" x="1642" y="2486" z="672" inVp="0" inMag="1" time="45229137"/>
            <node id="4649" radius="1.5" x="1694" y="2543" z="681" inVp="0" inMag="1" time="45224839"/>
            <node id="4648" radius="1.5" x="1743" y="2582" z="680" inVp="0" inMag="1" time="45218009"/>
            <node id="4647" radius="1.5" x="1794" y="2624" z="692" inVp="0" inMag="1" time="45214777"/>
            <node id="4646" radius="1.5" x="1836" y="2663" z="702" inVp="0" inMag="1" time="45210596"/>
            <node id="4645" radius="1.5" x="1856" y="2694" z="713" inVp="0" inMag="1" time="45206998"/>
            <node id="4644" radius="1.5" x="1896" y="2715" z="726" inVp="0" inMag="1" time="45195220"/>
            <node id="4643" radius="1.5" x="1924" y="2686" z="715" inVp="0" inMag="1" time="45191855"/>
            <node id="4642" radius="1.5" x="1905" y="2641" z="709" inVp="0" inMag="1" time="45188773"/>
            <node id="4641" radius="1.5" x="1902" y="2597" z="703" inVp="0" inMag="1" time="45182476"/>
            <node id="4640" radius="1.5" x="1947" y="2599" z="714" inVp="0" inMag="1" time="45179511"/>
            <node id="4639" radius="1.5" x="1982" y="2617" z="731" inVp="0" inMag="1" time="45176179"/>
            <node id="4638" radius="1.5" x="1956" y="2338" z="713" inVp="0" inMag="1" time="45159338"/>
            <node id="4637" radius="1.5" x="1968" y="2348" z="723" inVp="0" inMag="1" time="45156522"/>
            <node id="4636" radius="1.5" x="1981" y="2401" z="732" inVp="0" inMag="1" time="45152208"/>
            <node id="4635" radius="1.5" x="1977" y="2475" z="731" inVp="0" inMag="1" time="45147426"/>
            <node id="4634" radius="1.5" x="1983" y="2509" z="733" inVp="0" inMag="1" time="45130336"/>
            <node id="4633" radius="1.5" x="1991" y="2550" z="739" inVp="0" inMag="1" time="45126953"/>
            <node id="4632" radius="1.5" x="2000" y="2612" z="743" inVp="0" inMag="1" time="45103965"/>
            <node id="4631" radius="1.5" x="2024" y="2629" z="754" inVp="0" inMag="1" time="45098484"/>
        </nodes>
        <edges>
            <edge source="4630" target="4631"/>
            <edge source="4668" target="4669"/>
            <edge source="4667" target="4668"/>
            <edge source="4666" target="4667"/>
            <edge source="4665" target="4666"/>
            <edge source="4664" target="4665"/>
            <edge source="4663" target="4664"/>
            <edge source="4662" target="4663"/>
            <edge source="4660" target="4661"/>
            <edge source="4659" target="4660"/>
            <edge source="4658" target="4659"/>
            <edge source="4657" target="4658"/>
            <edge source="4656" target="4657"/>
            <edge source="4655" target="4656"/>
            <edge source="4654" target="4662"/>
            <edge source="4654" target="4655"/>
            <edge source="4652" target="4653"/>
            <edge source="4651" target="4652"/>
            <edge source="4650" target="4651"/>
            <edge source="4649" target="4650"/>
            <edge source="4648" target="4649"/>
            <edge source="4647" target="4648"/>
            <edge source="4646" target="4647"/>
            <edge source="4645" target="4646"/>
            <edge source="4644" target="4645"/>
            <edge source="4643" target="4644"/>
            <edge source="4642" target="4643"/>
            <edge source="4641" target="4654"/>
            <edge source="4641" target="4642"/>
            <edge source="4640" target="4641"/>
            <edge source="4639" target="4640"/>
            <edge source="4637" target="4638"/>
            <edge source="4636" target="4637"/>
            <edge source="4635" target="4636"/>
            <edge source="4634" target="4635"/>
            <edge source="4633" target="4634"/>
            <edge source="4632" target="4639"/>
            <edge source="4632" target="4633"/>
            <edge source="4631" target="4632"/>
        </edges>
    </thing>
    <thing id="209" color.r="-1." color.g="-1." color.b="-1." color.a="1." comment="">
        <nodes>
            <node id="4621" radius="1.5" x="1766" y="2328" z="768" inVp="0" inMag="1" time="44997852"/>
            <node id="4629" radius="1.5" x="1537" y="2085" z="682" inVp="2" inMag="1" time="45036981"/>
            <node id="4628" radius="1.5" x="1548" y="2099" z="681" inVp="0" inMag="1" time="45023004"/>
            <node id="4627" radius="1.5" x="1553" y="2135" z="690" inVp="0" inMag="1" time="45019789"/>
            <node id="4626" radius="1.5" x="1592" y="2176" z="700" inVp="0" inMag="1" time="45017074"/>
            <node id="4625" radius="1.5" x="1626" y="2211" z="712" inVp="0" inMag="1" time="45014075"/>
            <node id="4624" radius="1.5" x="1650" y="2236" z="724" inVp="0" inMag="1" time="45010994"/>
            <node id="4623" radius="1.5" x="1692" y="2275" z="739" inVp="0" inMag="1" time="45007411"/>
            <node id="4622" radius="1.5" x="1732" y="2294" z="754" inVp="0" inMag="1" time="45003914"/>
        </nodes>
        <edges>
            <edge source="4621" target="4622"/>
            <edge source="4628" target="4629"/>
            <edge source="4627" target="4628"/>
            <edge source="4626" target="4627"/>
            <edge source="4625" target="4626"/>
            <edge source="4624" target="4625"/>
            <edge source="4623" target="4624"/>
            <edge source="4622" target="4623"/>
        </edges>
    </thing>
    <thing id="208" color.r="-1." color.g="-1." color.b="-1." color.a="1." comment="">
        <nodes>
            <node id="4604" radius="1.5" x="2312" y="1793" z="756" inVp="1" inMag="1" time="44795566"/>
            <node id="4620" radius="1.5" x="2319" y="1893" z="768" inVp="0" inMag="1" time="44910509"/>
            <node id="4619" radius="1.5" x="1671" y="1920" z="581" inVp="0" inMag="1" time="44869746"/>
            <node id="4618" radius="1.5" x="1715" y="1917" z="600" inVp="0" inMag="1" time="44865697"/>
            <node id="4617" radius="1.5" x="1730" y="1936" z="614" inVp="0" inMag="1" time="44858734"/>
            <node id="4616" radius="1.5" x="1761" y="1905" z="628" inVp="0" inMag="1" time="44855553"/>
            <node id="4615" radius="1.5" x="1793" y="1897" z="646" inVp="0" inMag="1" time="44851721"/>
            <node id="4614" radius="1.5" x="1823" y="1892" z="661" inVp="0" inMag="1" time="44847573"/>
            <node id="4613" radius="1.5" x="1858" y="1879" z="680" inVp="0" inMag="1" time="44843442"/>
            <node id="4612" radius="1.5" x="1905" y="1880" z="699" inVp="0" inMag="1" time="44839144"/>
            <node id="4611" radius="1.5" x="1947" y="1889" z="711" inVp="0" inMag="1" time="44835796"/>
            <node id="4610" radius="1.5" x="2009" y="1889" z="727" inVp="0" inMag="1" time="44831298"/>
            <node id="4609" radius="1.5" x="2048" y="1877" z="742" inVp="1" inMag="1" time="44826700"/>
            <node id="4608" radius="1.5" x="2056" y="1854" z="744" inVp="1" inMag="1" time="44821886"/>
            <node id="4607" radius="1.5" x="2060" y="1829" z="746" inVp="1" inMag="1" time="44816522"/>
            <node id="4606" radius="1.5" x="2233" y="1829" z="752" inVp="1" inMag="1" time="44805494"/>
            <node id="4605" radius="1.5" x="2276" y="1815" z="754" inVp="1" inMag="1" time="44801879"/>
        </nodes>
        <edges>
            <edge source="4604" target="4605"/>
            <edge source="4618" target="4619"/>
            <edge source="4617" target="4618"/>
            <edge source="4616" target="4617"/>
            <edge source="4615" target="4616"/>
            <edge source="4614" target="4615"/>
            <edge source="4613" target="4614"/>
            <edge source="4612" target="4613"/>
            <edge source="4611" target="4612"/>
            <edge source="4610" target="4611"/>
            <edge source="4609" target="4610"/>
            <edge source="4608" target="4609"/>
            <edge source="4607" target="4608"/>
            <edge source="4606" target="4620"/>
            <edge source="4606" target="4607"/>
            <edge source="4605" target="4606"/>
        </edges>
    </thing>
    <thing id="207" color.r="-1." color.g="-1." color.b="-1." color.a="1." comment="">
        <nodes>
            <node id="4578" radius="1.5" x="2560" y="2633" z="610" inVp="2" inMag="1" time="44621151"/>
            <node id="4603" radius="1.5" x="1565" y="1793" z="370" inVp="1" inMag="1" time="44732196"/>
            <node id="4602" radius="1.5" x="1566" y="1796" z="366" inVp="1" inMag="1" time="44727748"/>
            <node id="4601" radius="1.5" x="1578" y="1821" z="365" inVp="0" inMag="1" time="44721418"/>
            <node id="4600" radius="1.5" x="1610" y="1890" z="365" inVp="0" inMag="1" time="44719402"/>
            <node id="4599" radius="1.5" x="1618" y="1935" z="369" inVp="0" inMag="1" time="44715388"/>
            <node id="4598" radius="1.5" x="1662" y="1981" z="379" inVp="0" inMag="1" time="44711473"/>
            <node id="4597" radius="1.5" x="1707" y="2024" z="391" inVp="0" inMag="1" time="44707691"/>
            <node id="4596" radius="1.5" x="1738" y="2058" z="402" inVp="0" inMag="1" time="44702927"/>
            <node id="4595" radius="1.5" x="1805" y="2138" z="411" inVp="0" inMag="1" time="44699345"/>
            <node id="4594" radius="1.5" x="1841" y="2185" z="425" inVp="0" inMag="1" time="44695064"/>
            <node id="4593" radius="1.5" x="1880" y="2212" z="438" inVp="0" inMag="1" time="44690832"/>
            <node id="4592" radius="1.5" x="1914" y="2244" z="450" inVp="0" inMag="1" time="44687551"/>
            <node id="4591" radius="1.5" x="1953" y="2274" z="463" inVp="0" inMag="1" time="44676657"/>
            <node id="4590" radius="1.5" x="1994" y="2311" z="478" inVp="0" inMag="1" time="44671958"/>
            <node id="4589" radius="1.5" x="2033" y="2345" z="490" inVp="0" inMag="1" time="44668677"/>
            <node id="4588" radius="1.5" x="2078" y="2386" z="499" inVp="0" inMag="1" time="44665545"/>
            <node id="4587" radius="1.5" x="2126" y="2410" z="509" inVp="0" inMag="1" time="44660298"/>
            <node id="4586" radius="1.5" x="2198" y="2429" z="520" inVp="0" inMag="1" time="44656516"/>
            <node id="4585" radius="1.5" x="2267" y="2453" z="527" inVp="0" inMag="1" time="44651185"/>
            <node id="4584" radius="1.5" x="2331" y="2482" z="538" inVp="0" inMag="1" time="44647671"/>
            <node id="4583" radius="1.5" x="2378" y="2505" z="551" inVp="0" inMag="1" time="44643873"/>
            <node id="4582" radius="1.5" x="2407" y="2524" z="567" inVp="0" inMag="1" time="44639291"/>
            <node id="4581" radius="1.5" x="2444" y="2553" z="580" inVp="0" inMag="1" time="44635126"/>
            <node id="4580" radius="1.5" x="2492" y="2591" z="593" inVp="0" inMag="1" time="44630680"/>
            <node id="4579" radius="1.5" x="2540" y="2617" z="604" inVp="2" inMag="1" time="44626731"/>
        </nodes>
        <edges>
            <edge source="4578" target="4579"/>
            <edge source="4602" target="4603"/>
            <edge source="4601" target="4602"/>
            <edge source="4600" target="4601"/>
            <edge source="4599" target="4600"/>
            <edge source="4598" target="4599"/>
            <edge source="4597" target="4598"/>
            <edge source="4596" target="4597"/>
            <edge source="4595" target="4596"/>
            <edge source="4594" target="4595"/>
            <edge source="4593" target="4594"/>
            <edge source="4592" target="4593"/>
            <edge source="4591" target="4592"/>
            <edge source="4590" target="4591"/>
            <edge source="4589" target="4590"/>
            <edge source="4588" target="4589"/>
            <edge source="4587" target="4588"/>
            <edge source="4586" target="4587"/>
            <edge source="4585" target="4586"/>
            <edge source="4584" target="4585"/>
            <edge source="4583" target="4584"/>
            <edge source="4582" target="4583"/>
            <edge source="4581" target="4582"/>
            <edge source="4580" target="4581"/>
            <edge source="4579" target="4580"/>
        </edges>
    </thing>
    <thing id="206" color.r="-1." color.g="-1." color.b="-1." color.a="1." comment="">
        <nodes>
            <node id="4497" radius="1.5" x="2560" y="2547" z="617" inVp="2" inMag="1" time="43993640"/>
            <node id="4577" radius="1.5" x="1912" y="2323" z="586" inVp="0" inMag="1" time="44568159"/>
            <node id="4576" radius="1.5" x="1920" y="2344" z="581" inVp="0" inMag="1" time="44560246"/>
            <node id="4575" radius="1.5" x="1976" y="2404" z="574" inVp="0" inMag="1" time="44557431"/>
            <node id="4574" radius="1.5" x="2049" y="2447" z="571" inVp="0" inMag="1" time="44548402"/>
            <node id="4573" radius="1.5" x="2097" y="2448" z="571" inVp="0" inMag="1" time="44546153"/>
            <node id="4572" radius="1.5" x="2143" y="2455" z="576" inVp="0" inMag="1" time="44541839"/>
            <node id="4571" radius="1.5" x="2186" y="2480" z="587" inVp="0" inMag="1" time="44538657"/>
            <node id="4570" radius="1.5" x="2214" y="2495" z="600" inVp="0" inMag="1" time="44534625"/>
            <node id="4569" radius="1.5" x="2264" y="2509" z="612" inVp="0" inMag="1" time="44531627"/>
            <node id="4568" radius="1.5" x="2328" y="2522" z="626" inVp="0" inMag="1" time="44527462"/>
            <node id="4567" radius="1.5" x="2379" y="2530" z="646" inVp="0" inMag="1" time="44523148"/>
            <node id="4566" radius="1.5" x="2434" y="2542" z="656" inVp="0" inMag="1" time="44518884"/>
            <node id="4565" radius="1.5" x="2112" y="2242" z="682" inVp="0" inMag="1" time="44506406"/>
            <node id="4564" radius="1.5" x="2142" y="2257" z="696" inVp="0" inMag="1" time="44502775"/>
            <node id="4563" radius="1.5" x="2179" y="2262" z="707" inVp="0" inMag="1" time="44497127"/>
            <node id="4562" radius="1.5" x="2260" y="2288" z="705" inVp="0" inMag="1" time="44490264"/>
            <node id="4561" radius="1.5" x="2284" y="2264" z="694" inVp="0" inMag="1" time="44487116"/>
            <node id="4560" radius="1.5" x="2321" y="2251" z="693" inVp="0" inMag="1" time="44476371"/>
            <node id="4559" radius="1.5" x="2357" y="2265" z="693" inVp="0" inMag="1" time="44473789"/>
            <node id="4558" radius="1.5" x="2395" y="2327" z="692" inVp="0" inMag="1" time="44462377"/>
            <node id="4557" radius="1.5" x="2070" y="1980" z="548" inVp="0" inMag="1" time="44453965"/>
            <node id="4556" radius="1.5" x="2053" y="1967" z="550" inVp="0" inMag="1" time="44447967"/>
            <node id="4555" radius="1.5" x="2059" y="1977" z="556" inVp="0" inMag="1" time="44441471"/>
            <node id="4554" radius="1.5" x="2098" y="2021" z="565" inVp="0" inMag="1" time="44438772"/>
            <node id="4553" radius="1.5" x="2122" y="2039" z="575" inVp="0" inMag="1" time="44433542"/>
            <node id="4552" radius="1.5" x="2158" y="2068" z="586" inVp="0" inMag="1" time="44427311"/>
            <node id="4551" radius="1.5" x="2173" y="2080" z="601" inVp="0" inMag="1" time="44422897"/>
            <node id="4550" radius="1.5" x="2211" y="2127" z="613" inVp="0" inMag="1" time="44407621"/>
            <node id="4549" radius="1.5" x="2258" y="2164" z="620" inVp="0" inMag="1" time="44401407"/>
            <node id="4548" radius="1.5" x="2318" y="2198" z="626" inVp="0" inMag="1" time="44392295"/>
            <node id="4547" radius="1.5" x="2172" y="2192" z="509" inVp="0" inMag="1" time="44373804"/>
            <node id="4546" radius="1.5" x="2185" y="2173" z="524" inVp="0" inMag="1" time="44366458"/>
            <node id="4545" radius="1.5" x="2189" y="2155" z="536" inVp="0" inMag="1" time="44360793"/>
            <node id="4544" radius="1.5" x="2224" y="2149" z="547" inVp="0" inMag="1" time="44357428"/>
            <node id="4543" radius="1.5" x="2279" y="2134" z="555" inVp="0" inMag="1" time="44351448"/>
            <node id="4542" radius="1.5" x="2317" y="2105" z="566" inVp="0" inMag="1" time="44347967"/>
            <node id="4541" radius="1.5" x="2349" y="2053" z="571" inVp="0" inMag="1" time="44334807"/>
            <node id="4540" radius="1.5" x="2560" y="1802" z="576" inVp="2" inMag="1" time="44320847"/>
            <node id="4539" radius="1.5" x="2549" y="1804" z="577" inVp="0" inMag="1" time="44305903"/>
            <node id="4538" radius="1.5" x="2516" y="1813" z="570" inVp="0" inMag="1" time="44301339"/>
            <node id="4537" radius="1.5" x="2470" y="1827" z="562" inVp="0" inMag="1" time="44298641"/>
            <node id="4536" radius="1.5" x="2340" y="1795" z="535" inVp="0" inMag="1" time="44291878"/>
            <node id="4535" radius="1.5" x="2374" y="1807" z="541" inVp="0" inMag="1" time="44281999"/>
            <node id="4534" radius="1.5" x="2412" y="1841" z="548" inVp="0" inMag="1" time="44279234"/>
            <node id="4533" radius="1.5" x="2425" y="1866" z="555" inVp="0" inMag="1" time="44270423"/>
            <node id="4532" radius="1.5" x="2411" y="1891" z="563" inVp="1" inMag="1" time="44260526"/>
            <node id="4531" radius="1.5" x="2390" y="1910" z="565" inVp="1" inMag="1" time="44256347"/>
            <node id="4530" radius="1.5" x="2377" y="1928" z="572" inVp="0" inMag="1" time="44251630"/>
            <node id="4529" radius="1.5" x="2361" y="1991" z="572" inVp="0" inMag="1" time="44249481"/>
            <node id="4528" radius="1.5" x="2189" y="1952" z="567" inVp="0" inMag="1" time="44238003"/>
            <node id="4527" radius="1.5" x="2195" y="1945" z="578" inVp="0" inMag="1" time="44230907"/>
            <node id="4526" radius="1.5" x="2227" y="1976" z="578" inVp="0" inMag="1" time="44229291"/>
            <node id="4525" radius="1.5" x="2289" y="1998" z="579" inVp="0" inMag="1" time="44221280"/>
            <node id="4524" radius="1.5" x="2345" y="2000" z="578" inVp="0" inMag="1" time="44213849"/>
            <node id="4523" radius="1.5" x="2330" y="2061" z="587" inVp="0" inMag="1" time="44206486"/>
            <node id="4522" radius="1.5" x="2323" y="2095" z="597" inVp="0" inMag="1" time="44203553"/>
            <node id="4521" radius="1.5" x="2325" y="2140" z="608" inVp="0" inMag="1" time="44200721"/>
            <node id="4520" radius="1.5" x="2339" y="2189" z="625" inVp="0" inMag="1" time="44195724"/>
            <node id="4519" radius="1.5" x="2353" y="2206" z="632" inVp="0" inMag="1" time="44190893"/>
            <node id="4518" radius="1.5" x="2378" y="2237" z="647" inVp="0" inMag="1" time="44187362"/>
            <node id="4517" radius="1.5" x="2394" y="2285" z="661" inVp="0" inMag="1" time="44184064"/>
            <node id="4516" radius="1.5" x="2408" y="2331" z="673" inVp="0" inMag="1" time="44173219"/>
            <node id="4515" radius="1.5" x="2425" y="2381" z="681" inVp="0" inMag="1" time="44169655"/>
            <node id="4514" radius="1.5" x="2452" y="2430" z="688" inVp="1" inMag="1" time="44141018"/>
            <node id="4513" radius="1.5" x="2461" y="2463" z="691" inVp="1" inMag="1" time="44137803"/>
            <node id="4512" radius="1.5" x="2457" y="2496" z="693" inVp="1" inMag="1" time="44131806"/>
            <node id="4511" radius="1.5" x="2457" y="2510" z="688" inVp="0" inMag="1" time="44126759"/>
            <node id="4510" radius="1.5" x="2560" y="2794" z="751" inVp="2" inMag="1" time="44112066"/>
            <node id="4509" radius="1.5" x="2556" y="2774" z="743" inVp="0" inMag="1" time="44097871"/>
            <node id="4508" radius="1.5" x="2554" y="2736" z="733" inVp="0" inMag="1" time="44095040"/>
            <node id="4507" radius="1.5" x="2548" y="2699" z="722" inVp="0" inMag="1" time="44092391"/>
            <node id="4506" radius="1.5" x="2541" y="2658" z="711" inVp="0" inMag="1" time="44089709"/>
            <node id="4505" radius="1.5" x="2519" y="2615" z="702" inVp="0" inMag="1" time="44086844"/>
            <node id="4504" radius="1.5" x="2491" y="2580" z="693" inVp="0" inMag="1" time="44046581"/>
            <node id="4503" radius="1.5" x="2473" y="2569" z="685" inVp="0" inMag="1" time="44035869"/>
            <node id="4502" radius="1.5" x="2464" y="2562" z="670" inVp="0" inMag="1" time="44019960"/>
            <node id="4501" radius="1.5" x="2478" y="2574" z="662" inVp="0" inMag="1" time="44008915"/>
            <node id="4500" radius="1.5" x="2484" y="2561" z="653" inVp="0" inMag="1" time="44005867"/>
            <node id="4499" radius="1.5" x="2511" y="2554" z="640" inVp="0" inMag="1" time="44002536"/>
            <node id="4498" radius="1.5" x="2541" y="2545" z="625" inVp="2" inMag="1" time="43998054"/>
        </nodes>
        <edges>
            <edge source="4497" target="4498"/>
            <edge source="4576" target="4577"/>
            <edge source="4575" target="4576"/>
            <edge source="4574" target="4575"/>
            <edge source="4573" target="4574"/>
            <edge source="4572" target="4573"/>
            <edge source="4571" target="4572"/>
            <edge source="4570" target="4571"/>
            <edge source="4569" target="4570"/>
            <edge source="4568" target="4569"/>
            <edge source="4567" target="4568"/>
            <edge source="4566" target="4567"/>
            <edge source="4564" target="4565"/>
            <edge source="4563" target="4564"/>
            <edge source="4562" target="4563"/>
            <edge source="4561" target="4562"/>
            <edge source="4560" target="4561"/>
            <edge source="4559" target="4560"/>
            <edge source="4558" target="4559"/>
            <edge source="4556" target="4557"/>
            <edge source="4555" target="4556"/>
            <edge source="4554" target="4555"/>
            <edge source="4553" target="4554"/>
            <edge source="4552" target="4553"/>
            <edge source="4551" target="4552"/>
            <edge source="4550" target="4551"/>
            <edge source="4549" target="4550"/>
            <edge source="4548" target="4549"/>
            <edge source="4546" target="4547"/>
            <edge source="4545" target="4546"/>
            <edge source="4544" target="4545"/>
            <edge source="4543" target="4544"/>
            <edge source="4542" target="4543"/>
            <edge source="4541" target="4542"/>
            <edge source="4539" target="4540"/>
            <edge source="4538" target="4539"/>
            <edge source="4537" target="4538"/>
            <edge source="4535" target="4536"/>
            <edge source="4534" target="4535"/>
            <edge source="4533" target="4537"/>
            <edge source="4533" target="4534"/>
            <edge source="4532" target="4533"/>
            <edge source="4531" target="4532"/>
            <edge source="4530" target="4531"/>
            <edge source="4529" target="4541"/>
            <edge source="4529" target="4530"/>
            <edge source="4527" target="4528"/>
            <edge source="4526" target="4527"/>
            <edge source="4525" target="4526"/>
            <edge source="4524" target="4529"/>
            <edge source="4524" target="4525"/>
            <edge source="4523" target="4524"/>
            <edge source="4522" target="4523"/>
            <edge source="4521" target="4522"/>
            <edge source="4520" target="4548"/>
            <edge source="4520" target="4521"/>
            <edge source="4519" target="4520"/>
            <edge source="4518" target="4519"/>
            <edge source="4517" target="4518"/>
            <edge source="4516" target="4558"/>
            <edge source="4516" target="4517"/>
            <edge source="4515" target="4516"/>
            <edge source="4514" target="4515"/>
            <edge source="4513" target="4514"/>
            <edge source="4512" target="4513"/>
            <edge source="4511" target="4512"/>
            <edge source="4509" target="4510"/>
            <edge source="4508" target="4509"/>
            <edge source="4507" target="4508"/>
            <edge source="4506" target="4507"/>
            <edge source="4505" target="4506"/>
            <edge source="4504" target="4511"/>
            <edge source="4504" target="4505"/>
            <edge source="4503" target="4504"/>
            <edge source="4502" target="4503"/>
            <edge source="4501" target="4566"/>
            <edge source="4501" target="4502"/>
            <edge source="4500" target="4501"/>
            <edge source="4499" target="4500"/>
            <edge source="4498" target="4499"/>
        </edges>
    </thing>
    <thing id="205" color.r="-1." color.g="-1." color.b="-1." color.a="1." comment="">
        <nodes>
            <node id="4421" radius="1.5" x="2072" y="2607" z="768" inVp="0" inMag="1" time="43422553"/>
            <node id="4496" radius="1.5" x="1537" y="2235" z="649" inVp="2" inMag="1" time="43914529"/>
            <node id="4495" radius="1.5" x="1555" y="2250" z="650" inVp="0" inMag="1" time="43904333"/>
            <node id="4494" radius="1.5" x="1594" y="2277" z="657" inVp="0" inMag="1" time="43901501"/>
            <node id="4493" radius="1.5" x="1643" y="2323" z="667" inVp="0" inMag="1" time="43898669"/>
            <node id="4492" radius="1.5" x="1696" y="2386" z="677" inVp="0" inMag="1" time="43894121"/>
            <node id="4491" radius="1.5" x="1735" y="2421" z="686" inVp="0" inMag="1" time="43886225"/>
            <node id="4490" radius="1.5" x="1774" y="2444" z="694" inVp="0" inMag="1" time="43883510"/>
            <node id="4489" radius="1.5" x="1810" y="2475" z="705" inVp="0" inMag="1" time="43880428"/>
            <node id="4488" radius="1.5" x="1846" y="2498" z="717" inVp="0" inMag="1" time="43877480"/>
            <node id="4487" radius="1.5" x="1887" y="2514" z="727" inVp="0" inMag="1" time="43874531"/>
            <node id="4486" radius="1.5" x="1911" y="2532" z="735" inVp="0" inMag="1" time="43871433"/>
            <node id="4485" radius="1.5" x="1951" y="2566" z="768" inVp="0" inMag="1" time="43863003"/>
            <node id="4484" radius="1.5" x="1958" y="2555" z="761" inVp="0" inMag="1" time="43858322"/>
            <node id="4483" radius="1.5" x="1938" y="2547" z="745" inVp="0" inMag="1" time="43853641"/>
            <node id="4482" radius="1.5" x="1742" y="2537" z="710" inVp="0" inMag="1" time="43791888"/>
            <node id="4481" radius="1.5" x="1776" y="2553" z="709" inVp="0" inMag="1" time="43780660"/>
            <node id="4480" radius="1.5" x="1804" y="2584" z="709" inVp="0" inMag="1" time="43778661"/>
            <node id="4479" radius="1.5" x="1833" y="2609" z="703" inVp="0" inMag="1" time="43772764"/>
            <node id="4478" radius="1.5" x="1880" y="2593" z="708" inVp="0" inMag="1" time="43758621"/>
            <node id="4477" radius="1.5" x="1925" y="2591" z="722" inVp="0" inMag="1" time="43754206"/>
            <node id="4476" radius="1.5" x="1962" y="2568" z="735" inVp="0" inMag="1" time="43750042"/>
            <node id="4475" radius="1.5" x="1955" y="2545" z="742" inVp="0" inMag="1" time="43746426"/>
            <node id="4474" radius="1.5" x="1786" y="2233" z="699" inVp="0" inMag="1" time="43734216"/>
            <node id="4473" radius="1.5" x="1795" y="2239" z="710" inVp="0" inMag="1" time="43731034"/>
            <node id="4472" radius="1.5" x="1800" y="2266" z="720" inVp="0" inMag="1" time="43725420"/>
            <node id="4471" radius="1.5" x="1836" y="2336" z="720" inVp="0" inMag="1" time="43718341"/>
            <node id="4470" radius="1.5" x="1860" y="2365" z="729" inVp="0" inMag="1" time="43709678"/>
            <node id="4469" radius="1.5" x="1891" y="2423" z="737" inVp="0" inMag="1" time="43706429"/>
            <node id="4468" radius="1.5" x="1923" y="2440" z="744" inVp="0" inMag="1" time="43700416"/>
            <node id="4467" radius="1.5" x="1958" y="2496" z="750" inVp="0" inMag="1" time="43692536"/>
            <node id="4466" radius="1.5" x="1961" y="2547" z="750" inVp="0" inMag="1" time="43689454"/>
            <node id="4465" radius="1.5" x="2161" y="2534" z="768" inVp="0" inMag="1" time="43680942"/>
            <node id="4464" radius="1.5" x="2149" y="2528" z="767" inVp="0" inMag="1" time="43676244"/>
            <node id="4463" radius="1.5" x="2120" y="2510" z="758" inVp="0" inMag="1" time="43672912"/>
            <node id="4462" radius="1.5" x="2074" y="2504" z="748" inVp="0" inMag="1" time="43666083"/>
            <node id="4461" radius="1.5" x="2025" y="2545" z="745" inVp="0" inMag="1" time="43659785"/>
            <node id="4460" radius="1.5" x="1982" y="2550" z="750" inVp="0" inMag="1" time="43648841"/>
            <node id="4459" radius="1.5" x="2043" y="2586" z="759" inVp="0" inMag="1" time="43645710"/>
            <node id="4458" radius="1.5" x="1537" y="2400" z="481" inVp="2" inMag="1" time="43635747"/>
            <node id="4457" radius="1.5" x="1539" y="2393" z="483" inVp="2" inMag="1" time="43631617"/>
            <node id="4456" radius="1.5" x="1553" y="2397" z="485" inVp="0" inMag="1" time="43627352"/>
            <node id="4455" radius="1.5" x="1582" y="2414" z="494" inVp="0" inMag="1" time="43624669"/>
            <node id="4454" radius="1.5" x="1608" y="2440" z="505" inVp="0" inMag="1" time="43622020"/>
            <node id="4453" radius="1.5" x="1644" y="2475" z="527" inVp="0" inMag="1" time="43617906"/>
            <node id="4452" radius="1.5" x="1668" y="2490" z="549" inVp="0" inMag="1" time="43613825"/>
            <node id="4451" radius="1.5" x="1687" y="2505" z="566" inVp="0" inMag="1" time="43610377"/>
            <node id="4450" radius="1.5" x="1727" y="2522" z="580" inVp="0" inMag="1" time="43607161"/>
            <node id="4449" radius="1.5" x="1763" y="2546" z="596" inVp="0" inMag="1" time="43603479"/>
            <node id="4448" radius="1.5" x="1803" y="2565" z="616" inVp="0" inMag="1" time="43598999"/>
            <node id="4447" radius="1.5" x="1891" y="2816" z="580" inVp="1" inMag="1" time="43593153"/>
            <node id="4446" radius="1.5" x="1882" y="2805" z="586" inVp="0" inMag="1" time="43587421"/>
            <node id="4445" radius="1.5" x="1891" y="2805" z="600" inVp="0" inMag="1" time="43579042"/>
            <node id="4444" radius="1.5" x="1889" y="2762" z="606" inVp="0" inMag="1" time="43576493"/>
            <node id="4443" radius="1.5" x="1873" y="2727" z="614" inVp="0" inMag="1" time="43573161"/>
            <node id="4442" radius="1.5" x="1868" y="2689" z="624" inVp="0" inMag="1" time="43560434"/>
            <node id="4441" radius="1.5" x="1855" y="2621" z="629" inVp="0" inMag="1" time="43554420"/>
            <node id="4440" radius="1.5" x="1822" y="2584" z="631" inVp="0" inMag="1" time="43549473"/>
            <node id="4439" radius="1.5" x="1825" y="2589" z="638" inVp="0" inMag="1" time="43544675"/>
            <node id="4438" radius="1.5" x="1839" y="2597" z="651" inVp="0" inMag="1" time="43541294"/>
            <node id="4437" radius="1.5" x="1855" y="2606" z="665" inVp="0" inMag="1" time="43537945"/>
            <node id="4436" radius="1.5" x="1878" y="2627" z="681" inVp="0" inMag="1" time="43533780"/>
            <node id="4435" radius="1.5" x="1722" y="2619" z="768" inVp="0" inMag="1" time="43515906"/>
            <node id="4434" radius="1.5" x="1764" y="2622" z="766" inVp="0" inMag="1" time="43509259"/>
            <node id="4433" radius="1.5" x="1780" y="2619" z="747" inVp="0" inMag="1" time="43504861"/>
            <node id="4432" radius="1.5" x="1803" y="2625" z="737" inVp="0" inMag="1" time="43496315"/>
            <node id="4431" radius="1.5" x="1862" y="2656" z="731" inVp="0" inMag="1" time="43490002"/>
            <node id="4430" radius="1.5" x="1867" y="2651" z="716" inVp="0" inMag="1" time="43483771"/>
            <node id="4429" radius="1.5" x="1904" y="2640" z="696" inVp="0" inMag="1" time="43468695"/>
            <node id="4428" radius="1.5" x="1938" y="2659" z="710" inVp="0" inMag="1" time="43465364"/>
            <node id="4427" radius="1.5" x="1989" y="2677" z="727" inVp="0" inMag="1" time="43461232"/>
            <node id="4426" radius="1.5" x="2024" y="2683" z="739" inVp="0" inMag="1" time="43438331"/>
            <node id="4425" radius="1.5" x="2025" y="2683" z="739" inVp="0" inMag="1" time="43438194"/>
            <node id="4424" radius="1.5" x="2075" y="2705" z="750" inVp="0" inMag="1" time="43435212"/>
            <node id="4423" radius="1.5" x="2117" y="2720" z="761" inVp="0" inMag="1" time="43432280"/>
            <node id="4422" radius="1.5" x="2131" y="2684" z="768" inVp="0" inMag="1" time="43427649"/>
        </nodes>
        <edges>
            <edge source="4421" target="4422"/>
            <edge source="4421" target="4459"/>
            <edge source="4495" target="4496"/>
            <edge source="4494" target="4495"/>
            <edge source="4493" target="4494"/>
            <edge source="4492" target="4493"/>
            <edge source="4491" target="4492"/>
            <edge source="4490" target="4491"/>
            <edge source="4489" target="4490"/>
            <edge source="4488" target="4489"/>
            <edge source="4487" target="4488"/>
            <edge source="4486" target="4487"/>
            <edge source="4484" target="4485"/>
            <edge source="4483" target="4486"/>
            <edge source="4483" target="4484"/>
            <edge source="4481" target="4482"/>
            <edge source="4480" target="4481"/>
            <edge source="4479" target="4480"/>
            <edge source="4478" target="4479"/>
            <edge source="4477" target="4478"/>
            <edge source="4476" target="4477"/>
            <edge source="4475" target="4483"/>
            <edge source="4475" target="4476"/>
            <edge source="4473" target="4474"/>
            <edge source="4472" target="4473"/>
            <edge source="4471" target="4472"/>
            <edge source="4470" target="4471"/>
            <edge source="4469" target="4470"/>
            <edge source="4468" target="4469"/>
            <edge source="4467" target="4468"/>
            <edge source="4466" target="4475"/>
            <edge source="4466" target="4467"/>
            <edge source="4464" target="4465"/>
            <edge source="4463" target="4464"/>
            <edge source="4462" target="4463"/>
            <edge source="4461" target="4462"/>
            <edge source="4460" target="4466"/>
            <edge source="4460" target="4461"/>
            <edge source="4459" target="4460"/>
            <edge source="4457" target="4458"/>
            <edge source="4456" target="4457"/>
            <edge source="4455" target="4456"/>
            <edge source="4454" target="4455"/>
            <edge source="4453" target="4454"/>
            <edge source="4452" target="4453"/>
            <edge source="4451" target="4452"/>
            <edge source="4450" target="4451"/>
            <edge source="4449" target="4450"/>
            <edge source="4448" target="4449"/>
            <edge source="4446" target="4447"/>
            <edge source="4445" target="4446"/>
            <edge source="4444" target="4445"/>
            <edge source="4443" target="4444"/>
            <edge source="4442" target="4443"/>
            <edge source="4441" target="4442"/>
            <edge source="4440" target="4448"/>
            <edge source="4440" target="4441"/>
            <edge source="4439" target="4440"/>
            <edge source="4438" target="4439"/>
            <edge source="4437" target="4438"/>
            <edge source="4436" target="4437"/>
            <edge source="4434" target="4435"/>
            <edge source="4433" target="4434"/>
            <edge source="4432" target="4433"/>
            <edge source="4431" target="4432"/>
            <edge source="4430" target="4431"/>
            <edge source="4429" target="4436"/>
            <edge source="4429" target="4430"/>
            <edge source="4428" target="4429"/>
            <edge source="4427" target="4428"/>
            <edge source="4426" target="4427"/>
            <edge source="4425" target="4426"/>
            <edge source="4424" target="4425"/>
            <edge source="4423" target="4424"/>
            <edge source="4422" target="4423"/>
        </edges>
    </thing>
    <thing id="204" color.r="-1." color.g="-1." color.b="-1." color.a="1." comment="">
        <nodes>
            <node id="4384" radius="1.5" x="2204" y="2694" z="768" inVp="0" inMag="1" time="42983784"/>
            <node id="4407" radius="1.5" x="1692" y="2816" z="704" inVp="1" inMag="1" time="43095111"/>
            <node id="4406" radius="1.5" x="1726" y="2814" z="707" inVp="1" inMag="1" time="43090664"/>
            <node id="4405" radius="1.5" x="1765" y="2798" z="711" inVp="2" inMag="1" time="43085616"/>
            <node id="4404" radius="1.5" x="1795" y="2784" z="711" inVp="2" inMag="1" time="43081768"/>
            <node id="4403" radius="1.5" x="1826" y="2757" z="708" inVp="0" inMag="1" time="43074788"/>
            <node id="4402" radius="1.5" x="1883" y="2700" z="713" inVp="0" inMag="1" time="43068408"/>
            <node id="4401" radius="1.5" x="1917" y="2685" z="728" inVp="0" inMag="1" time="43064842"/>
            <node id="4400" radius="1.5" x="1961" y="2684" z="742" inVp="0" inMag="1" time="43061311"/>
            <node id="4399" radius="1.5" x="2024" y="2686" z="751" inVp="0" inMag="1" time="43056646"/>
            <node id="4398" radius="1.5" x="1880" y="2328" z="596" inVp="0" inMag="1" time="43051366"/>
            <node id="4397" radius="1.5" x="1897" y="2345" z="611" inVp="0" inMag="1" time="43038422"/>
            <node id="4396" radius="1.5" x="1960" y="2396" z="615" inVp="0" inMag="1" time="43034124"/>
            <node id="4395" radius="1.5" x="1994" y="2441" z="615" inVp="0" inMag="1" time="43032325"/>
            <node id="4394" radius="1.5" x="2025" y="2504" z="616" inVp="0" inMag="1" time="43026811"/>
            <node id="4393" radius="1.5" x="2041" y="2554" z="633" inVp="0" inMag="1" time="43022979"/>
            <node id="4392" radius="1.5" x="2061" y="2593" z="652" inVp="0" inMag="1" time="43018399"/>
            <node id="4391" radius="1.5" x="2086" y="2633" z="670" inVp="0" inMag="1" time="43013717"/>
            <node id="4390" radius="1.5" x="2105" y="2659" z="691" inVp="0" inMag="1" time="43008353"/>
            <node id="4389" radius="1.5" x="2094" y="2674" z="707" inVp="0" inMag="1" time="43003189"/>
            <node id="4388" radius="1.5" x="2085" y="2682" z="726" inVp="0" inMag="1" time="42998975"/>
            <node id="4387" radius="1.5" x="2097" y="2685" z="740" inVp="0" inMag="1" time="42995609"/>
            <node id="4386" radius="1.5" x="2102" y="2688" z="751" inVp="0" inMag="1" time="42989379"/>
            <node id="4385" radius="1.5" x="2138" y="2689" z="759" inVp="0" inMag="1" time="42986514"/>
        </nodes>
        <edges>
            <edge source="4384" target="4385"/>
            <edge source="4406" target="4407"/>
            <edge source="4405" target="4406"/>
            <edge source="4404" target="4405"/>
            <edge source="4403" target="4404"/>
            <edge source="4402" target="4403"/>
            <edge source="4401" target="4402"/>
            <edge source="4400" target="4401"/>
            <edge source="4399" target="4400"/>
            <edge source="4397" target="4398"/>
            <edge source="4396" target="4397"/>
            <edge source="4395" target="4396"/>
            <edge source="4394" target="4395"/>
            <edge source="4393" target="4394"/>
            <edge source="4392" target="4393"/>
            <edge source="4391" target="4392"/>
            <edge source="4390" target="4391"/>
            <edge source="4389" target="4390"/>
            <edge source="4388" target="4389"/>
            <edge source="4387" target="4388"/>
            <edge source="4386" target="4399"/>
            <edge source="4386" target="4387"/>
            <edge source="4385" target="4386"/>
        </edges>
    </thing>
    <thing id="203" color.r="-1." color.g="-1." color.b="-1." color.a="1." comment="">
        <nodes>
            <node id="4339" radius="1.5" x="1934" y="2010" z="768" inVp="0" inMag="1" time="42603502"/>
            <node id="4383" radius="1.5" x="2560" y="2476" z="689" inVp="2" inMag="1" time="42898408"/>
            <node id="4382" radius="1.5" x="2455" y="2540" z="725" inVp="0" inMag="1" time="42880650"/>
            <node id="4381" radius="1.5" x="2477" y="2560" z="715" inVp="2" inMag="1" time="42864491"/>
            <node id="4380" radius="1.5" x="2494" y="2557" z="716" inVp="0" inMag="1" time="42852496"/>
            <node id="4379" radius="1.5" x="2531" y="2522" z="706" inVp="2" inMag="1" time="42848115"/>
            <node id="4378" radius="1.5" x="2547" y="2461" z="690" inVp="2" inMag="1" time="42839518"/>
            <node id="4377" radius="1.5" x="2514" y="2435" z="689" inVp="2" inMag="1" time="42835704"/>
            <node id="4376" radius="1.5" x="2484" y="2389" z="683" inVp="2" inMag="1" time="42826042"/>
            <node id="4375" radius="1.5" x="2454" y="2338" z="680" inVp="2" inMag="1" time="42822595"/>
            <node id="4374" radius="1.5" x="2417" y="2296" z="677" inVp="0" inMag="1" time="42817596"/>
            <node id="4373" radius="1.5" x="2415" y="2032" z="671" inVp="0" inMag="1" time="42811533"/>
            <node id="4372" radius="1.5" x="2411" y="2060" z="666" inVp="0" inMag="1" time="42801487"/>
            <node id="4371" radius="1.5" x="2410" y="2132" z="666" inVp="0" inMag="1" time="42800123"/>
            <node id="4370" radius="1.5" x="2391" y="2182" z="663" inVp="2" inMag="1" time="42789161"/>
            <node id="4369" radius="1.5" x="2391" y="2255" z="673" inVp="2" inMag="1" time="42781197"/>
            <node id="4368" radius="1.5" x="2355" y="2251" z="681" inVp="2" inMag="1" time="42777516"/>
            <node id="4367" radius="1.5" x="2322" y="2220" z="684" inVp="2" inMag="1" time="42767688"/>
            <node id="4366" radius="1.5" x="2284" y="2190" z="686" inVp="0" inMag="1" time="42760524"/>
            <node id="4365" radius="1.5" x="2221" y="2144" z="692" inVp="0" inMag="1" time="42755194"/>
            <node id="4364" radius="1.5" x="2157" y="2095" z="699" inVp="0" inMag="1" time="42745331"/>
            <node id="4363" radius="1.5" x="1989" y="2019" z="646" inVp="0" inMag="1" time="42741900"/>
            <node id="4362" radius="1.5" x="1993" y="2027" z="655" inVp="0" inMag="1" time="42737336"/>
            <node id="4361" radius="1.5" x="2005" y="2028" z="670" inVp="0" inMag="1" time="42729256"/>
            <node id="4360" radius="1.5" x="2035" y="2020" z="681" inVp="0" inMag="1" time="42726141"/>
            <node id="4359" radius="1.5" x="2062" y="2023" z="696" inVp="0" inMag="1" time="42721893"/>
            <node id="4358" radius="1.5" x="2108" y="2062" z="704" inVp="0" inMag="1" time="42703602"/>
            <node id="4357" radius="1.5" x="2080" y="2029" z="715" inVp="0" inMag="1" time="42700638"/>
            <node id="4356" radius="1.5" x="2218" y="1793" z="730" inVp="1" inMag="1" time="42695440"/>
            <node id="4355" radius="1.5" x="2225" y="1799" z="732" inVp="0" inMag="1" time="42680346"/>
            <node id="4354" radius="1.5" x="2195" y="1814" z="726" inVp="0" inMag="1" time="42673101"/>
            <node id="4353" radius="1.5" x="2192" y="1828" z="726" inVp="0" inMag="1" time="42672834"/>
            <node id="4352" radius="1.5" x="2180" y="1872" z="726" inVp="0" inMag="1" time="42671334"/>
            <node id="4351" radius="1.5" x="2159" y="1909" z="729" inVp="0" inMag="1" time="42664570"/>
            <node id="4350" radius="1.5" x="2116" y="1936" z="730" inVp="0" inMag="1" time="42657724"/>
            <node id="4349" radius="1.5" x="2086" y="1977" z="728" inVp="0" inMag="1" time="42654226"/>
            <node id="4348" radius="1.5" x="2046" y="2001" z="728" inVp="0" inMag="1" time="42647913"/>
            <node id="4347" radius="1.5" x="2011" y="1979" z="742" inVp="0" inMag="1" time="42644697"/>
            <node id="4346" radius="1.5" x="1880" y="1865" z="768" inVp="0" inMag="1" time="42638500"/>
            <node id="4345" radius="1.5" x="1883" y="1854" z="766" inVp="0" inMag="1" time="42628855"/>
            <node id="4344" radius="1.5" x="1871" y="1876" z="755" inVp="0" inMag="1" time="42625890"/>
            <node id="4343" radius="1.5" x="1928" y="1906" z="754" inVp="2" inMag="1" time="42618878"/>
            <node id="4342" radius="1.5" x="1942" y="1934" z="752" inVp="0" inMag="1" time="42614712"/>
            <node id="4341" radius="1.5" x="1987" y="1983" z="753" inVp="0" inMag="1" time="42610180"/>
            <node id="4340" radius="1.5" x="1979" y="1998" z="757" inVp="0" inMag="1" time="42607367"/>
        </nodes>
        <edges>
            <edge source="4339" target="4340"/>
            <edge source="4381" target="4382"/>
            <edge source="4380" target="4381"/>
            <edge source="4379" target="4380"/>
            <edge source="4378" target="4383"/>
            <edge source="4378" target="4379"/>
            <edge source="4377" target="4378"/>
            <edge source="4376" target="4377"/>
            <edge source="4375" target="4376"/>
            <edge source="4374" target="4375"/>
            <edge source="4372" target="4373"/>
            <edge source="4371" target="4372"/>
            <edge source="4370" target="4371"/>
            <edge source="4369" target="4374"/>
            <edge source="4369" target="4370"/>
            <edge source="4368" target="4369"/>
            <edge source="4367" target="4368"/>
            <edge source="4366" target="4367"/>
            <edge source="4365" target="4366"/>
            <edge source="4364" target="4365"/>
            <edge source="4362" target="4363"/>
            <edge source="4361" target="4362"/>
            <edge source="4360" target="4361"/>
            <edge source="4359" target="4360"/>
            <edge source="4358" target="4364"/>
            <edge source="4358" target="4359"/>
            <edge source="4357" target="4358"/>
            <edge source="4355" target="4356"/>
            <edge source="4354" target="4355"/>
            <edge source="4353" target="4354"/>
            <edge source="4352" target="4353"/>
            <edge source="4351" target="4352"/>
            <edge source="4350" target="4351"/>
            <edge source="4349" target="4350"/>
            <edge source="4348" target="4357"/>
            <edge source="4348" target="4349"/>
            <edge source="4347" target="4348"/>
            <edge source="4345" target="4346"/>
            <edge source="4344" target="4345"/>
            <edge source="4343" target="4344"/>
            <edge source="4342" target="4343"/>
            <edge source="4341" target="4347"/>
            <edge source="4341" target="4342"/>
            <edge source="4340" target="4341"/>
        </edges>
    </thing>
    <thing id="202" color.r="-1." color.g="-1." color.b="-1." color.a="1." comment="">
        <nodes>
            <node id="4322" radius="1.5" x="2003" y="2041" z="768" inVp="0" inMag="1" time="42491074"/>
            <node id="4338" radius="1.5" x="2560" y="2266" z="612" inVp="2" inMag="1" time="42569800"/>
            <node id="4337" radius="1.5" x="2556" y="2275" z="618" inVp="2" inMag="1" time="42566003"/>
            <node id="4336" radius="1.5" x="2539" y="2276" z="622" inVp="0" inMag="1" time="42557556"/>
            <node id="4335" radius="1.5" x="2473" y="2261" z="632" inVp="0" inMag="1" time="42554741"/>
            <node id="4334" radius="1.5" x="2434" y="2231" z="634" inVp="0" inMag="1" time="42548178"/>
            <node id="4333" radius="1.5" x="2407" y="2198" z="643" inVp="0" inMag="1" time="42545080"/>
            <node id="4332" radius="1.5" x="2367" y="2163" z="652" inVp="0" inMag="1" time="42541714"/>
            <node id="4331" radius="1.5" x="2323" y="2146" z="653" inVp="0" inMag="1" time="42537799"/>
            <node id="4330" radius="1.5" x="2292" y="2123" z="653" inVp="0" inMag="1" time="42532154"/>
            <node id="4329" radius="1.5" x="2286" y="2147" z="667" inVp="0" inMag="1" time="42525339"/>
            <node id="4328" radius="1.5" x="2236" y="2142" z="676" inVp="0" inMag="1" time="42522790"/>
            <node id="4327" radius="1.5" x="2205" y="2101" z="696" inVp="0" inMag="1" time="42517809"/>
            <node id="4326" radius="1.5" x="2172" y="2082" z="711" inVp="0" inMag="1" time="42509264"/>
            <node id="4325" radius="1.5" x="2123" y="2073" z="720" inVp="0" inMag="1" time="42506314"/>
            <node id="4324" radius="1.5" x="2089" y="2056" z="737" inVp="0" inMag="1" time="42499485"/>
            <node id="4323" radius="1.5" x="2053" y="2044" z="750" inVp="0" inMag="1" time="42495737"/>
        </nodes>
        <edges>
            <edge source="4322" target="4323"/>
            <edge source="4337" target="4338"/>
            <edge source="4336" target="4337"/>
            <edge source="4335" target="4336"/>
            <edge source="4334" target="4335"/>
            <edge source="4333" target="4334"/>
            <edge source="4332" target="4333"/>
            <edge source="4331" target="4332"/>
            <edge source="4330" target="4331"/>
            <edge source="4329" target="4330"/>
            <edge source="4328" target="4329"/>
            <edge source="4327" target="4328"/>
            <edge source="4326" target="4327"/>
            <edge source="4325" target="4326"/>
            <edge source="4324" target="4325"/>
            <edge source="4323" target="4324"/>
        </edges>
    </thing>
    <thing id="201" color.r="-1." color.g="-1." color.b="-1." color.a="1." comment="">
        <nodes>
            <node id="4303" radius="1.5" x="2451" y="2027" z="768" inVp="0" inMag="1" time="42342362"/>
            <node id="4321" radius="1.5" x="1984" y="1793" z="690" inVp="1" inMag="1" time="42447827"/>
            <node id="4320" radius="1.5" x="1995" y="1804" z="697" inVp="0" inMag="1" time="42431335"/>
            <node id="4319" radius="1.5" x="2010" y="1855" z="709" inVp="0" inMag="1" time="42428003"/>
            <node id="4318" radius="1.5" x="2014" y="1897" z="721" inVp="0" inMag="1" time="42424355"/>
            <node id="4317" radius="1.5" x="2053" y="1942" z="733" inVp="0" inMag="1" time="42420324"/>
            <node id="4316" radius="1.5" x="2102" y="1963" z="743" inVp="0" inMag="1" time="42416775"/>
            <node id="4315" radius="1.5" x="2179" y="1962" z="751" inVp="0" inMag="1" time="42413494"/>
            <node id="4314" radius="1.5" x="2250" y="1968" z="758" inVp="2" inMag="1" time="42406315"/>
            <node id="4313" radius="1.5" x="2276" y="1968" z="757" inVp="0" inMag="1" time="42399601"/>
            <node id="4312" radius="1.5" x="2266" y="1793" z="735" inVp="1" inMag="1" time="42394570"/>
            <node id="4311" radius="1.5" x="2270" y="1803" z="732" inVp="0" inMag="1" time="42389022"/>
            <node id="4310" radius="1.5" x="2279" y="1829" z="734" inVp="0" inMag="1" time="42385408"/>
            <node id="4309" radius="1.5" x="2286" y="1879" z="735" inVp="0" inMag="1" time="42379093"/>
            <node id="4308" radius="1.5" x="2312" y="1929" z="742" inVp="0" inMag="1" time="42373847"/>
            <node id="4307" radius="1.5" x="2313" y="1953" z="751" inVp="2" inMag="1" time="42361285"/>
            <node id="4306" radius="1.5" x="2349" y="1976" z="752" inVp="2" inMag="1" time="42356738"/>
            <node id="4305" radius="1.5" x="2390" y="1999" z="759" inVp="2" inMag="1" time="42351741"/>
            <node id="4304" radius="1.5" x="2409" y="2006" z="760" inVp="0" inMag="1" time="42346609"/>
        </nodes>
        <edges>
            <edge source="4303" target="4304"/>
            <edge source="4320" target="4321"/>
            <edge source="4319" target="4320"/>
            <edge source="4318" target="4319"/>
            <edge source="4317" target="4318"/>
            <edge source="4316" target="4317"/>
            <edge source="4315" target="4316"/>
            <edge source="4314" target="4315"/>
            <edge source="4313" target="4314"/>
            <edge source="4311" target="4312"/>
            <edge source="4310" target="4311"/>
            <edge source="4309" target="4310"/>
            <edge source="4308" target="4309"/>
            <edge source="4307" target="4313"/>
            <edge source="4307" target="4308"/>
            <edge source="4306" target="4307"/>
            <edge source="4305" target="4306"/>
            <edge source="4304" target="4305"/>
        </edges>
    </thing>
    <thing id="200" color.r="-1." color.g="-1." color.b="-1." color.a="1." comment="">
        <nodes>
            <node id="4942" radius="1.5" x="2157" y="2017" z="419" inVp="0" inMag="1" time="47442527"/>
            <node id="4957" radius="1.5" x="2456" y="2088" z="716" inVp="0" inMag="1" time="47549489"/>
            <node id="4956" radius="1.5" x="2434" y="2093" z="702" inVp="0" inMag="1" time="47524101"/>
            <node id="4955" radius="1.5" x="2403" y="2132" z="680" inVp="0" inMag="1" time="47519703"/>
            <node id="4954" radius="1.5" x="2354" y="2138" z="652" inVp="0" inMag="1" time="47514739"/>
            <node id="4953" radius="1.5" x="2318" y="2116" z="633" inVp="0" inMag="1" time="47510291"/>
            <node id="4952" radius="1.5" x="2263" y="2105" z="607" inVp="0" inMag="1" time="47505127"/>
            <node id="4951" radius="1.5" x="2218" y="2101" z="575" inVp="0" inMag="1" time="47496365"/>
            <node id="4950" radius="1.5" x="2215" y="2105" z="558" inVp="0" inMag="1" time="47490001"/>
            <node id="4949" radius="1.5" x="2186" y="2082" z="538" inVp="0" inMag="1" time="47485370"/>
            <node id="4948" radius="1.5" x="2169" y="2086" z="524" inVp="0" inMag="1" time="47477791"/>
            <node id="4947" radius="1.5" x="2152" y="2074" z="504" inVp="0" inMag="1" time="47472925"/>
            <node id="4946" radius="1.5" x="2131" y="2043" z="489" inVp="0" inMag="1" time="47469111"/>
            <node id="4945" radius="1.5" x="2098" y="2035" z="471" inVp="0" inMag="1" time="47464930"/>
            <node id="4944" radius="1.5" x="2103" y="2036" z="453" inVp="0" inMag="1" time="47461415"/>
            <node id="4943" radius="1.5" x="2144" y="2037" z="435" inVp="0" inMag="1" time="47457636"/>
            <node id="4227" radius="1.5" x="2560" y="2149" z="724" inVp="2" inMag="1" time="41845622"/>
            <node id="4302" radius="1.5" x="2014" y="2120" z="642" inVp="0" inMag="1" time="42272512"/>
            <node id="4301" radius="1.5" x="2001" y="2096" z="632" inVp="0" inMag="1" time="42269480"/>
            <node id="4300" radius="1.5" x="2021" y="2077" z="624" inVp="0" inMag="1" time="42265816"/>
            <node id="4299" radius="1.5" x="2060" y="2063" z="626" inVp="0" inMag="1" time="42256653"/>
            <node id="4298" radius="1.5" x="2082" y="2076" z="643" inVp="0" inMag="1" time="42252772"/>
            <node id="4297" radius="1.5" x="2131" y="2072" z="654" inVp="0" inMag="1" time="42249374"/>
            <node id="4296" radius="1.5" x="2181" y="2083" z="669" inVp="0" inMag="1" time="42245042"/>
            <node id="4295" radius="1.5" x="2208" y="2096" z="678" inVp="0" inMag="1" time="42240328"/>
            <node id="4294" radius="1.5" x="2255" y="2098" z="689" inVp="0" inMag="1" time="42237213"/>
            <node id="4293" radius="1.5" x="2302" y="2080" z="697" inVp="0" inMag="1" time="42233948"/>
            <node id="4292" radius="1.5" x="2355" y="2054" z="702" inVp="0" inMag="1" time="42224035"/>
            <node id="4291" radius="1.5" x="1670" y="1848" z="561" inVp="0" inMag="1" time="42204445"/>
            <node id="4290" radius="1.5" x="1680" y="1840" z="570" inVp="0" inMag="1" time="42199448"/>
            <node id="4289" radius="1.5" x="1703" y="1846" z="582" inVp="0" inMag="1" time="42196016"/>
            <node id="4288" radius="1.5" x="1740" y="1863" z="600" inVp="0" inMag="1" time="42191834"/>
            <node id="4287" radius="1.5" x="1759" y="1865" z="618" inVp="0" inMag="1" time="42188136"/>
            <node id="4286" radius="1.5" x="1763" y="1862" z="640" inVp="0" inMag="1" time="42184055"/>
            <node id="4285" radius="1.5" x="1772" y="1881" z="655" inVp="0" inMag="1" time="42180790"/>
            <node id="4284" radius="1.5" x="1797" y="1904" z="668" inVp="0" inMag="1" time="42177692"/>
            <node id="4283" radius="1.5" x="1832" y="1909" z="681" inVp="0" inMag="1" time="42174443"/>
            <node id="4282" radius="1.5" x="1869" y="1911" z="694" inVp="0" inMag="1" time="42171344"/>
            <node id="4281" radius="1.5" x="1886" y="1927" z="706" inVp="0" inMag="1" time="42165698"/>
            <node id="4280" radius="1.5" x="1904" y="1940" z="720" inVp="0" inMag="1" time="42162666"/>
            <node id="4279" radius="1.5" x="1926" y="1954" z="737" inVp="0" inMag="1" time="42159068"/>
            <node id="4278" radius="1.5" x="1942" y="1961" z="756" inVp="0" inMag="1" time="42154736"/>
            <node id="4277" radius="1.5" x="1962" y="1966" z="767" inVp="0" inMag="1" time="42151255"/>
            <node id="4276" radius="1.5" x="2044" y="2009" z="768" inVp="0" inMag="1" time="42140727"/>
            <node id="4275" radius="1.5" x="2080" y="2031" z="762" inVp="0" inMag="1" time="42125384"/>
            <node id="4274" radius="1.5" x="2155" y="2050" z="762" inVp="0" inMag="1" time="42121185"/>
            <node id="4273" radius="1.5" x="2121" y="1917" z="704" inVp="0" inMag="1" time="42109742"/>
            <node id="4272" radius="1.5" x="2126" y="1929" z="712" inVp="0" inMag="1" time="42105727"/>
            <node id="4271" radius="1.5" x="2139" y="1953" z="726" inVp="0" inMag="1" time="42102245"/>
            <node id="4270" radius="1.5" x="2136" y="1992" z="739" inVp="0" inMag="1" time="42099280"/>
            <node id="4269" radius="1.5" x="2137" y="2030" z="752" inVp="0" inMag="1" time="42094033"/>
            <node id="4268" radius="1.5" x="2235" y="2050" z="752" inVp="0" inMag="1" time="42091334"/>
            <node id="4267" radius="1.5" x="2237" y="1837" z="654" inVp="0" inMag="1" time="42085453"/>
            <node id="4266" radius="1.5" x="2242" y="1836" z="661" inVp="0" inMag="1" time="42081189"/>
            <node id="4265" radius="1.5" x="2230" y="1853" z="671" inVp="0" inMag="1" time="42078507"/>
            <node id="4264" radius="1.5" x="2249" y="1871" z="682" inVp="0" inMag="1" time="42075825"/>
            <node id="4263" radius="1.5" x="2264" y="1900" z="696" inVp="0" inMag="1" time="42068045"/>
            <node id="4262" radius="1.5" x="2246" y="1948" z="703" inVp="0" inMag="1" time="42064697"/>
            <node id="4261" radius="1.5" x="2234" y="1974" z="715" inVp="0" inMag="1" time="42061332"/>
            <node id="4260" radius="1.5" x="2234" y="1994" z="732" inVp="0" inMag="1" time="42057317"/>
            <node id="4259" radius="1.5" x="2252" y="2025" z="741" inVp="0" inMag="1" time="42053819"/>
            <node id="4258" radius="1.5" x="2252" y="2049" z="752" inVp="0" inMag="1" time="42031962"/>
            <node id="4257" radius="1.5" x="2280" y="2042" z="743" inVp="0" inMag="1" time="42019219"/>
            <node id="4256" radius="1.5" x="1922" y="2049" z="764" inVp="0" inMag="1" time="42009290"/>
            <node id="4255" radius="1.5" x="1904" y="2028" z="755" inVp="0" inMag="1" time="42006759"/>
            <node id="4254" radius="1.5" x="1884" y="1974" z="755" inVp="0" inMag="1" time="42005476"/>
            <node id="4253" radius="1.5" x="1898" y="1938" z="749" inVp="0" inMag="1" time="41999161"/>
            <node id="4252" radius="1.5" x="1925" y="1932" z="737" inVp="0" inMag="1" time="41995947"/>
            <node id="4251" radius="1.5" x="1951" y="1893" z="728" inVp="0" inMag="1" time="41992482"/>
            <node id="4250" radius="1.5" x="1958" y="1858" z="715" inVp="0" inMag="1" time="41989151"/>
            <node id="4249" radius="1.5" x="1974" y="1793" z="700" inVp="1" inMag="1" time="41982604"/>
            <node id="4248" radius="1.5" x="1977" y="1797" z="704" inVp="0" inMag="1" time="41977922"/>
            <node id="4247" radius="1.5" x="1970" y="1815" z="704" inVp="0" inMag="1" time="41970276"/>
            <node id="4246" radius="1.5" x="1992" y="1827" z="711" inVp="0" inMag="1" time="41967495"/>
            <node id="4245" radius="1.5" x="2034" y="1809" z="713" inVp="0" inMag="1" time="41964612"/>
            <node id="4244" radius="1.5" x="2065" y="1808" z="719" inVp="0" inMag="1" time="41957716"/>
            <node id="4243" radius="1.5" x="2100" y="1824" z="716" inVp="0" inMag="1" time="41954701"/>
            <node id="4242" radius="1.5" x="2141" y="1856" z="716" inVp="0" inMag="1" time="41948136"/>
            <node id="4241" radius="1.5" x="2214" y="1914" z="715" inVp="0" inMag="1" time="41943039"/>
            <node id="4240" radius="1.5" x="2251" y="1962" z="716" inVp="0" inMag="1" time="41938858"/>
            <node id="4239" radius="1.5" x="2296" y="2003" z="726" inVp="0" inMag="1" time="41935210"/>
            <node id="4238" radius="1.5" x="2321" y="2033" z="731" inVp="0" inMag="1" time="41922151"/>
            <node id="4237" radius="1.5" x="2376" y="2057" z="722" inVp="2" inMag="1" time="41916669"/>
            <node id="4236" radius="1.5" x="2403" y="2079" z="705" inVp="2" inMag="1" time="41910840"/>
            <node id="4235" radius="1.5" x="2333" y="2164" z="768" inVp="0" inMag="1" time="41901027"/>
            <node id="4234" radius="1.5" x="2338" y="2165" z="761" inVp="0" inMag="1" time="41879254"/>
            <node id="4233" radius="1.5" x="2353" y="2163" z="746" inVp="0" inMag="1" time="41875389"/>
            <node id="4232" radius="1.5" x="2347" y="2169" z="730" inVp="0" inMag="1" time="41871292"/>
            <node id="4231" radius="1.5" x="2421" y="2122" z="722" inVp="2" inMag="1" time="41867793"/>
            <node id="4230" radius="1.5" x="2426" y="2089" z="711" inVp="2" inMag="1" time="41858865"/>
            <node id="4229" radius="1.5" x="2470" y="2103" z="713" inVp="2" inMag="1" time="41855249"/>
            <node id="4228" radius="1.5" x="2529" y="2126" z="718" inVp="2" inMag="1" time="41850955"/>
        </nodes>
        <edges>
            <edge source="4942" target="4943"/>
            <edge source="4956" target="4957"/>
            <edge source="4955" target="4956"/>
            <edge source="4954" target="4955"/>
            <edge source="4953" target="4954"/>
            <edge source="4952" target="4953"/>
            <edge source="4951" target="4952"/>
            <edge source="4950" target="4951"/>
            <edge source="4949" target="4950"/>
            <edge source="4948" target="4949"/>
            <edge source="4947" target="4948"/>
            <edge source="4946" target="4947"/>
            <edge source="4945" target="4946"/>
            <edge source="4944" target="4945"/>
            <edge source="4943" target="4944"/>
            <edge source="4227" target="4228"/>
            <edge source="4301" target="4302"/>
            <edge source="4300" target="4301"/>
            <edge source="4299" target="4300"/>
            <edge source="4298" target="4299"/>
            <edge source="4297" target="4298"/>
            <edge source="4296" target="4297"/>
            <edge source="4295" target="4296"/>
            <edge source="4294" target="4295"/>
            <edge source="4293" target="4294"/>
            <edge source="4292" target="4293"/>
            <edge source="4290" target="4291"/>
            <edge source="4289" target="4290"/>
            <edge source="4288" target="4289"/>
            <edge source="4287" target="4288"/>
            <edge source="4286" target="4287"/>
            <edge source="4285" target="4286"/>
            <edge source="4284" target="4285"/>
            <edge source="4283" target="4284"/>
            <edge source="4282" target="4283"/>
            <edge source="4281" target="4282"/>
            <edge source="4280" target="4281"/>
            <edge source="4279" target="4280"/>
            <edge source="4278" target="4279"/>
            <edge source="4277" target="4278"/>
            <edge source="4276" target="4277"/>
            <edge source="4275" target="4276"/>
            <edge source="4274" target="4275"/>
            <edge source="4272" target="4273"/>
            <edge source="4271" target="4272"/>
            <edge source="4270" target="4271"/>
            <edge source="4269" target="4270"/>
            <edge source="4268" target="4274"/>
            <edge source="4268" target="4269"/>
            <edge source="4266" target="4267"/>
            <edge source="4265" target="4266"/>
            <edge source="4264" target="4265"/>
            <edge source="4263" target="4264"/>
            <edge source="4262" target="4263"/>
            <edge source="4261" target="4262"/>
            <edge source="4260" target="4261"/>
            <edge source="4259" target="4260"/>
            <edge source="4258" target="4268"/>
            <edge source="4258" target="4259"/>
            <edge source="4257" target="4258"/>
            <edge source="4255" target="4256"/>
            <edge source="4254" target="4255"/>
            <edge source="4253" target="4254"/>
            <edge source="4252" target="4253"/>
            <edge source="4251" target="4252"/>
            <edge source="4250" target="4251"/>
            <edge source="4248" target="4249"/>
            <edge source="4247" target="4250"/>
            <edge source="4247" target="4248"/>
            <edge source="4246" target="4247"/>
            <edge source="4245" target="4246"/>
            <edge source="4244" target="4245"/>
            <edge source="4243" target="4244"/>
            <edge source="4242" target="4243"/>
            <edge source="4241" target="4242"/>
            <edge source="4240" target="4241"/>
            <edge source="4239" target="4240"/>
            <edge source="4238" target="4257"/>
            <edge source="4238" target="4239"/>
            <edge source="4237" target="4238"/>
            <edge source="4236" target="4292"/>
            <edge source="4236" target="4237"/>
            <edge source="4234" target="4235"/>
            <edge source="4233" target="4234"/>
            <edge source="4232" target="4233"/>
            <edge source="4231" target="4232"/>
            <edge source="4230" target="4236"/>
            <edge source="4230" target="4231"/>
            <edge source="4229" target="4957"/>
            <edge source="4229" target="4230"/>
            <edge source="4228" target="4229"/>
        </edges>
    </thing>
    <thing id="199" color.r="-1." color.g="-1." color.b="-1." color.a="1." comment="">
        <nodes>
            <node id="4185" radius="1.5" x="2176" y="1796" z="349" inVp="1" inMag="1" time="41466324"/>
            <node id="4226" radius="1.5" x="2560" y="2291" z="456" inVp="2" inMag="1" time="41740855"/>
            <node id="4225" radius="1.5" x="2550" y="2271" z="452" inVp="2" inMag="1" time="41734424"/>
            <node id="4224" radius="1.5" x="2517" y="2219" z="441" inVp="2" inMag="1" time="41723930"/>
            <node id="4223" radius="1.5" x="2482" y="2202" z="435" inVp="2" inMag="1" time="41720681"/>
            <node id="4222" radius="1.5" x="2455" y="2164" z="434" inVp="2" inMag="1" time="41710953"/>
            <node id="4221" radius="1.5" x="2422" y="2128" z="430" inVp="2" inMag="1" time="41707921"/>
            <node id="4220" radius="1.5" x="2390" y="2089" z="427" inVp="2" inMag="1" time="41704540"/>
            <node id="4219" radius="1.5" x="2363" y="2052" z="419" inVp="0" inMag="1" time="41697892"/>
            <node id="4218" radius="1.5" x="2293" y="2219" z="389" inVp="0" inMag="1" time="41688947"/>
            <node id="4217" radius="1.5" x="2295" y="2216" z="401" inVp="0" inMag="1" time="41685381"/>
            <node id="4216" radius="1.5" x="2301" y="2213" z="417" inVp="0" inMag="1" time="41681650"/>
            <node id="4215" radius="1.5" x="2304" y="2228" z="436" inVp="0" inMag="1" time="41676686"/>
            <node id="4214" radius="1.5" x="2292" y="2231" z="453" inVp="0" inMag="1" time="41672355"/>
            <node id="4213" radius="1.5" x="2288" y="2213" z="468" inVp="0" inMag="1" time="41667707"/>
            <node id="4212" radius="1.5" x="2269" y="2189" z="477" inVp="0" inMag="1" time="41662926"/>
            <node id="4211" radius="1.5" x="2263" y="2131" z="468" inVp="0" inMag="1" time="41659927"/>
            <node id="4210" radius="1.5" x="2269" y="2076" z="458" inVp="0" inMag="1" time="41656862"/>
            <node id="4209" radius="1.5" x="2231" y="1872" z="422" inVp="0" inMag="1" time="41646367"/>
            <node id="4208" radius="1.5" x="2251" y="1896" z="437" inVp="0" inMag="1" time="41641587"/>
            <node id="4207" radius="1.5" x="2287" y="1921" z="445" inVp="0" inMag="1" time="41639204"/>
            <node id="4206" radius="1.5" x="2308" y="1973" z="450" inVp="0" inMag="1" time="41635057"/>
            <node id="4205" radius="1.5" x="2283" y="2026" z="449" inVp="0" inMag="1" time="41630658"/>
            <node id="4204" radius="1.5" x="2264" y="2007" z="436" inVp="0" inMag="1" time="41609169"/>
            <node id="4203" radius="1.5" x="2252" y="1981" z="423" inVp="0" inMag="1" time="41599974"/>
            <node id="4202" radius="1.5" x="2268" y="1969" z="410" inVp="0" inMag="1" time="41593193"/>
            <node id="4201" radius="1.5" x="2324" y="1997" z="411" inVp="0" inMag="1" time="41576151"/>
            <node id="4200" radius="1.5" x="2300" y="1966" z="397" inVp="0" inMag="1" time="41572720"/>
            <node id="4199" radius="1.5" x="2271" y="1937" z="385" inVp="0" inMag="1" time="41569688"/>
            <node id="4198" radius="1.5" x="2251" y="1894" z="372" inVp="0" inMag="1" time="41566208"/>
            <node id="4197" radius="1.5" x="2213" y="1848" z="358" inVp="1" inMag="1" time="41562558"/>
            <node id="4196" radius="1.5" x="2197" y="1815" z="357" inVp="1" inMag="1" time="41558611"/>
            <node id="4195" radius="1.5" x="2117" y="1907" z="257" inVp="0" inMag="1" time="41548249"/>
            <node id="4194" radius="1.5" x="2134" y="1896" z="262" inVp="0" inMag="1" time="41538970"/>
            <node id="4193" radius="1.5" x="2259" y="1845" z="257" inVp="0" inMag="1" time="41533289"/>
            <node id="4192" radius="1.5" x="2247" y="1854" z="263" inVp="0" inMag="1" time="41528809"/>
            <node id="4191" radius="1.5" x="2199" y="1833" z="267" inVp="0" inMag="1" time="41523994"/>
            <node id="4190" radius="1.5" x="2168" y="1854" z="264" inVp="0" inMag="1" time="41509467"/>
            <node id="4189" radius="1.5" x="2166" y="1842" z="271" inVp="0" inMag="1" time="41506769"/>
            <node id="4188" radius="1.5" x="2151" y="1836" z="286" inVp="0" inMag="1" time="41496224"/>
            <node id="4187" radius="1.5" x="2144" y="1820" z="302" inVp="0" inMag="1" time="41492626"/>
            <node id="4186" radius="1.5" x="2146" y="1797" z="319" inVp="1" inMag="1" time="41481881"/>
        </nodes>
        <edges>
            <edge source="4185" target="4186"/>
            <edge source="4185" target="4196"/>
            <edge source="4225" target="4226"/>
            <edge source="4224" target="4225"/>
            <edge source="4223" target="4224"/>
            <edge source="4222" target="4223"/>
            <edge source="4221" target="4222"/>
            <edge source="4220" target="4221"/>
            <edge source="4219" target="4220"/>
            <edge source="4217" target="4218"/>
            <edge source="4216" target="4217"/>
            <edge source="4215" target="4216"/>
            <edge source="4214" target="4215"/>
            <edge source="4213" target="4214"/>
            <edge source="4212" target="4213"/>
            <edge source="4211" target="4212"/>
            <edge source="4210" target="4211"/>
            <edge source="4208" target="4209"/>
            <edge source="4207" target="4208"/>
            <edge source="4206" target="4207"/>
            <edge source="4205" target="4210"/>
            <edge source="4205" target="4206"/>
            <edge source="4204" target="4205"/>
            <edge source="4203" target="4204"/>
            <edge source="4202" target="4203"/>
            <edge source="4201" target="4219"/>
            <edge source="4201" target="4202"/>
            <edge source="4200" target="4201"/>
            <edge source="4199" target="4200"/>
            <edge source="4198" target="4199"/>
            <edge source="4197" target="4198"/>
            <edge source="4196" target="4197"/>
            <edge source="4194" target="4195"/>
            <edge source="4192" target="4193"/>
            <edge source="4191" target="4192"/>
            <edge source="4190" target="4194"/>
            <edge source="4190" target="4191"/>
            <edge source="4189" target="4190"/>
            <edge source="4188" target="4189"/>
            <edge source="4187" target="4188"/>
            <edge source="4186" target="4187"/>
        </edges>
    </thing>
    <thing id="198" color.r="-1." color.g="-1." color.b="-1." color.a="1." comment="">
        <nodes>
            <node id="4178" radius="1.5" x="2115" y="1793" z="341" inVp="1" inMag="1" time="41421761"/>
            <node id="4184" radius="1.5" x="2180" y="1954" z="405" inVp="0" inMag="1" time="41445399"/>
            <node id="4183" radius="1.5" x="2169" y="1937" z="396" inVp="0" inMag="1" time="41440551"/>
            <node id="4182" radius="1.5" x="2134" y="1912" z="385" inVp="0" inMag="1" time="41437669"/>
            <node id="4181" radius="1.5" x="2121" y="1885" z="370" inVp="0" inMag="1" time="41434287"/>
            <node id="4180" radius="1.5" x="2124" y="1868" z="361" inVp="0" inMag="1" time="41431656"/>
            <node id="4179" radius="1.5" x="2113" y="1822" z="350" inVp="1" inMag="1" time="41428058"/>
        </nodes>
        <edges>
            <edge source="4178" target="4179"/>
            <edge source="4183" target="4184"/>
            <edge source="4182" target="4183"/>
            <edge source="4181" target="4182"/>
            <edge source="4180" target="4181"/>
            <edge source="4179" target="4180"/>
        </edges>
    </thing>
    <thing id="197" color.r="-1." color.g="-1." color.b="-1." color.a="1." comment="">
        <nodes>
            <node id="4160" radius="1.5" x="2373" y="2816" z="420" inVp="1" inMag="1" time="41245032"/>
            <node id="4177" radius="1.5" x="1961" y="2330" z="257" inVp="0" inMag="1" time="41377532"/>
            <node id="4176" radius="1.5" x="1981" y="2359" z="267" inVp="0" inMag="1" time="41362256"/>
            <node id="4175" radius="1.5" x="2067" y="2395" z="306" inVp="0" inMag="1" time="41357559"/>
            <node id="4174" radius="1.5" x="2083" y="2405" z="324" inVp="0" inMag="1" time="41352428"/>
            <node id="4173" radius="1.5" x="2107" y="2423" z="336" inVp="2" inMag="1" time="41340168"/>
            <node id="4172" radius="1.5" x="2181" y="2481" z="353" inVp="0" inMag="1" time="41332454"/>
            <node id="4171" radius="1.5" x="2237" y="2505" z="356" inVp="0" inMag="1" time="41327756"/>
            <node id="4170" radius="1.5" x="2277" y="2558" z="359" inVp="0" inMag="1" time="41321076"/>
            <node id="4169" radius="1.5" x="2311" y="2594" z="362" inVp="0" inMag="1" time="41317777"/>
            <node id="4168" radius="1.5" x="2489" y="2712" z="382" inVp="0" inMag="1" time="41303602"/>
            <node id="4167" radius="1.5" x="2463" y="2691" z="373" inVp="1" inMag="1" time="41290808"/>
            <node id="4166" radius="1.5" x="2436" y="2674" z="369" inVp="1" inMag="1" time="41286527"/>
            <node id="4165" radius="1.5" x="2414" y="2649" z="366" inVp="0" inMag="1" time="41275365"/>
            <node id="4164" radius="1.5" x="2358" y="2633" z="366" inVp="0" inMag="1" time="41268252"/>
            <node id="4163" radius="1.5" x="2350" y="2674" z="376" inVp="0" inMag="1" time="41265321"/>
            <node id="4162" radius="1.5" x="2357" y="2740" z="397" inVp="0" inMag="1" time="41256359"/>
            <node id="4161" radius="1.5" x="2370" y="2787" z="412" inVp="1" inMag="1" time="41250461"/>
        </nodes>
        <edges>
            <edge source="4160" target="4161"/>
            <edge source="4176" target="4177"/>
            <edge source="4175" target="4176"/>
            <edge source="4174" target="4175"/>
            <edge source="4173" target="4174"/>
            <edge source="4172" target="4173"/>
            <edge source="4171" target="4172"/>
            <edge source="4170" target="4171"/>
            <edge source="4169" target="4170"/>
            <edge source="4167" target="4168"/>
            <edge source="4166" target="4167"/>
            <edge source="4165" target="4166"/>
            <edge source="4164" target="4169"/>
            <edge source="4164" target="4165"/>
            <edge source="4163" target="4164"/>
            <edge source="4162" target="4163"/>
            <edge source="4161" target="4162"/>
        </edges>
    </thing>
    <thing id="196" color.r="-1." color.g="-1." color.b="-1." color.a="1." comment="">
        <nodes>
            <node id="4149" radius="1.5" x="2560" y="2639" z="394" inVp="2" inMag="1" time="41148977"/>
            <node id="4159" radius="1.5" x="2414" y="2816" z="470" inVp="1" inMag="1" time="41219243"/>
            <node id="4158" radius="1.5" x="2421" y="2814" z="465" inVp="1" inMag="1" time="41213262"/>
            <node id="4157" radius="1.5" x="2431" y="2797" z="468" inVp="0" inMag="1" time="41207998"/>
            <node id="4156" radius="1.5" x="2428" y="2771" z="458" inVp="0" inMag="1" time="41204516"/>
            <node id="4155" radius="1.5" x="2432" y="2732" z="447" inVp="0" inMag="1" time="41201551"/>
            <node id="4154" radius="1.5" x="2436" y="2708" z="430" inVp="0" inMag="1" time="41198053"/>
            <node id="4153" radius="1.5" x="2464" y="2688" z="419" inVp="0" inMag="1" time="41193072"/>
            <node id="4152" radius="1.5" x="2519" y="2680" z="425" inVp="2" inMag="1" time="41168351"/>
            <node id="4151" radius="1.5" x="2536" y="2656" z="403" inVp="2" inMag="1" time="41164070"/>
            <node id="4150" radius="1.5" x="2547" y="2648" z="395" inVp="2" inMag="1" time="41160837"/>
        </nodes>
        <edges>
            <edge source="4149" target="4150"/>
            <edge source="4158" target="4159"/>
            <edge source="4157" target="4158"/>
            <edge source="4156" target="4157"/>
            <edge source="4155" target="4156"/>
            <edge source="4154" target="4155"/>
            <edge source="4153" target="4154"/>
            <edge source="4152" target="4153"/>
            <edge source="4151" target="4152"/>
            <edge source="4150" target="4151"/>
        </edges>
    </thing>
    <thing id="195" color.r="-1." color.g="-1." color.b="-1." color.a="1." comment="">
        <nodes>
            <node id="4137" radius="1.5" x="1742" y="2816" z="502" inVp="1" inMag="1" time="41071581"/>
            <node id="4148" radius="1.5" x="2560" y="2578" z="434" inVp="2" inMag="1" time="41120857"/>
            <node id="4147" radius="1.5" x="2558" y="2558" z="435" inVp="2" inMag="1" time="41109614"/>
            <node id="4146" radius="1.5" x="2512" y="2537" z="440" inVp="2" inMag="1" time="41105864"/>
            <node id="4145" radius="1.5" x="2456" y="2552" z="445" inVp="2" inMag="1" time="41101601"/>
            <node id="4144" radius="1.5" x="2395" y="2600" z="460" inVp="1" inMag="1" time="41096338"/>
            <node id="4143" radius="1.5" x="2326" y="2618" z="464" inVp="1" inMag="1" time="41093855"/>
            <node id="4142" radius="1.5" x="2276" y="2654" z="471" inVp="1" inMag="1" time="41090039"/>
            <node id="4141" radius="1.5" x="2144" y="2690" z="480" inVp="1" inMag="1" time="41086773"/>
            <node id="4140" radius="1.5" x="2066" y="2726" z="489" inVp="1" inMag="1" time="41082611"/>
            <node id="4139" radius="1.5" x="1939" y="2759" z="496" inVp="1" inMag="1" time="41079279"/>
            <node id="4138" radius="1.5" x="1826" y="2786" z="499" inVp="1" inMag="1" time="41075764"/>
        </nodes>
        <edges>
            <edge source="4137" target="4138"/>
            <edge source="4147" target="4148"/>
            <edge source="4146" target="4147"/>
            <edge source="4145" target="4146"/>
            <edge source="4144" target="4145"/>
            <edge source="4143" target="4144"/>
            <edge source="4142" target="4143"/>
            <edge source="4141" target="4142"/>
            <edge source="4140" target="4141"/>
            <edge source="4139" target="4140"/>
            <edge source="4138" target="4139"/>
        </edges>
    </thing>
    <thing id="194" color.r="-1." color.g="-1." color.b="-1." color.a="1." comment="">
        <nodes>
            <node id="4087" radius="1.5" x="2441" y="2816" z="576" inVp="1" inMag="1" time="40719588"/>
            <node id="4136" radius="1.5" x="1537" y="1955" z="485" inVp="2" inMag="1" time="41014559"/>
            <node id="4135" radius="1.5" x="1550" y="1981" z="480" inVp="2" inMag="1" time="41002098"/>
            <node id="4134" radius="1.5" x="1583" y="2047" z="472" inVp="2" inMag="1" time="40998150"/>
            <node id="4133" radius="1.5" x="1537" y="2139" z="443" inVp="2" inMag="1" time="40990505"/>
            <node id="4132" radius="1.5" x="1543" y="2140" z="445" inVp="0" inMag="1" time="40984573"/>
            <node id="4131" radius="1.5" x="1582" y="2141" z="454" inVp="0" inMag="1" time="40981125"/>
            <node id="4130" radius="1.5" x="1626" y="2114" z="460" inVp="0" inMag="1" time="40977111"/>
            <node id="4129" radius="1.5" x="1622" y="2092" z="468" inVp="2" inMag="1" time="40957687"/>
            <node id="4128" radius="1.5" x="1665" y="2129" z="479" inVp="2" inMag="1" time="40950257"/>
            <node id="4127" radius="1.5" x="1726" y="2171" z="484" inVp="2" inMag="1" time="40945544"/>
            <node id="4126" radius="1.5" x="1803" y="2224" z="491" inVp="2" inMag="1" time="40940145"/>
            <node id="4125" radius="1.5" x="1862" y="2274" z="508" inVp="2" inMag="1" time="40934965"/>
            <node id="4124" radius="1.5" x="1903" y="2330" z="526" inVp="2" inMag="1" time="40931134"/>
            <node id="4123" radius="1.5" x="1942" y="2369" z="538" inVp="2" inMag="1" time="40926668"/>
            <node id="4122" radius="1.5" x="1976" y="2419" z="556" inVp="2" inMag="1" time="40922556"/>
            <node id="4121" radius="1.5" x="1994" y="2448" z="661" inVp="0" inMag="1" time="40908844"/>
            <node id="4120" radius="1.5" x="1987" y="2441" z="649" inVp="0" inMag="1" time="40905729"/>
            <node id="4119" radius="1.5" x="1961" y="2423" z="639" inVp="0" inMag="1" time="40903014"/>
            <node id="4118" radius="1.5" x="1956" y="2428" z="620" inVp="0" inMag="1" time="40899249"/>
            <node id="4117" radius="1.5" x="1978" y="2432" z="599" inVp="0" inMag="1" time="40894684"/>
            <node id="4116" radius="1.5" x="1993" y="2438" z="583" inVp="2" inMag="1" time="40889371"/>
            <node id="4115" radius="1.5" x="1993" y="2455" z="563" inVp="2" inMag="1" time="40886688"/>
            <node id="4114" radius="1.5" x="2033" y="2495" z="563" inVp="2" inMag="1" time="40882874"/>
            <node id="4113" radius="1.5" x="2077" y="2551" z="565" inVp="2" inMag="1" time="40878641"/>
            <node id="4112" radius="1.5" x="2122" y="2600" z="561" inVp="2" inMag="1" time="40874645"/>
            <node id="4111" radius="1.5" x="2162" y="2620" z="557" inVp="2" inMag="1" time="40870563"/>
            <node id="4110" radius="1.5" x="2198" y="2643" z="557" inVp="2" inMag="1" time="40865782"/>
            <node id="4109" radius="1.5" x="2560" y="2536" z="561" inVp="2" inMag="1" time="40846324"/>
            <node id="4108" radius="1.5" x="2559" y="2525" z="555" inVp="2" inMag="1" time="40841493"/>
            <node id="4107" radius="1.5" x="2535" y="2508" z="555" inVp="2" inMag="1" time="40838295"/>
            <node id="4106" radius="1.5" x="2501" y="2529" z="558" inVp="2" inMag="1" time="40827217"/>
            <node id="4105" radius="1.5" x="2462" y="2580" z="557" inVp="2" inMag="1" time="40823169"/>
            <node id="4104" radius="1.5" x="2414" y="2578" z="554" inVp="2" inMag="1" time="40817989"/>
            <node id="4103" radius="1.5" x="2367" y="2576" z="544" inVp="0" inMag="1" time="40810609"/>
            <node id="4102" radius="1.5" x="2304" y="2602" z="542" inVp="1" inMag="1" time="40801182"/>
            <node id="4101" radius="1.5" x="2281" y="2624" z="546" inVp="0" inMag="1" time="40795982"/>
            <node id="4100" radius="1.5" x="2236" y="2647" z="556" inVp="0" inMag="1" time="40792000"/>
            <node id="4099" radius="1.5" x="2110" y="2682" z="633" inVp="0" inMag="1" time="40782705"/>
            <node id="4098" radius="1.5" x="2114" y="2669" z="618" inVp="0" inMag="1" time="40779492"/>
            <node id="4097" radius="1.5" x="2106" y="2642" z="601" inVp="0" inMag="1" time="40776225"/>
            <node id="4096" radius="1.5" x="2134" y="2637" z="587" inVp="0" inMag="1" time="40773043"/>
            <node id="4095" radius="1.5" x="2179" y="2639" z="575" inVp="0" inMag="1" time="40769846"/>
            <node id="4094" radius="1.5" x="2213" y="2655" z="556" inVp="1" inMag="1" time="40756618"/>
            <node id="4093" radius="1.5" x="2228" y="2679" z="555" inVp="1" inMag="1" time="40752170"/>
            <node id="4092" radius="1.5" x="2262" y="2703" z="557" inVp="1" inMag="1" time="40744508"/>
            <node id="4091" radius="1.5" x="2303" y="2725" z="555" inVp="1" inMag="1" time="40740475"/>
            <node id="4090" radius="1.5" x="2329" y="2748" z="558" inVp="1" inMag="1" time="40735945"/>
            <node id="4089" radius="1.5" x="2358" y="2769" z="562" inVp="1" inMag="1" time="40731815"/>
            <node id="4088" radius="1.5" x="2390" y="2787" z="565" inVp="1" inMag="1" time="40723700"/>
        </nodes>
        <edges>
            <edge source="4087" target="4088"/>
            <edge source="4135" target="4136"/>
            <edge source="4134" target="4135"/>
            <edge source="4132" target="4133"/>
            <edge source="4131" target="4132"/>
            <edge source="4130" target="4131"/>
            <edge source="4129" target="4134"/>
            <edge source="4129" target="4130"/>
            <edge source="4128" target="4129"/>
            <edge source="4127" target="4128"/>
            <edge source="4126" target="4127"/>
            <edge source="4125" target="4126"/>
            <edge source="4124" target="4125"/>
            <edge source="4123" target="4124"/>
            <edge source="4122" target="4123"/>
            <edge source="4120" target="4121"/>
            <edge source="4119" target="4120"/>
            <edge source="4118" target="4119"/>
            <edge source="4117" target="4118"/>
            <edge source="4116" target="4117"/>
            <edge source="4115" target="4122"/>
            <edge source="4115" target="4116"/>
            <edge source="4114" target="4115"/>
            <edge source="4113" target="4114"/>
            <edge source="4112" target="4113"/>
            <edge source="4111" target="4112"/>
            <edge source="4110" target="4111"/>
            <edge source="4108" target="4109"/>
            <edge source="4107" target="4108"/>
            <edge source="4106" target="4107"/>
            <edge source="4105" target="4106"/>
            <edge source="4104" target="4105"/>
            <edge source="4103" target="4104"/>
            <edge source="4102" target="4103"/>
            <edge source="4101" target="4102"/>
            <edge source="4100" target="4110"/>
            <edge source="4100" target="4101"/>
            <edge source="4098" target="4099"/>
            <edge source="4097" target="4098"/>
            <edge source="4096" target="4097"/>
            <edge source="4095" target="4096"/>
            <edge source="4094" target="4100"/>
            <edge source="4094" target="4095"/>
            <edge source="4093" target="4094"/>
            <edge source="4092" target="4093"/>
            <edge source="4091" target="4092"/>
            <edge source="4090" target="4091"/>
            <edge source="4089" target="4090"/>
            <edge source="4088" target="4089"/>
        </edges>
    </thing>
    <thing id="193" color.r="-1." color.g="-1." color.b="-1." color.a="1." comment="">
        <nodes>
            <node id="4070" radius="1.5" x="1768" y="2784" z="767" inVp="0" inMag="1" time="39766991"/>
            <node id="4086" radius="1.5" x="1614" y="2484" z="697" inVp="0" inMag="1" time="40636709"/>
            <node id="4085" radius="1.5" x="1633" y="2519" z="709" inVp="0" inMag="1" time="40633494"/>
            <node id="4084" radius="1.5" x="1659" y="2528" z="720" inVp="0" inMag="1" time="40628097"/>
            <node id="4083" radius="1.5" x="1685" y="2554" z="729" inVp="0" inMag="1" time="40625166"/>
            <node id="4082" radius="1.5" x="1757" y="2617" z="743" inVp="0" inMag="1" time="40621468"/>
            <node id="4081" radius="1.5" x="1777" y="2667" z="757" inVp="0" inMag="1" time="40617119"/>
            <node id="4080" radius="1.5" x="1772" y="2714" z="765" inVp="0" inMag="1" time="40612256"/>
            <node id="4079" radius="1.5" x="1721" y="2816" z="747" inVp="1" inMag="1" time="39815700"/>
            <node id="4078" radius="1.5" x="1731" y="2812" z="748" inVp="1" inMag="1" time="39811336"/>
            <node id="4077" radius="1.5" x="1745" y="2801" z="762" inVp="0" inMag="1" time="39804156"/>
            <node id="4076" radius="1.5" x="1763" y="2771" z="762" inVp="0" inMag="1" time="39801624"/>
            <node id="4075" radius="1.5" x="1996" y="2661" z="768" inVp="0" inMag="1" time="39796359"/>
            <node id="4074" radius="1.5" x="1982" y="2658" z="767" inVp="0" inMag="1" time="39792528"/>
            <node id="4073" radius="1.5" x="1918" y="2690" z="766" inVp="0" inMag="1" time="39786081"/>
            <node id="4072" radius="1.5" x="1860" y="2722" z="766" inVp="0" inMag="1" time="39784582"/>
            <node id="4071" radius="1.5" x="1823" y="2757" z="766" inVp="0" inMag="1" time="39773904"/>
        </nodes>
        <edges>
            <edge source="4070" target="4071"/>
            <edge source="4070" target="4076"/>
            <edge source="4085" target="4086"/>
            <edge source="4084" target="4085"/>
            <edge source="4083" target="4084"/>
            <edge source="4082" target="4083"/>
            <edge source="4081" target="4082"/>
            <edge source="4080" target="4081"/>
            <edge source="4078" target="4079"/>
            <edge source="4077" target="4078"/>
            <edge source="4076" target="4080"/>
            <edge source="4076" target="4077"/>
            <edge source="4074" target="4075"/>
            <edge source="4073" target="4074"/>
            <edge source="4072" target="4073"/>
            <edge source="4071" target="4072"/>
        </edges>
    </thing>
    <thing id="192" color.r="-1." color.g="-1." color.b="-1." color.a="1." comment="">
        <nodes>
            <node id="4060" radius="1.5" x="1899" y="2793" z="768" inVp="0" inMag="1" time="39685548"/>
            <node id="4069" radius="1.5" x="2560" y="2691" z="558" inVp="2" inMag="1" time="39729176"/>
            <node id="4068" radius="1.5" x="2546" y="2688" z="558" inVp="2" inMag="1" time="39722031"/>
            <node id="4067" radius="1.5" x="2515" y="2702" z="576" inVp="0" inMag="1" time="39715499"/>
            <node id="4066" radius="1.5" x="2450" y="2714" z="582" inVp="0" inMag="1" time="39707937"/>
            <node id="4065" radius="1.5" x="2318" y="2733" z="611" inVp="0" inMag="1" time="39704421"/>
            <node id="4064" radius="1.5" x="2223" y="2758" z="644" inVp="0" inMag="1" time="39700906"/>
            <node id="4063" radius="1.5" x="2161" y="2759" z="683" inVp="0" inMag="1" time="39697241"/>
            <node id="4062" radius="1.5" x="2071" y="2750" z="709" inVp="0" inMag="1" time="39693943"/>
            <node id="4061" radius="1.5" x="1979" y="2772" z="737" inVp="0" inMag="1" time="39690910"/>
        </nodes>
        <edges>
            <edge source="4060" target="4061"/>
            <edge source="4068" target="4069"/>
            <edge source="4067" target="4068"/>
            <edge source="4066" target="4067"/>
            <edge source="4065" target="4066"/>
            <edge source="4064" target="4065"/>
            <edge source="4063" target="4064"/>
            <edge source="4062" target="4063"/>
            <edge source="4061" target="4062"/>
        </edges>
    </thing>
    <thing id="191" color.r="-1." color.g="-1." color.b="-1." color.a="1." comment="">
        <nodes>
            <node id="4029" radius="1.5" x="2540" y="2816" z="624" inVp="1" inMag="1" time="39468271"/>
            <node id="4059" radius="1.5" x="1537" y="2220" z="590" inVp="2" inMag="1" time="39623661"/>
            <node id="4058" radius="1.5" x="1541" y="2224" z="590" inVp="2" inMag="1" time="39618379"/>
            <node id="4057" radius="1.5" x="1571" y="2243" z="587" inVp="2" inMag="1" time="39614515"/>
            <node id="4056" radius="1.5" x="1612" y="2264" z="590" inVp="2" inMag="1" time="39610284"/>
            <node id="4055" radius="1.5" x="1667" y="2289" z="587" inVp="2" inMag="1" time="39605986"/>
            <node id="4054" radius="1.5" x="1730" y="2331" z="589" inVp="2" inMag="1" time="39601038"/>
            <node id="4053" radius="1.5" x="1796" y="2377" z="589" inVp="2" inMag="1" time="39595691"/>
            <node id="4052" radius="1.5" x="1854" y="2409" z="587" inVp="2" inMag="1" time="39590310"/>
            <node id="4051" radius="1.5" x="1918" y="2443" z="585" inVp="2" inMag="1" time="39585146"/>
            <node id="4050" radius="1.5" x="1971" y="2477" z="589" inVp="0" inMag="1" time="39579265"/>
            <node id="4049" radius="1.5" x="2018" y="2495" z="589" inVp="0" inMag="1" time="39574351"/>
            <node id="4048" radius="1.5" x="2071" y="2626" z="598" inVp="0" inMag="1" time="39563706"/>
            <node id="4047" radius="1.5" x="2073" y="2566" z="598" inVp="0" inMag="1" time="39562157"/>
            <node id="4046" radius="1.5" x="2069" y="2516" z="598" inVp="0" inMag="1" time="39559408"/>
            <node id="4045" radius="1.5" x="2086" y="2520" z="588" inVp="0" inMag="1" time="39545265"/>
            <node id="4044" radius="1.5" x="2181" y="2559" z="596" inVp="0" inMag="1" time="39541984"/>
            <node id="4043" radius="1.5" x="2237" y="2596" z="603" inVp="0" inMag="1" time="39539302"/>
            <node id="4042" radius="1.5" x="2169" y="2727" z="508" inVp="0" inMag="1" time="39534004"/>
            <node id="4041" radius="1.5" x="2188" y="2707" z="522" inVp="0" inMag="1" time="39530605"/>
            <node id="4040" radius="1.5" x="2202" y="2717" z="544" inVp="0" inMag="1" time="39525925"/>
            <node id="4039" radius="1.5" x="2224" y="2713" z="566" inVp="0" inMag="1" time="39521327"/>
            <node id="4038" radius="1.5" x="2243" y="2682" z="583" inVp="0" inMag="1" time="39514763"/>
            <node id="4037" radius="1.5" x="2267" y="2656" z="595" inVp="0" inMag="1" time="39511232"/>
            <node id="4036" radius="1.5" x="2274" y="2630" z="611" inVp="2" inMag="1" time="39504519"/>
            <node id="4035" radius="1.5" x="2292" y="2649" z="614" inVp="2" inMag="1" time="39496089"/>
            <node id="4034" radius="1.5" x="2358" y="2705" z="631" inVp="2" inMag="1" time="39491058"/>
            <node id="4033" radius="1.5" x="2406" y="2741" z="634" inVp="2" inMag="1" time="39486727"/>
            <node id="4032" radius="1.5" x="2445" y="2769" z="635" inVp="2" inMag="1" time="39482379"/>
            <node id="4031" radius="1.5" x="2467" y="2781" z="631" inVp="1" inMag="1" time="39477365"/>
            <node id="4030" radius="1.5" x="2499" y="2798" z="627" inVp="1" inMag="1" time="39473135"/>
        </nodes>
        <edges>
            <edge source="4029" target="4030"/>
            <edge source="4058" target="4059"/>
            <edge source="4057" target="4058"/>
            <edge source="4056" target="4057"/>
            <edge source="4055" target="4056"/>
            <edge source="4054" target="4055"/>
            <edge source="4053" target="4054"/>
            <edge source="4052" target="4053"/>
            <edge source="4051" target="4052"/>
            <edge source="4050" target="4051"/>
            <edge source="4049" target="4050"/>
            <edge source="4047" target="4048"/>
            <edge source="4046" target="4049"/>
            <edge source="4046" target="4047"/>
            <edge source="4045" target="4046"/>
            <edge source="4044" target="4045"/>
            <edge source="4043" target="4044"/>
            <edge source="4041" target="4042"/>
            <edge source="4040" target="4041"/>
            <edge source="4039" target="4040"/>
            <edge source="4038" target="4039"/>
            <edge source="4037" target="4038"/>
            <edge source="4036" target="4043"/>
            <edge source="4036" target="4037"/>
            <edge source="4035" target="4036"/>
            <edge source="4034" target="4035"/>
            <edge source="4033" target="4034"/>
            <edge source="4032" target="4033"/>
            <edge source="4031" target="4032"/>
            <edge source="4030" target="4031"/>
        </edges>
    </thing>
    <thing id="190" color.r="-1." color.g="-1." color.b="-1." color.a="1." comment="">
        <nodes>
            <node id="4021" radius="1.5" x="2020" y="2473" z="768" inVp="0" inMag="1" time="39365888"/>
            <node id="4028" radius="1.5" x="1713" y="2404" z="768" inVp="0" inMag="1" time="39407765"/>
            <node id="4027" radius="1.5" x="1728" y="2403" z="764" inVp="0" inMag="1" time="39399587"/>
            <node id="4026" radius="1.5" x="1767" y="2402" z="756" inVp="0" inMag="1" time="39392723"/>
            <node id="4025" radius="1.5" x="1807" y="2392" z="746" inVp="0" inMag="1" time="39389508"/>
            <node id="4024" radius="1.5" x="1872" y="2388" z="740" inVp="0" inMag="1" time="39382945"/>
            <node id="4023" radius="1.5" x="1925" y="2413" z="739" inVp="0" inMag="1" time="39375448"/>
            <node id="4022" radius="1.5" x="1976" y="2442" z="753" inVp="0" inMag="1" time="39371966"/>
        </nodes>
        <edges>
            <edge source="4021" target="4022"/>
            <edge source="4027" target="4028"/>
            <edge source="4026" target="4027"/>
            <edge source="4025" target="4026"/>
            <edge source="4024" target="4025"/>
            <edge source="4023" target="4024"/>
            <edge source="4022" target="4023"/>
        </edges>
    </thing>
    <thing id="189" color.r="-1." color.g="-1." color.b="-1." color.a="1." comment="">
        <nodes>
            <node id="4004" radius="1.5" x="1920" y="2455" z="768" inVp="0" inMag="1" time="39244479"/>
            <node id="4020" radius="1.5" x="1537" y="2526" z="687" inVp="2" inMag="1" time="39340865"/>
            <node id="4019" radius="1.5" x="1548" y="2527" z="684" inVp="0" inMag="1" time="39335301"/>
            <node id="4018" radius="1.5" x="1580" y="2532" z="692" inVp="0" inMag="1" time="39332736"/>
            <node id="4017" radius="1.5" x="1623" y="2546" z="702" inVp="0" inMag="1" time="39329920"/>
            <node id="4016" radius="1.5" x="1674" y="2547" z="709" inVp="0" inMag="1" time="39327539"/>
            <node id="4015" radius="1.5" x="1766" y="2537" z="768" inVp="0" inMag="1" time="39320741"/>
            <node id="4014" radius="1.5" x="1770" y="2540" z="767" inVp="0" inMag="1" time="39315128"/>
            <node id="4013" radius="1.5" x="1758" y="2538" z="751" inVp="0" inMag="1" time="39311779"/>
            <node id="4012" radius="1.5" x="1739" y="2522" z="738" inVp="0" inMag="1" time="39308798"/>
            <node id="4011" radius="1.5" x="1744" y="2492" z="730" inVp="0" inMag="1" time="39305915"/>
            <node id="4010" radius="1.5" x="1735" y="2457" z="728" inVp="0" inMag="1" time="39289290"/>
            <node id="4009" radius="1.5" x="1719" y="2480" z="725" inVp="0" inMag="1" time="39272516"/>
            <node id="4008" radius="1.5" x="1716" y="2547" z="721" inVp="0" inMag="1" time="39264319"/>
            <node id="4007" radius="1.5" x="1784" y="2543" z="721" inVp="0" inMag="1" time="39256756"/>
            <node id="4006" radius="1.5" x="1837" y="2536" z="735" inVp="0" inMag="1" time="39252008"/>
            <node id="4005" radius="1.5" x="1875" y="2496" z="752" inVp="0" inMag="1" time="39248360"/>
        </nodes>
        <edges>
            <edge source="4004" target="4005"/>
            <edge source="4019" target="4020"/>
            <edge source="4018" target="4019"/>
            <edge source="4017" target="4018"/>
            <edge source="4016" target="4017"/>
            <edge source="4014" target="4015"/>
            <edge source="4013" target="4014"/>
            <edge source="4012" target="4013"/>
            <edge source="4011" target="4012"/>
            <edge source="4010" target="4011"/>
            <edge source="4009" target="4010"/>
            <edge source="4008" target="4016"/>
            <edge source="4008" target="4009"/>
            <edge source="4007" target="4008"/>
            <edge source="4006" target="4007"/>
            <edge source="4005" target="4006"/>
        </edges>
    </thing>
    <thing id="188" color.r="-1." color.g="-1." color.b="-1." color.a="1." comment="">
        <nodes>
            <node id="3998" radius="1.5" x="1885" y="2383" z="768" inVp="0" inMag="1" time="39200918"/>
            <node id="4003" radius="1.5" x="1814" y="2258" z="686" inVp="0" inMag="1" time="39220690"/>
            <node id="4002" radius="1.5" x="1839" y="2268" z="703" inVp="0" inMag="1" time="39215826"/>
            <node id="4001" radius="1.5" x="1866" y="2285" z="719" inVp="0" inMag="1" time="39211178"/>
            <node id="4000" radius="1.5" x="1889" y="2298" z="738" inVp="0" inMag="1" time="39207432"/>
            <node id="3999" radius="1.5" x="1887" y="2351" z="749" inVp="0" inMag="1" time="39204832"/>
        </nodes>
        <edges>
            <edge source="3998" target="3999"/>
            <edge source="4002" target="4003"/>
            <edge source="4001" target="4002"/>
            <edge source="4000" target="4001"/>
            <edge source="3999" target="4000"/>
        </edges>
    </thing>
    <thing id="187" color.r="-1." color.g="-1." color.b="-1." color.a="1." comment="">
        <nodes>
            <node id="3947" radius="1.5" x="2011" y="2331" z="768" inVp="0" inMag="1" time="38782522"/>
            <node id="3997" radius="1.5" x="1961" y="2319" z="623" inVp="0" inMag="1" time="39143894"/>
            <node id="3996" radius="1.5" x="2008" y="2300" z="631" inVp="0" inMag="1" time="39140730"/>
            <node id="3995" radius="1.5" x="2213" y="1793" z="489" inVp="1" inMag="1" time="39131801"/>
            <node id="3994" radius="1.5" x="2207" y="1802" z="490" inVp="0" inMag="1" time="39126836"/>
            <node id="3993" radius="1.5" x="2182" y="1826" z="494" inVp="0" inMag="1" time="39119690"/>
            <node id="3992" radius="1.5" x="2135" y="1891" z="494" inVp="0" inMag="1" time="39117391"/>
            <node id="3991" radius="1.5" x="2123" y="1944" z="492" inVp="0" inMag="1" time="39110310"/>
            <node id="3990" radius="1.5" x="2107" y="1997" z="502" inVp="0" inMag="1" time="39107479"/>
            <node id="3989" radius="1.5" x="2116" y="2057" z="515" inVp="0" inMag="1" time="39104298"/>
            <node id="3988" radius="1.5" x="1986" y="1793" z="574" inVp="1" inMag="1" time="39095518"/>
            <node id="3987" radius="1.5" x="2003" y="1826" z="571" inVp="0" inMag="1" time="39082175"/>
            <node id="3986" radius="1.5" x="2052" y="1894" z="560" inVp="0" inMag="1" time="39078276"/>
            <node id="3985" radius="1.5" x="2103" y="1979" z="557" inVp="0" inMag="1" time="39020588"/>
            <node id="3984" radius="1.5" x="2092" y="2013" z="542" inVp="0" inMag="1" time="39001114"/>
            <node id="3983" radius="1.5" x="2088" y="2044" z="532" inVp="0" inMag="1" time="38997349"/>
            <node id="3982" radius="1.5" x="2097" y="2073" z="523" inVp="0" inMag="1" time="38989603"/>
            <node id="3981" radius="1.5" x="2077" y="2124" z="539" inVp="0" inMag="1" time="38986104"/>
            <node id="3980" radius="1.5" x="2046" y="2145" z="555" inVp="0" inMag="1" time="38982357"/>
            <node id="3979" radius="1.5" x="2034" y="2154" z="579" inVp="0" inMag="1" time="38977692"/>
            <node id="3978" radius="1.5" x="2030" y="2169" z="598" inVp="0" inMag="1" time="38973260"/>
            <node id="3977" radius="1.5" x="2038" y="2199" z="616" inVp="0" inMag="1" time="38969246"/>
            <node id="3976" radius="1.5" x="2047" y="2238" z="633" inVp="0" inMag="1" time="38965232"/>
            <node id="3975" radius="1.5" x="2042" y="2279" z="641" inVp="0" inMag="1" time="38961100"/>
            <node id="3974" radius="1.5" x="2197" y="2416" z="768" inVp="0" inMag="1" time="38951188"/>
            <node id="3973" radius="1.5" x="2194" y="2398" z="764" inVp="0" inMag="1" time="38945092"/>
            <node id="3972" radius="1.5" x="2175" y="2361" z="751" inVp="0" inMag="1" time="38942060"/>
            <node id="3971" radius="1.5" x="2152" y="2323" z="735" inVp="0" inMag="1" time="38937844"/>
            <node id="3970" radius="1.5" x="2148" y="2286" z="721" inVp="0" inMag="1" time="38931315"/>
            <node id="3969" radius="1.5" x="2130" y="2302" z="713" inVp="0" inMag="1" time="38928783"/>
            <node id="3968" radius="1.5" x="2121" y="2306" z="697" inVp="0" inMag="1" time="38919953"/>
            <node id="3967" radius="1.5" x="2101" y="2281" z="677" inVp="0" inMag="1" time="38915939"/>
            <node id="3966" radius="1.5" x="2071" y="2260" z="657" inVp="0" inMag="1" time="38911141"/>
            <node id="3965" radius="1.5" x="2052" y="2280" z="646" inVp="0" inMag="1" time="38901246"/>
            <node id="3964" radius="1.5" x="2057" y="2306" z="656" inVp="0" inMag="1" time="38898431"/>
            <node id="3963" radius="1.5" x="2061" y="2334" z="676" inVp="0" inMag="1" time="38894451"/>
            <node id="3962" radius="1.5" x="2040" y="2355" z="704" inVp="0" inMag="1" time="38857601"/>
            <node id="3961" radius="1.5" x="2028" y="2361" z="722" inVp="0" inMag="1" time="38853369"/>
            <node id="3960" radius="1.5" x="2040" y="2361" z="735" inVp="0" inMag="1" time="38849622"/>
            <node id="3959" radius="1.5" x="2560" y="2536" z="709" inVp="2" inMag="1" time="38844508"/>
            <node id="3958" radius="1.5" x="2555" y="2523" z="713" inVp="0" inMag="1" time="38832013"/>
            <node id="3957" radius="1.5" x="2514" y="2508" z="713" inVp="0" inMag="1" time="38827698"/>
            <node id="3956" radius="1.5" x="2475" y="2473" z="721" inVp="0" inMag="1" time="38820769"/>
            <node id="3955" radius="1.5" x="2410" y="2451" z="721" inVp="0" inMag="1" time="38818770"/>
            <node id="3954" radius="1.5" x="2367" y="2439" z="718" inVp="0" inMag="1" time="38812539"/>
            <node id="3953" radius="1.5" x="2329" y="2414" z="725" inVp="0" inMag="1" time="38809657"/>
            <node id="3952" radius="1.5" x="2217" y="2384" z="741" inVp="0" inMag="1" time="38801445"/>
            <node id="3951" radius="1.5" x="2127" y="2369" z="747" inVp="0" inMag="1" time="38797063"/>
            <node id="3950" radius="1.5" x="2071" y="2376" z="747" inVp="0" inMag="1" time="38794348"/>
            <node id="3949" radius="1.5" x="2081" y="2371" z="751" inVp="0" inMag="1" time="38790217"/>
            <node id="3948" radius="1.5" x="2051" y="2338" z="759" inVp="0" inMag="1" time="38787385"/>
        </nodes>
        <edges>
            <edge source="3947" target="3948"/>
            <edge source="3996" target="3997"/>
            <edge source="3994" target="3995"/>
            <edge source="3993" target="3994"/>
            <edge source="3992" target="3993"/>
            <edge source="3991" target="3992"/>
            <edge source="3990" target="3991"/>
            <edge source="3989" target="3990"/>
            <edge source="3987" target="3988"/>
            <edge source="3986" target="3987"/>
            <edge source="3985" target="3986"/>
            <edge source="3984" target="3985"/>
            <edge source="3983" target="3984"/>
            <edge source="3982" target="3989"/>
            <edge source="3982" target="3983"/>
            <edge source="3981" target="3982"/>
            <edge source="3980" target="3981"/>
            <edge source="3979" target="3980"/>
            <edge source="3978" target="3979"/>
            <edge source="3977" target="3978"/>
            <edge source="3976" target="3977"/>
            <edge source="3975" target="3996"/>
            <edge source="3975" target="3976"/>
            <edge source="3973" target="3974"/>
            <edge source="3972" target="3973"/>
            <edge source="3971" target="3972"/>
            <edge source="3970" target="3971"/>
            <edge source="3969" target="3970"/>
            <edge source="3968" target="3969"/>
            <edge source="3967" target="3968"/>
            <edge source="3966" target="3967"/>
            <edge source="3965" target="3975"/>
            <edge source="3965" target="3966"/>
            <edge source="3964" target="3965"/>
            <edge source="3963" target="3964"/>
            <edge source="3962" target="3963"/>
            <edge source="3961" target="3962"/>
            <edge source="3960" target="3961"/>
            <edge source="3958" target="3959"/>
            <edge source="3957" target="3958"/>
            <edge source="3956" target="3957"/>
            <edge source="3955" target="3956"/>
            <edge source="3954" target="3955"/>
            <edge source="3953" target="3954"/>
            <edge source="3952" target="3953"/>
            <edge source="3951" target="3952"/>
            <edge source="3950" target="3960"/>
            <edge source="3950" target="3951"/>
            <edge source="3949" target="3950"/>
            <edge source="3948" target="3949"/>
        </edges>
    </thing>
    <thing id="186" color.r="-1." color.g="-1." color.b="-1." color.a="1." comment="">
        <nodes>
            <node id="3920" radius="1.5" x="2146" y="2009" z="768" inVp="0" inMag="1" time="38610505"/>
            <node id="3946" radius="1.5" x="1951" y="1793" z="711" inVp="1" inMag="1" time="38732063"/>
            <node id="3945" radius="1.5" x="1940" y="1800" z="711" inVp="0" inMag="1" time="38727031"/>
            <node id="3944" radius="1.5" x="1966" y="1827" z="722" inVp="0" inMag="1" time="38724132"/>
            <node id="3943" radius="1.5" x="1776" y="1826" z="638" inVp="0" inMag="1" time="38717286"/>
            <node id="3942" radius="1.5" x="1778" y="1843" z="650" inVp="0" inMag="1" time="38714587"/>
            <node id="3941" radius="1.5" x="1819" y="1853" z="667" inVp="0" inMag="1" time="38700661"/>
            <node id="3940" radius="1.5" x="1870" y="1857" z="683" inVp="0" inMag="1" time="38696546"/>
            <node id="3939" radius="1.5" x="1893" y="1860" z="690" inVp="0" inMag="1" time="38690015"/>
            <node id="3938" radius="1.5" x="1948" y="1867" z="704" inVp="0" inMag="1" time="38686184"/>
            <node id="3937" radius="1.5" x="1993" y="1902" z="717" inVp="0" inMag="1" time="38682336"/>
            <node id="3936" radius="1.5" x="2013" y="1916" z="730" inVp="0" inMag="1" time="38677238"/>
            <node id="3935" radius="1.5" x="1987" y="1875" z="731" inVp="0" inMag="1" time="38671075"/>
            <node id="3934" radius="1.5" x="2022" y="1914" z="740" inVp="0" inMag="1" time="38668160"/>
            <node id="3933" radius="1.5" x="2060" y="1943" z="752" inVp="0" inMag="1" time="38665278"/>
            <node id="3932" radius="1.5" x="2085" y="2282" z="636" inVp="0" inMag="1" time="38657798"/>
            <node id="3931" radius="1.5" x="2108" y="2296" z="649" inVp="0" inMag="1" time="38654583"/>
            <node id="3930" radius="1.5" x="2125" y="2295" z="662" inVp="0" inMag="1" time="38651385"/>
            <node id="3929" radius="1.5" x="2134" y="2296" z="673" inVp="0" inMag="1" time="38645788"/>
            <node id="3928" radius="1.5" x="2172" y="2236" z="679" inVp="0" inMag="1" time="38643238"/>
            <node id="3927" radius="1.5" x="2200" y="2192" z="689" inVp="0" inMag="1" time="38639890"/>
            <node id="3926" radius="1.5" x="2196" y="2148" z="704" inVp="0" inMag="1" time="38636158"/>
            <node id="3925" radius="1.5" x="2173" y="2113" z="715" inVp="0" inMag="1" time="38632194"/>
            <node id="3924" radius="1.5" x="2142" y="2091" z="722" inVp="0" inMag="1" time="38628962"/>
            <node id="3923" radius="1.5" x="2108" y="2050" z="740" inVp="0" inMag="1" time="38624430"/>
            <node id="3922" radius="1.5" x="2100" y="2000" z="750" inVp="0" inMag="1" time="38621216"/>
            <node id="3921" radius="1.5" x="2102" y="1982" z="759" inVp="0" inMag="1" time="38614120"/>
        </nodes>
        <edges>
            <edge source="3920" target="3921"/>
            <edge source="3945" target="3946"/>
            <edge source="3944" target="3945"/>
            <edge source="3942" target="3943"/>
            <edge source="3941" target="3942"/>
            <edge source="3940" target="3941"/>
            <edge source="3939" target="3940"/>
            <edge source="3938" target="3939"/>
            <edge source="3937" target="3938"/>
            <edge source="3936" target="3937"/>
            <edge source="3935" target="3944"/>
            <edge source="3935" target="3936"/>
            <edge source="3934" target="3935"/>
            <edge source="3933" target="3934"/>
            <edge source="3931" target="3932"/>
            <edge source="3930" target="3931"/>
            <edge source="3929" target="3930"/>
            <edge source="3928" target="3929"/>
            <edge source="3927" target="3928"/>
            <edge source="3926" target="3927"/>
            <edge source="3925" target="3926"/>
            <edge source="3924" target="3925"/>
            <edge source="3923" target="3924"/>
            <edge source="3922" target="3923"/>
            <edge source="3921" target="3933"/>
            <edge source="3921" target="3922"/>
        </edges>
    </thing>
    <thing id="185" color.r="-1." color.g="-1." color.b="-1." color.a="1." comment="">
        <nodes>
            <node id="3914" radius="1.5" x="2187" y="1989" z="768" inVp="0" inMag="1" time="38576139"/>
            <node id="3919" radius="1.5" x="2287" y="1913" z="695" inVp="0" inMag="1" time="38594679"/>
            <node id="3918" radius="1.5" x="2310" y="1935" z="706" inVp="0" inMag="1" time="38591614"/>
            <node id="3917" radius="1.5" x="2274" y="1949" z="720" inVp="0" inMag="1" time="38588481"/>
            <node id="3916" radius="1.5" x="2255" y="1975" z="739" inVp="0" inMag="1" time="38584534"/>
            <node id="3915" radius="1.5" x="2222" y="2000" z="755" inVp="0" inMag="1" time="38580253"/>
        </nodes>
        <edges>
            <edge source="3914" target="3915"/>
            <edge source="3918" target="3919"/>
            <edge source="3917" target="3918"/>
            <edge source="3916" target="3917"/>
            <edge source="3915" target="3916"/>
        </edges>
    </thing>
    <thing id="184" color.r="-1." color.g="-1." color.b="-1." color.a="1." comment="">
        <nodes>
            <node id="3901" radius="1.5" x="2557" y="2229" z="574" inVp="2" inMag="1" time="38452816"/>
            <node id="3913" radius="1.5" x="2278" y="2100" z="768" inVp="0" inMag="1" time="38535358"/>
            <node id="3912" radius="1.5" x="2286" y="2098" z="755" inVp="2" inMag="1" time="38529645"/>
            <node id="3911" radius="1.5" x="2303" y="2107" z="733" inVp="0" inMag="1" time="38509054"/>
            <node id="3910" radius="1.5" x="2302" y="2102" z="723" inVp="0" inMag="1" time="38501590"/>
            <node id="3909" radius="1.5" x="2309" y="2123" z="694" inVp="0" inMag="1" time="38494078"/>
            <node id="3908" radius="1.5" x="2314" y="2108" z="673" inVp="0" inMag="1" time="38489114"/>
            <node id="3907" radius="1.5" x="2316" y="2084" z="650" inVp="0" inMag="1" time="38483150"/>
            <node id="3906" radius="1.5" x="2326" y="2066" z="630" inVp="0" inMag="1" time="38478769"/>
            <node id="3905" radius="1.5" x="2360" y="2075" z="616" inVp="0" inMag="1" time="38474904"/>
            <node id="3904" radius="1.5" x="2409" y="2114" z="610" inVp="0" inMag="1" time="38470456"/>
            <node id="3903" radius="1.5" x="2470" y="2143" z="606" inVp="0" inMag="1" time="38461144"/>
            <node id="3902" radius="1.5" x="2517" y="2185" z="591" inVp="0" inMag="1" time="38457697"/>
        </nodes>
        <edges>
            <edge source="3901" target="3902"/>
            <edge source="3912" target="3913"/>
            <edge source="3911" target="3912"/>
            <edge source="3910" target="3911"/>
            <edge source="3909" target="3910"/>
            <edge source="3908" target="3909"/>
            <edge source="3907" target="3908"/>
            <edge source="3906" target="3907"/>
            <edge source="3905" target="3906"/>
            <edge source="3904" target="3905"/>
            <edge source="3903" target="3904"/>
            <edge source="3902" target="3903"/>
        </edges>
    </thing>
    <thing id="183" color.r="-1." color.g="-1." color.b="-1." color.a="1." comment="">
        <nodes>
            <node id="3830" radius="1.5" x="2560" y="2288" z="594" inVp="2" inMag="1" time="38026275"/>
            <node id="3900" radius="1.5" x="1589" y="1829" z="493" inVp="2" inMag="1" time="38399391"/>
            <node id="3899" radius="1.5" x="1621" y="1828" z="495" inVp="2" inMag="1" time="38395076"/>
            <node id="3898" radius="1.5" x="1651" y="1832" z="497" inVp="2" inMag="1" time="38390562"/>
            <node id="3897" radius="1.5" x="1673" y="1842" z="501" inVp="2" inMag="1" time="38386932"/>
            <node id="3896" radius="1.5" x="1718" y="1793" z="497" inVp="1" inMag="1" time="38378251"/>
            <node id="3895" radius="1.5" x="1715" y="1812" z="501" inVp="1" inMag="1" time="38372623"/>
            <node id="3894" radius="1.5" x="1701" y="1836" z="495" inVp="0" inMag="1" time="38367073"/>
            <node id="3893" radius="1.5" x="1724" y="1856" z="507" inVp="0" inMag="1" time="38364158"/>
            <node id="3892" radius="1.5" x="1751" y="1945" z="518" inVp="0" inMag="1" time="38361742"/>
            <node id="3891" radius="1.5" x="1781" y="2023" z="531" inVp="0" inMag="1" time="38358861"/>
            <node id="3890" radius="1.5" x="1537" y="2143" z="515" inVp="2" inMag="1" time="38354380"/>
            <node id="3889" radius="1.5" x="1555" y="2137" z="518" inVp="0" inMag="1" time="38348233"/>
            <node id="3888" radius="1.5" x="1597" y="2124" z="530" inVp="0" inMag="1" time="38345417"/>
            <node id="3887" radius="1.5" x="1656" y="2108" z="536" inVp="0" inMag="1" time="38341202"/>
            <node id="3886" radius="1.5" x="1757" y="2102" z="536" inVp="0" inMag="1" time="38338738"/>
            <node id="3885" radius="1.5" x="1764" y="2118" z="547" inVp="1" inMag="1" time="38330491"/>
            <node id="3884" radius="1.5" x="1806" y="2135" z="553" inVp="1" inMag="1" time="38327575"/>
            <node id="3883" radius="1.5" x="1869" y="2148" z="561" inVp="1" inMag="1" time="38324361"/>
            <node id="3882" radius="1.5" x="2310" y="2363" z="747" inVp="0" inMag="1" time="38314632"/>
            <node id="3881" radius="1.5" x="2300" y="2363" z="738" inVp="0" inMag="1" time="38311817"/>
            <node id="3880" radius="1.5" x="2269" y="2329" z="718" inVp="0" inMag="1" time="38308601"/>
            <node id="3879" radius="1.5" x="2225" y="2300" z="707" inVp="0" inMag="1" time="38303787"/>
            <node id="3878" radius="1.5" x="2179" y="2263" z="691" inVp="0" inMag="1" time="38299173"/>
            <node id="3877" radius="1.5" x="2127" y="2212" z="670" inVp="0" inMag="1" time="38295359"/>
            <node id="3876" radius="1.5" x="2105" y="2192" z="649" inVp="0" inMag="1" time="38291543"/>
            <node id="3875" radius="1.5" x="2076" y="2181" z="627" inVp="0" inMag="1" time="38286895"/>
            <node id="3874" radius="1.5" x="2045" y="2172" z="612" inVp="0" inMag="1" time="38283431"/>
            <node id="3873" radius="1.5" x="1997" y="2167" z="599" inVp="1" inMag="1" time="38279483"/>
            <node id="3872" radius="1.5" x="1946" y="2163" z="582" inVp="1" inMag="1" time="38274068"/>
            <node id="3871" radius="1.5" x="1949" y="2185" z="579" inVp="1" inMag="1" time="38269437"/>
            <node id="3870" radius="1.5" x="1968" y="2219" z="587" inVp="1" inMag="1" time="38265374"/>
            <node id="3869" radius="1.5" x="2252" y="2392" z="768" inVp="0" inMag="1" time="38254295"/>
            <node id="3868" radius="1.5" x="2267" y="2384" z="757" inVp="0" inMag="1" time="38250180"/>
            <node id="3867" radius="1.5" x="2264" y="2384" z="742" inVp="0" inMag="1" time="38247165"/>
            <node id="3866" radius="1.5" x="2244" y="2360" z="725" inVp="0" inMag="1" time="38243618"/>
            <node id="3865" radius="1.5" x="2236" y="2330" z="705" inVp="0" inMag="1" time="38238019"/>
            <node id="3864" radius="1.5" x="2223" y="2301" z="685" inVp="0" inMag="1" time="38233905"/>
            <node id="3863" radius="1.5" x="2197" y="2278" z="666" inVp="0" inMag="1" time="38229874"/>
            <node id="3862" radius="1.5" x="2154" y="2252" z="651" inVp="0" inMag="1" time="38225459"/>
            <node id="3861" radius="1.5" x="2121" y="2252" z="639" inVp="0" inMag="1" time="38215381"/>
            <node id="3860" radius="1.5" x="2069" y="2249" z="617" inVp="1" inMag="1" time="38210966"/>
            <node id="3859" radius="1.5" x="2006" y="2249" z="603" inVp="1" inMag="1" time="38208235"/>
            <node id="3858" radius="1.5" x="2016" y="2278" z="609" inVp="0" inMag="1" time="38202038"/>
            <node id="3857" radius="1.5" x="2434" y="2816" z="717" inVp="1" inMag="1" time="38195490"/>
            <node id="3856" radius="1.5" x="2420" y="2813" z="717" inVp="1" inMag="1" time="38187810"/>
            <node id="3855" radius="1.5" x="2389" y="2770" z="699" inVp="1" inMag="1" time="38184495"/>
            <node id="3854" radius="1.5" x="2362" y="2726" z="692" inVp="1" inMag="1" time="38180381"/>
            <node id="3853" radius="1.5" x="2314" y="2680" z="685" inVp="1" inMag="1" time="38176466"/>
            <node id="3852" radius="1.5" x="2256" y="2633" z="672" inVp="1" inMag="1" time="38172452"/>
            <node id="3851" radius="1.5" x="2192" y="2584" z="657" inVp="1" inMag="1" time="38168522"/>
            <node id="3850" radius="1.5" x="2151" y="2545" z="648" inVp="1" inMag="1" time="38165374"/>
            <node id="3849" radius="1.5" x="2116" y="2509" z="636" inVp="0" inMag="1" time="38160924"/>
            <node id="3848" radius="1.5" x="1971" y="2695" z="567" inVp="0" inMag="1" time="38150995"/>
            <node id="3847" radius="1.5" x="1980" y="2674" z="575" inVp="0" inMag="1" time="38148080"/>
            <node id="3846" radius="1.5" x="2006" y="2653" z="586" inVp="0" inMag="1" time="38141467"/>
            <node id="3845" radius="1.5" x="2024" y="2586" z="605" inVp="0" inMag="1" time="38131938"/>
            <node id="3844" radius="1.5" x="2041" y="2527" z="612" inVp="0" inMag="1" time="38126407"/>
            <node id="3843" radius="1.5" x="2075" y="2489" z="624" inVp="0" inMag="1" time="38119094"/>
            <node id="3842" radius="1.5" x="1934" y="2516" z="598" inVp="0" inMag="1" time="38106267"/>
            <node id="3841" radius="1.5" x="1968" y="2478" z="601" inVp="0" inMag="1" time="38103486"/>
            <node id="3840" radius="1.5" x="2015" y="2441" z="605" inVp="1" inMag="1" time="38093923"/>
            <node id="3839" radius="1.5" x="2061" y="2441" z="624" inVp="1" inMag="1" time="38085595"/>
            <node id="3838" radius="1.5" x="2043" y="2395" z="619" inVp="0" inMag="1" time="38079148"/>
            <node id="3837" radius="1.5" x="2059" y="2333" z="619" inVp="0" inMag="1" time="38068502"/>
            <node id="3836" radius="1.5" x="2124" y="2333" z="625" inVp="0" inMag="1" time="38062938"/>
            <node id="3835" radius="1.5" x="2205" y="2342" z="613" inVp="0" inMag="1" time="38058157"/>
            <node id="3834" radius="1.5" x="2278" y="2356" z="608" inVp="0" inMag="1" time="38053959"/>
            <node id="3833" radius="1.5" x="2353" y="2321" z="600" inVp="0" inMag="1" time="38047612"/>
            <node id="3832" radius="1.5" x="2433" y="2314" z="591" inVp="0" inMag="1" time="38037900"/>
            <node id="3831" radius="1.5" x="2494" y="2311" z="595" inVp="0" inMag="1" time="38033837"/>
        </nodes>
        <edges>
            <edge source="3830" target="3831"/>
            <edge source="3899" target="3900"/>
            <edge source="3898" target="3899"/>
            <edge source="3897" target="3898"/>
            <edge source="3895" target="3896"/>
            <edge source="3894" target="3897"/>
            <edge source="3894" target="3895"/>
            <edge source="3893" target="3894"/>
            <edge source="3892" target="3893"/>
            <edge source="3891" target="3892"/>
            <edge source="3889" target="3890"/>
            <edge source="3888" target="3889"/>
            <edge source="3887" target="3888"/>
            <edge source="3886" target="3891"/>
            <edge source="3886" target="3887"/>
            <edge source="3885" target="3886"/>
            <edge source="3884" target="3885"/>
            <edge source="3883" target="3884"/>
            <edge source="3881" target="3882"/>
            <edge source="3880" target="3881"/>
            <edge source="3879" target="3880"/>
            <edge source="3878" target="3879"/>
            <edge source="3877" target="3878"/>
            <edge source="3876" target="3877"/>
            <edge source="3875" target="3876"/>
            <edge source="3874" target="3875"/>
            <edge source="3873" target="3874"/>
            <edge source="3872" target="3883"/>
            <edge source="3872" target="3873"/>
            <edge source="3871" target="3872"/>
            <edge source="3870" target="3871"/>
            <edge source="3868" target="3869"/>
            <edge source="3867" target="3868"/>
            <edge source="3866" target="3867"/>
            <edge source="3865" target="3866"/>
            <edge source="3864" target="3865"/>
            <edge source="3863" target="3864"/>
            <edge source="3862" target="3863"/>
            <edge source="3861" target="3862"/>
            <edge source="3860" target="3861"/>
            <edge source="3859" target="3870"/>
            <edge source="3859" target="3860"/>
            <edge source="3858" target="3859"/>
            <edge source="3856" target="3857"/>
            <edge source="3855" target="3856"/>
            <edge source="3854" target="3855"/>
            <edge source="3853" target="3854"/>
            <edge source="3852" target="3853"/>
            <edge source="3851" target="3852"/>
            <edge source="3850" target="3851"/>
            <edge source="3849" target="3850"/>
            <edge source="3847" target="3848"/>
            <edge source="3846" target="3847"/>
            <edge source="3845" target="3846"/>
            <edge source="3844" target="3845"/>
            <edge source="3843" target="3849"/>
            <edge source="3843" target="3844"/>
            <edge source="3841" target="3842"/>
            <edge source="3840" target="3841"/>
            <edge source="3839" target="3843"/>
            <edge source="3839" target="3840"/>
            <edge source="3838" target="3839"/>
            <edge source="3837" target="3858"/>
            <edge source="3837" target="3838"/>
            <edge source="3836" target="3837"/>
            <edge source="3835" target="3836"/>
            <edge source="3834" target="3835"/>
            <edge source="3833" target="3834"/>
            <edge source="3832" target="3833"/>
            <edge source="3831" target="3832"/>
        </edges>
    </thing>
    <thing id="181" color.r="-1." color.g="-1." color.b="-1." color.a="1." comment="">
        <nodes>
            <node id="3645" radius="1.5" x="2560" y="2302" z="571" inVp="2" inMag="1" time="36454312"/>
            <node id="3755" radius="1.5" x="1947" y="2363" z="258" inVp="0" inMag="1" time="37189052"/>
            <node id="3754" radius="1.5" x="1922" y="2344" z="271" inVp="0" inMag="1" time="37175925"/>
            <node id="3753" radius="1.5" x="1881" y="2340" z="286" inVp="0" inMag="1" time="37168147"/>
            <node id="3752" radius="1.5" x="1816" y="2325" z="293" inVp="0" inMag="1" time="37155419"/>
            <node id="3751" radius="1.5" x="1747" y="2280" z="296" inVp="0" inMag="1" time="37148773"/>
            <node id="3750" radius="1.5" x="1537" y="2135" z="269" inVp="2" inMag="1" time="37142692"/>
            <node id="3749" radius="1.5" x="1553" y="2161" z="270" inVp="0" inMag="1" time="37118687"/>
            <node id="3748" radius="1.5" x="1566" y="2171" z="271" inVp="0" inMag="1" time="37111174"/>
            <node id="3747" radius="1.5" x="1608" y="2209" z="282" inVp="0" inMag="1" time="37108258"/>
            <node id="3746" radius="1.5" x="1667" y="2243" z="300" inVp="0" inMag="1" time="37101345"/>
            <node id="3745" radius="1.5" x="1702" y="2248" z="325" inVp="0" inMag="1" time="37096631"/>
            <node id="3744" radius="1.5" x="1744" y="2241" z="347" inVp="0" inMag="1" time="37087718"/>
            <node id="3743" radius="1.5" x="1802" y="2234" z="354" inVp="0" inMag="1" time="37085403"/>
            <node id="3742" radius="1.5" x="1846" y="2253" z="372" inVp="0" inMag="1" time="37081738"/>
            <node id="3741" radius="1.5" x="1889" y="2263" z="387" inVp="0" inMag="1" time="37073676"/>
            <node id="3740" radius="1.5" x="1940" y="2237" z="397" inVp="0" inMag="1" time="37070660"/>
            <node id="3739" radius="1.5" x="2002" y="2212" z="410" inVp="0" inMag="1" time="37067162"/>
            <node id="3738" radius="1.5" x="2071" y="2185" z="424" inVp="0" inMag="1" time="37063913"/>
            <node id="3737" radius="1.5" x="2122" y="2181" z="435" inVp="0" inMag="1" time="37061098"/>
            <node id="3736" radius="1.5" x="2201" y="2192" z="449" inVp="0" inMag="1" time="37057817"/>
            <node id="3735" radius="1.5" x="2247" y="2179" z="461" inVp="0" inMag="1" time="37054851"/>
            <node id="3734" radius="1.5" x="2560" y="1902" z="429" inVp="2" inMag="1" time="37045889"/>
            <node id="3733" radius="1.5" x="2553" y="1895" z="426" inVp="0" inMag="1" time="37040509"/>
            <node id="3732" radius="1.5" x="2492" y="1793" z="370" inVp="1" inMag="1" time="37035844"/>
            <node id="3731" radius="1.5" x="2500" y="1799" z="373" inVp="0" inMag="1" time="37029997"/>
            <node id="3730" radius="1.5" x="2505" y="1834" z="388" inVp="0" inMag="1" time="37020884"/>
            <node id="3729" radius="1.5" x="2501" y="1859" z="407" inVp="0" inMag="1" time="37017369"/>
            <node id="3728" radius="1.5" x="2514" y="1887" z="422" inVp="0" inMag="1" time="37005659"/>
            <node id="3727" radius="1.5" x="2453" y="1874" z="433" inVp="0" inMag="1" time="37002743"/>
            <node id="3726" radius="1.5" x="2420" y="1902" z="440" inVp="0" inMag="1" time="36962479"/>
            <node id="3725" radius="1.5" x="2385" y="1917" z="431" inVp="0" inMag="1" time="36959548"/>
            <node id="3724" radius="1.5" x="2356" y="1953" z="418" inVp="0" inMag="1" time="36954834"/>
            <node id="3723" radius="1.5" x="2384" y="2006" z="433" inVp="0" inMag="1" time="36948253"/>
            <node id="3722" radius="1.5" x="2389" y="2038" z="451" inVp="0" inMag="1" time="36943639"/>
            <node id="3721" radius="1.5" x="2364" y="2080" z="461" inVp="0" inMag="1" time="36941007"/>
            <node id="3720" radius="1.5" x="2344" y="2094" z="471" inVp="0" inMag="1" time="36936293"/>
            <node id="3719" radius="1.5" x="2294" y="2156" z="473" inVp="0" inMag="1" time="36926713"/>
            <node id="3718" radius="1.5" x="2326" y="2186" z="492" inVp="0" inMag="1" time="36923282"/>
            <node id="3717" radius="1.5" x="2026" y="2214" z="634" inVp="0" inMag="1" time="36918135"/>
            <node id="3716" radius="1.5" x="2064" y="2221" z="647" inVp="0" inMag="1" time="36910122"/>
            <node id="3715" radius="1.5" x="2083" y="2205" z="637" inVp="0" inMag="1" time="36907490"/>
            <node id="3714" radius="1.5" x="2120" y="2168" z="623" inVp="0" inMag="1" time="36898928"/>
            <node id="3713" radius="1.5" x="2182" y="2161" z="613" inVp="0" inMag="1" time="36884984"/>
            <node id="3712" radius="1.5" x="2223" y="2162" z="609" inVp="0" inMag="1" time="36876205"/>
            <node id="3711" radius="1.5" x="2560" y="2129" z="597" inVp="2" inMag="1" time="36865028"/>
            <node id="3710" radius="1.5" x="2535" y="2127" z="594" inVp="0" inMag="1" time="36854482"/>
            <node id="3709" radius="1.5" x="2483" y="2108" z="595" inVp="0" inMag="1" time="36850068"/>
            <node id="3708" radius="1.5" x="2437" y="2103" z="592" inVp="0" inMag="1" time="36843654"/>
            <node id="3707" radius="1.5" x="1989" y="2169" z="610" inVp="0" inMag="1" time="36829745"/>
            <node id="3706" radius="1.5" x="2023" y="2125" z="604" inVp="0" inMag="1" time="36827195"/>
            <node id="3705" radius="1.5" x="1537" y="2091" z="560" inVp="2" inMag="1" time="36820249"/>
            <node id="3704" radius="1.5" x="1562" y="2094" z="561" inVp="2" inMag="1" time="36813005"/>
            <node id="3703" radius="1.5" x="1598" y="2087" z="560" inVp="0" inMag="1" time="36807438"/>
            <node id="3702" radius="1.5" x="1678" y="2084" z="561" inVp="0" inMag="1" time="36800225"/>
            <node id="3701" radius="1.5" x="1761" y="2099" z="557" inVp="0" inMag="1" time="36792712"/>
            <node id="3700" radius="1.5" x="1793" y="2078" z="557" inVp="0" inMag="1" time="36790996"/>
            <node id="3699" radius="1.5" x="1858" y="2064" z="555" inVp="0" inMag="1" time="36782284"/>
            <node id="3698" radius="1.5" x="1924" y="2056" z="563" inVp="0" inMag="1" time="36779469"/>
            <node id="3697" radius="1.5" x="1956" y="2069" z="574" inVp="0" inMag="1" time="36773921"/>
            <node id="3696" radius="1.5" x="1999" y="2084" z="592" inVp="0" inMag="1" time="36769490"/>
            <node id="3695" radius="1.5" x="2071" y="2100" z="602" inVp="0" inMag="1" time="36759679"/>
            <node id="3694" radius="1.5" x="2124" y="2104" z="602" inVp="0" inMag="1" time="36757929"/>
            <node id="3693" radius="1.5" x="2216" y="2093" z="603" inVp="0" inMag="1" time="36750766"/>
            <node id="3692" radius="1.5" x="2301" y="2101" z="610" inVp="0" inMag="1" time="36748317"/>
            <node id="3691" radius="1.5" x="2474" y="2240" z="680" inVp="0" inMag="1" time="36740704"/>
            <node id="3690" radius="1.5" x="2440" y="2226" z="666" inVp="0" inMag="1" time="36737889"/>
            <node id="3689" radius="1.5" x="2394" y="2193" z="652" inVp="0" inMag="1" time="36734757"/>
            <node id="3688" radius="1.5" x="2349" y="2143" z="633" inVp="0" inMag="1" time="36730926"/>
            <node id="3687" radius="1.5" x="2336" y="2114" z="613" inVp="0" inMag="1" time="36721313"/>
            <node id="3686" radius="1.5" x="2365" y="2108" z="603" inVp="0" inMag="1" time="36718398"/>
            <node id="3685" radius="1.5" x="2385" y="2107" z="587" inVp="0" inMag="1" time="36710569"/>
            <node id="3684" radius="1.5" x="2328" y="2131" z="587" inVp="0" inMag="1" time="36709303"/>
            <node id="3683" radius="1.5" x="2265" y="2163" z="585" inVp="0" inMag="1" time="36697475"/>
            <node id="3682" radius="1.5" x="2273" y="2179" z="561" inVp="0" inMag="1" time="36692662"/>
            <node id="3681" radius="1.5" x="2327" y="2219" z="535" inVp="0" inMag="1" time="36686334"/>
            <node id="3680" radius="1.5" x="2328" y="2219" z="535" inVp="0" inMag="1" time="36686231"/>
            <node id="3679" radius="1.5" x="2367" y="2227" z="521" inVp="0" inMag="1" time="36677419"/>
            <node id="3678" radius="1.5" x="2363" y="2201" z="510" inVp="0" inMag="1" time="36666657"/>
            <node id="3677" radius="1.5" x="2560" y="1908" z="635" inVp="2" inMag="1" time="36651598"/>
            <node id="3676" radius="1.5" x="2538" y="1910" z="633" inVp="0" inMag="1" time="36645451"/>
            <node id="3675" radius="1.5" x="2522" y="1883" z="622" inVp="0" inMag="1" time="36640237"/>
            <node id="3674" radius="1.5" x="2496" y="1874" z="602" inVp="0" inMag="1" time="36625827"/>
            <node id="3673" radius="1.5" x="2445" y="1961" z="602" inVp="0" inMag="1" time="36624494"/>
            <node id="3672" radius="1.5" x="2411" y="2034" z="589" inVp="0" inMag="1" time="36622063"/>
            <node id="3671" radius="1.5" x="2387" y="2063" z="568" inVp="0" inMag="1" time="36618647"/>
            <node id="3670" radius="1.5" x="2400" y="2107" z="551" inVp="0" inMag="1" time="36615532"/>
            <node id="3669" radius="1.5" x="2414" y="2160" z="535" inVp="0" inMag="1" time="36612117"/>
            <node id="3668" radius="1.5" x="2405" y="2207" z="523" inVp="0" inMag="1" time="36608102"/>
            <node id="3667" radius="1.5" x="2458" y="2235" z="531" inVp="0" inMag="1" time="36596541"/>
            <node id="3666" radius="1.5" x="2507" y="2251" z="546" inVp="0" inMag="1" time="36593293"/>
            <node id="3665" radius="1.5" x="1946" y="1793" z="340" inVp="1" inMag="1" time="36586930"/>
            <node id="3664" radius="1.5" x="1951" y="1800" z="339" inVp="0" inMag="1" time="36580382"/>
            <node id="3663" radius="1.5" x="1976" y="1825" z="349" inVp="0" inMag="1" time="36570371"/>
            <node id="3662" radius="1.5" x="2059" y="1881" z="358" inVp="0" inMag="1" time="36567356"/>
            <node id="3661" radius="1.5" x="2117" y="1942" z="370" inVp="0" inMag="1" time="36563607"/>
            <node id="3660" radius="1.5" x="2159" y="2009" z="392" inVp="0" inMag="1" time="36558710"/>
            <node id="3659" radius="1.5" x="2202" y="2060" z="408" inVp="0" inMag="1" time="36554112"/>
            <node id="3658" radius="1.5" x="2253" y="2123" z="419" inVp="0" inMag="1" time="36550781"/>
            <node id="3657" radius="1.5" x="2303" y="2181" z="432" inVp="0" inMag="1" time="36547165"/>
            <node id="3656" radius="1.5" x="2366" y="2220" z="446" inVp="0" inMag="1" time="36543851"/>
            <node id="3655" radius="1.5" x="2560" y="2206" z="457" inVp="2" inMag="1" time="36537071"/>
            <node id="3654" radius="1.5" x="2548" y="2210" z="455" inVp="0" inMag="1" time="36531423"/>
            <node id="3653" radius="1.5" x="2486" y="2207" z="455" inVp="0" inMag="1" time="36526259"/>
            <node id="3652" radius="1.5" x="2428" y="2228" z="455" inVp="0" inMag="1" time="36503920"/>
            <node id="3651" radius="1.5" x="2436" y="2248" z="468" inVp="0" inMag="1" time="36497790"/>
            <node id="3650" radius="1.5" x="2466" y="2274" z="499" inVp="0" inMag="1" time="36491875"/>
            <node id="3649" radius="1.5" x="2497" y="2286" z="521" inVp="0" inMag="1" time="36485662"/>
            <node id="3648" radius="1.5" x="2526" y="2329" z="543" inVp="0" inMag="1" time="36481148"/>
            <node id="3647" radius="1.5" x="2545" y="2331" z="566" inVp="0" inMag="1" time="36474884"/>
            <node id="3646" radius="1.5" x="2544" y="2288" z="561" inVp="2" inMag="1" time="36458342"/>
            <node id="3756" radius="1.5" x="1944" y="2364" z="257" inVp="0" inMag="1" time="37218321"/>
            <node id="3757" radius="1.5" x="1705" y="2262" z="361" inVp="0" inMag="1" time="37225051"/>
            <node id="3758" radius="1.5" x="1717" y="2267" z="383" inVp="0" inMag="1" time="37229982"/>
            <node id="3759" radius="1.5" x="1758" y="2300" z="402" inVp="0" inMag="1" time="37232731"/>
            <node id="3760" radius="1.5" x="1789" y="2325" z="426" inVp="0" inMag="1" time="37241226"/>
            <node id="3761" radius="1.5" x="1854" y="2355" z="444" inVp="0" inMag="1" time="37243958"/>
            <node id="3762" radius="1.5" x="1862" y="2371" z="452" inVp="0" inMag="1" time="37247757"/>
            <node id="3763" radius="1.5" x="1912" y="2393" z="482" inVp="0" inMag="1" time="37252405"/>
            <node id="3764" radius="1.5" x="1906" y="2317" z="396" inVp="0" inMag="1" time="37309610"/>
            <node id="3765" radius="1.5" x="1947" y="2361" z="399" inVp="0" inMag="1" time="37314174"/>
            <node id="3766" radius="1.5" x="1984" y="2405" z="400" inVp="0" inMag="1" time="37317022"/>
            <node id="3767" radius="1.5" x="2009" y="2478" z="409" inVp="0" inMag="1" time="37319389"/>
            <node id="3768" radius="1.5" x="2013" y="2497" z="428" inVp="0" inMag="1" time="37326768"/>
        </nodes>
        <edges>
            <edge source="3645" target="3646"/>
            <edge source="3755" target="3756"/>
            <edge source="3754" target="3755"/>
            <edge source="3753" target="3754"/>
            <edge source="3752" target="3753"/>
            <edge source="3751" target="3752"/>
            <edge source="3749" target="3750"/>
            <edge source="3748" target="3749"/>
            <edge source="3747" target="3748"/>
            <edge source="3746" target="3747"/>
            <edge source="3746" target="3751"/>
            <edge source="3745" target="3746"/>
            <edge source="3744" target="3757"/>
            <edge source="3744" target="3745"/>
            <edge source="3743" target="3744"/>
            <edge source="3742" target="3743"/>
            <edge source="3741" target="3764"/>
            <edge source="3741" target="3742"/>
            <edge source="3740" target="3741"/>
            <edge source="3739" target="3740"/>
            <edge source="3738" target="3739"/>
            <edge source="3737" target="3738"/>
            <edge source="3736" target="3737"/>
            <edge source="3735" target="3736"/>
            <edge source="3733" target="3734"/>
            <edge source="3731" target="3732"/>
            <edge source="3730" target="3731"/>
            <edge source="3729" target="3730"/>
            <edge source="3728" target="3729"/>
            <edge source="3728" target="3733"/>
            <edge source="3727" target="3728"/>
            <edge source="3726" target="3727"/>
            <edge source="3725" target="3726"/>
            <edge source="3724" target="3725"/>
            <edge source="3723" target="3724"/>
            <edge source="3722" target="3723"/>
            <edge source="3721" target="3722"/>
            <edge source="3720" target="3721"/>
            <edge source="3719" target="3720"/>
            <edge source="3719" target="3735"/>
            <edge source="3718" target="3719"/>
            <edge source="3716" target="3717"/>
            <edge source="3715" target="3716"/>
            <edge source="3714" target="3715"/>
            <edge source="3713" target="3714"/>
            <edge source="3712" target="3713"/>
            <edge source="3710" target="3711"/>
            <edge source="3709" target="3710"/>
            <edge source="3708" target="3709"/>
            <edge source="3706" target="3707"/>
            <edge source="3704" target="3705"/>
            <edge source="3703" target="3704"/>
            <edge source="3702" target="3703"/>
            <edge source="3701" target="3702"/>
            <edge source="3700" target="3701"/>
            <edge source="3699" target="3700"/>
            <edge source="3698" target="3699"/>
            <edge source="3697" target="3698"/>
            <edge source="3696" target="3697"/>
            <edge source="3695" target="3696"/>
            <edge source="3695" target="3706"/>
            <edge source="3694" target="3695"/>
            <edge source="3693" target="3694"/>
            <edge source="3692" target="3693"/>
            <edge source="3690" target="3691"/>
            <edge source="3689" target="3690"/>
            <edge source="3688" target="3689"/>
            <edge source="3687" target="3688"/>
            <edge source="3687" target="3692"/>
            <edge source="3686" target="3687"/>
            <edge source="3685" target="3686"/>
            <edge source="3685" target="3708"/>
            <edge source="3684" target="3685"/>
            <edge source="3683" target="3684"/>
            <edge source="3683" target="3712"/>
            <edge source="3682" target="3683"/>
            <edge source="3681" target="3682"/>
            <edge source="3680" target="3681"/>
            <edge source="3679" target="3680"/>
            <edge source="3678" target="3679"/>
            <edge source="3678" target="3718"/>
            <edge source="3676" target="3677"/>
            <edge source="3675" target="3676"/>
            <edge source="3674" target="3675"/>
            <edge source="3673" target="3674"/>
            <edge source="3672" target="3673"/>
            <edge source="3671" target="3672"/>
            <edge source="3670" target="3671"/>
            <edge source="3669" target="3670"/>
            <edge source="3668" target="3669"/>
            <edge source="3668" target="3678"/>
            <edge source="3667" target="3668"/>
            <edge source="3666" target="3667"/>
            <edge source="3664" target="3665"/>
            <edge source="3663" target="3664"/>
            <edge source="3662" target="3663"/>
            <edge source="3661" target="3662"/>
            <edge source="3660" target="3661"/>
            <edge source="3659" target="3660"/>
            <edge source="3658" target="3659"/>
            <edge source="3657" target="3658"/>
            <edge source="3656" target="3657"/>
            <edge source="3654" target="3655"/>
            <edge source="3653" target="3654"/>
            <edge source="3652" target="3653"/>
            <edge source="3652" target="3656"/>
            <edge source="3651" target="3652"/>
            <edge source="3650" target="3651"/>
            <edge source="3649" target="3650"/>
            <edge source="3648" target="3649"/>
            <edge source="3647" target="3648"/>
            <edge source="3646" target="3666"/>
            <edge source="3646" target="3647"/>
            <edge source="3757" target="3758"/>
            <edge source="3758" target="3759"/>
            <edge source="3759" target="3760"/>
            <edge source="3760" target="3761"/>
            <edge source="3761" target="3762"/>
            <edge source="3762" target="3763"/>
            <edge source="3764" target="3765"/>
            <edge source="3765" target="3766"/>
            <edge source="3766" target="3767"/>
            <edge source="3767" target="3768"/>
        </edges>
    </thing>
    <thing id="170" color.r="-1." color.g="-1." color.b="-1." color.a="1." comment="">
        <nodes>
            <node id="3338" radius="1.5" x="1537" y="2149" z="260" inVp="2" inMag="1" time="33203951"/>
            <node id="3343" radius="1.5" x="1858" y="1945" z="308" inVp="0" inMag="1" time="33246796"/>
            <node id="3342" radius="1.5" x="1785" y="1970" z="302" inVp="0" inMag="1" time="33241481"/>
            <node id="3341" radius="1.5" x="1744" y="2030" z="286" inVp="0" inMag="1" time="33235851"/>
            <node id="3340" radius="1.5" x="1669" y="2098" z="278" inVp="0" inMag="1" time="33221741"/>
            <node id="3339" radius="1.5" x="1635" y="2128" z="271" inVp="0" inMag="1" time="33218593"/>
            <node id="3344" radius="1.5" x="1919" y="1894" z="311" inVp="0" inMag="1" time="33291907"/>
            <node id="3345" radius="1.5" x="1967" y="1840" z="325" inVp="0" inMag="1" time="33297321"/>
            <node id="3346" radius="1.5" x="1993" y="1795" z="324" inVp="0" inMag="1" time="33304185"/>
        </nodes>
        <edges>
            <edge source="3338" target="3339"/>
            <edge source="3343" target="3344"/>
            <edge source="3342" target="3343"/>
            <edge source="3341" target="3342"/>
            <edge source="3340" target="3341"/>
            <edge source="3339" target="3340"/>
            <edge source="3344" target="3345"/>
            <edge source="3345" target="3346"/>
        </edges>
    </thing>
    <thing id="169" color.r="-1." color.g="-1." color.b="-1." color.a="1." comment="">
        <nodes>
            <node id="3326" radius="1.5" x="2036" y="1793" z="419" inVp="1" inMag="1" time="32944927"/>
            <node id="3337" radius="1.5" x="2560" y="1959" z="436" inVp="2" inMag="1" time="33012310"/>
            <node id="3336" radius="1.5" x="2555" y="1952" z="432" inVp="0" inMag="1" time="33006446"/>
            <node id="3335" radius="1.5" x="2486" y="1939" z="427" inVp="0" inMag="1" time="32994935"/>
            <node id="3334" radius="1.5" x="2382" y="1902" z="419" inVp="0" inMag="1" time="32985906"/>
            <node id="3333" radius="1.5" x="2269" y="1872" z="415" inVp="0" inMag="1" time="32981225"/>
            <node id="3332" radius="1.5" x="2240" y="1793" z="353" inVp="1" inMag="1" time="32974629"/>
            <node id="3331" radius="1.5" x="2240" y="1793" z="360" inVp="1" inMag="1" time="32974395"/>
            <node id="3330" radius="1.5" x="2240" y="1799" z="367" inVp="0" inMag="1" time="32968615"/>
            <node id="3329" radius="1.5" x="2232" y="1832" z="383" inVp="0" inMag="1" time="32964866"/>
            <node id="3328" radius="1.5" x="2181" y="1838" z="399" inVp="1" inMag="1" time="32952889"/>
            <node id="3327" radius="1.5" x="2102" y="1819" z="413" inVp="1" inMag="1" time="32949158"/>
        </nodes>
        <edges>
            <edge source="3326" target="3327"/>
            <edge source="3336" target="3337"/>
            <edge source="3335" target="3336"/>
            <edge source="3334" target="3335"/>
            <edge source="3333" target="3334"/>
            <edge source="3331" target="3332"/>
            <edge source="3330" target="3331"/>
            <edge source="3329" target="3330"/>
            <edge source="3328" target="3333"/>
            <edge source="3328" target="3329"/>
            <edge source="3327" target="3328"/>
        </edges>
    </thing>
    <thing id="168" color.r="-1." color.g="-1." color.b="-1." color.a="1." comment="">
        <nodes>
            <node id="3308" radius="1.5" x="1852" y="2816" z="344" inVp="1" inMag="1" time="32642724"/>
            <node id="3325" radius="1.5" x="1537" y="2477" z="283" inVp="2" inMag="1" time="32797964"/>
            <node id="3324" radius="1.5" x="1543" y="2476" z="286" inVp="2" inMag="1" time="32791251"/>
            <node id="3323" radius="1.5" x="1577" y="2494" z="289" inVp="2" inMag="1" time="32784804"/>
            <node id="3322" radius="1.5" x="1608" y="2514" z="294" inVp="0" inMag="1" time="32772659"/>
            <node id="3321" radius="1.5" x="1668" y="2568" z="305" inVp="0" inMag="1" time="32758017"/>
            <node id="3320" radius="1.5" x="1690" y="2653" z="425" inVp="0" inMag="1" time="32749204"/>
            <node id="3319" radius="1.5" x="1691" y="2663" z="415" inVp="0" inMag="1" time="32746689"/>
            <node id="3318" radius="1.5" x="1697" y="2667" z="402" inVp="0" inMag="1" time="32743974"/>
            <node id="3317" radius="1.5" x="1701" y="2630" z="380" inVp="0" inMag="1" time="32740359"/>
            <node id="3316" radius="1.5" x="1718" y="2630" z="357" inVp="0" inMag="1" time="32735875"/>
            <node id="3315" radius="1.5" x="1709" y="2632" z="333" inVp="0" inMag="1" time="32719402"/>
            <node id="3314" radius="1.5" x="1706" y="2631" z="317" inVp="0" inMag="1" time="32710990"/>
            <node id="3313" radius="1.5" x="1745" y="2681" z="317" inVp="0" inMag="1" time="32704228"/>
            <node id="3312" radius="1.5" x="1767" y="2727" z="326" inVp="0" inMag="1" time="32698830"/>
            <node id="3311" radius="1.5" x="1948" y="2671" z="355" inVp="0" inMag="1" time="32678039"/>
            <node id="3310" radius="1.5" x="1864" y="2737" z="354" inVp="0" inMag="1" time="32671626"/>
            <node id="3309" radius="1.5" x="1823" y="2758" z="340" inVp="0" inMag="1" time="32665995"/>
        </nodes>
        <edges>
            <edge source="3308" target="3309"/>
            <edge source="3324" target="3325"/>
            <edge source="3323" target="3324"/>
            <edge source="3322" target="3323"/>
            <edge source="3321" target="3322"/>
            <edge source="3319" target="3320"/>
            <edge source="3318" target="3319"/>
            <edge source="3317" target="3318"/>
            <edge source="3316" target="3317"/>
            <edge source="3315" target="3316"/>
            <edge source="3314" target="3321"/>
            <edge source="3314" target="3315"/>
            <edge source="3313" target="3314"/>
            <edge source="3312" target="3313"/>
            <edge source="3310" target="3311"/>
            <edge source="3309" target="3312"/>
            <edge source="3309" target="3310"/>
        </edges>
    </thing>
    <thing id="167" color.r="-1." color.g="-1." color.b="-1." color.a="1." comment="">
        <nodes>
            <node id="3276" radius="1.5" x="1783" y="2816" z="341" inVp="1" inMag="1" time="32275370"/>
            <node id="3307" radius="1.5" x="1862" y="1793" z="450" inVp="1" inMag="1" time="32603143"/>
            <node id="3306" radius="1.5" x="1870" y="1802" z="449" inVp="1" inMag="1" time="32598411"/>
            <node id="3305" radius="1.5" x="1874" y="1825" z="453" inVp="0" inMag="1" time="32589466"/>
            <node id="3304" radius="1.5" x="1876" y="1885" z="441" inVp="0" inMag="1" time="32579720"/>
            <node id="3303" radius="1.5" x="1985" y="1887" z="299" inVp="0" inMag="1" time="32562512"/>
            <node id="3302" radius="1.5" x="1975" y="1896" z="312" inVp="0" inMag="1" time="32559597"/>
            <node id="3301" radius="1.5" x="1990" y="1876" z="326" inVp="0" inMag="1" time="32556682"/>
            <node id="3300" radius="1.5" x="1985" y="1864" z="341" inVp="0" inMag="1" time="32550269"/>
            <node id="3299" radius="1.5" x="1946" y="1831" z="359" inVp="0" inMag="1" time="32545753"/>
            <node id="3298" radius="1.5" x="1945" y="1843" z="373" inVp="0" inMag="1" time="32538774"/>
            <node id="3297" radius="1.5" x="1933" y="1863" z="397" inVp="0" inMag="1" time="32530029"/>
            <node id="3296" radius="1.5" x="1932" y="1898" z="416" inVp="0" inMag="1" time="32525147"/>
            <node id="3295" radius="1.5" x="1906" y="1940" z="428" inVp="0" inMag="1" time="32514053"/>
            <node id="3294" radius="1.5" x="1874" y="2020" z="417" inVp="0" inMag="1" time="32510221"/>
            <node id="3293" radius="1.5" x="1850" y="2119" z="404" inVp="0" inMag="1" time="32506906"/>
            <node id="3292" radius="1.5" x="1820" y="2174" z="392" inVp="0" inMag="1" time="32493979"/>
            <node id="3291" radius="1.5" x="1783" y="2219" z="378" inVp="0" inMag="1" time="32484784"/>
            <node id="3290" radius="1.5" x="1748" y="2260" z="365" inVp="0" inMag="1" time="32481286"/>
            <node id="3289" radius="1.5" x="1740" y="2357" z="364" inVp="0" inMag="1" time="32469991"/>
            <node id="3288" radius="1.5" x="1782" y="2432" z="364" inVp="0" inMag="1" time="32468258"/>
            <node id="3287" radius="1.5" x="1787" y="2475" z="367" inVp="0" inMag="1" time="32455614"/>
            <node id="3286" radius="1.5" x="1758" y="2518" z="348" inVp="0" inMag="1" time="32452000"/>
            <node id="3285" radius="1.5" x="1742" y="2577" z="338" inVp="0" inMag="1" time="32441922"/>
            <node id="3284" radius="1.5" x="1883" y="2512" z="260" inVp="0" inMag="1" time="32356929"/>
            <node id="3283" radius="1.5" x="1837" y="2557" z="288" inVp="0" inMag="1" time="32348300"/>
            <node id="3282" radius="1.5" x="1772" y="2571" z="308" inVp="0" inMag="1" time="32323446"/>
            <node id="3281" radius="1.5" x="1752" y="2587" z="322" inVp="1" inMag="1" time="32305821"/>
            <node id="3280" radius="1.5" x="1747" y="2624" z="333" inVp="1" inMag="1" time="32298409"/>
            <node id="3279" radius="1.5" x="1742" y="2676" z="335" inVp="1" inMag="1" time="32294093"/>
            <node id="3278" radius="1.5" x="1742" y="2741" z="332" inVp="1" inMag="1" time="32289280"/>
            <node id="3277" radius="1.5" x="1773" y="2793" z="339" inVp="1" inMag="1" time="32280866"/>
        </nodes>
        <edges>
            <edge source="3276" target="3277"/>
            <edge source="3306" target="3307"/>
            <edge source="3305" target="3306"/>
            <edge source="3304" target="3305"/>
            <edge source="3302" target="3303"/>
            <edge source="3301" target="3302"/>
            <edge source="3300" target="3301"/>
            <edge source="3299" target="3300"/>
            <edge source="3298" target="3299"/>
            <edge source="3297" target="3298"/>
            <edge source="3296" target="3297"/>
            <edge source="3295" target="3304"/>
            <edge source="3295" target="3296"/>
            <edge source="3294" target="3295"/>
            <edge source="3293" target="3294"/>
            <edge source="3292" target="3293"/>
            <edge source="3291" target="3292"/>
            <edge source="3290" target="3291"/>
            <edge source="3289" target="3290"/>
            <edge source="3288" target="3289"/>
            <edge source="3287" target="3288"/>
            <edge source="3286" target="3287"/>
            <edge source="3285" target="3286"/>
            <edge source="3283" target="3284"/>
            <edge source="3282" target="3283"/>
            <edge source="3281" target="3285"/>
            <edge source="3281" target="3282"/>
            <edge source="3280" target="3281"/>
            <edge source="3279" target="3280"/>
            <edge source="3278" target="3279"/>
            <edge source="3277" target="3278"/>
        </edges>
    </thing>
    <thing id="166" color.r="-1." color.g="-1." color.b="-1." color.a="1." comment="">
        <nodes>
            <node id="3265" radius="1.5" x="1537" y="2000" z="366" inVp="2" inMag="1" time="32074151"/>
            <node id="3275" radius="1.5" x="1907" y="2227" z="417" inVp="2" inMag="1" time="32166456"/>
            <node id="3274" radius="1.5" x="1874" y="2224" z="406" inVp="2" inMag="1" time="32160641"/>
            <node id="3273" radius="1.5" x="1858" y="2159" z="418" inVp="2" inMag="1" time="32140418"/>
            <node id="3272" radius="1.5" x="1817" y="2142" z="423" inVp="2" inMag="1" time="32134454"/>
            <node id="3271" radius="1.5" x="1770" y="2133" z="426" inVp="2" inMag="1" time="32128524"/>
            <node id="3270" radius="1.5" x="1719" y="2122" z="424" inVp="2" inMag="1" time="32122010"/>
            <node id="3269" radius="1.5" x="1665" y="2115" z="420" inVp="2" inMag="1" time="32099346"/>
            <node id="3268" radius="1.5" x="1624" y="2092" z="414" inVp="2" inMag="1" time="32091892"/>
            <node id="3267" radius="1.5" x="1590" y="2067" z="399" inVp="2" inMag="1" time="32085678"/>
            <node id="3266" radius="1.5" x="1559" y="2038" z="381" inVp="2" inMag="1" time="32079265"/>
        </nodes>
        <edges>
            <edge source="3265" target="3266"/>
            <edge source="3274" target="3275"/>
            <edge source="3273" target="3274"/>
            <edge source="3272" target="3273"/>
            <edge source="3271" target="3272"/>
            <edge source="3270" target="3271"/>
            <edge source="3269" target="3270"/>
            <edge source="3268" target="3269"/>
            <edge source="3267" target="3268"/>
            <edge source="3266" target="3267"/>
        </edges>
    </thing>
    <thing id="165" color.r="-1." color.g="-1." color.b="-1." color.a="1." comment="">
        <nodes>
            <node id="3227" radius="1.5" x="2560" y="2467" z="367" inVp="2" inMag="1" time="31060054"/>
            <node id="3264" radius="1.5" x="1537" y="2465" z="303" inVp="2" inMag="1" time="31928721"/>
            <node id="3263" radius="1.5" x="1541" y="2469" z="304" inVp="2" inMag="1" time="31923658"/>
            <node id="3262" radius="1.5" x="1566" y="2475" z="308" inVp="2" inMag="1" time="31918094"/>
            <node id="3261" radius="1.5" x="1591" y="2488" z="315" inVp="2" inMag="1" time="31913546"/>
            <node id="3260" radius="1.5" x="1624" y="2484" z="319" inVp="2" inMag="1" time="31906982"/>
            <node id="3259" radius="1.5" x="1653" y="2481" z="326" inVp="2" inMag="1" time="31890174"/>
            <node id="3258" radius="1.5" x="1691" y="2466" z="340" inVp="0" inMag="1" time="31884726"/>
            <node id="3257" radius="1.5" x="1738" y="1938" z="299" inVp="0" inMag="1" time="31860421"/>
            <node id="3256" radius="1.5" x="1742" y="2059" z="294" inVp="0" inMag="1" time="31854408"/>
            <node id="3255" radius="1.5" x="1730" y="2155" z="296" inVp="0" inMag="1" time="31838665"/>
            <node id="3254" radius="1.5" x="1726" y="2232" z="301" inVp="0" inMag="1" time="31826304"/>
            <node id="3253" radius="1.5" x="1739" y="2296" z="304" inVp="0" inMag="1" time="31811195"/>
            <node id="3252" radius="1.5" x="1768" y="2360" z="319" inVp="0" inMag="1" time="31804399"/>
            <node id="3251" radius="1.5" x="1785" y="2411" z="334" inVp="0" inMag="1" time="31798752"/>
            <node id="3250" radius="1.5" x="1774" y="2454" z="340" inVp="2" inMag="1" time="31786041"/>
            <node id="3249" radius="1.5" x="1811" y="2455" z="353" inVp="2" inMag="1" time="31779828"/>
            <node id="3248" radius="1.5" x="1882" y="2456" z="364" inVp="2" inMag="1" time="31774413"/>
            <node id="3247" radius="1.5" x="1957" y="2465" z="377" inVp="2" inMag="1" time="31768549"/>
            <node id="3246" radius="1.5" x="2023" y="2465" z="385" inVp="2" inMag="1" time="31759488"/>
            <node id="3245" radius="1.5" x="2084" y="2470" z="395" inVp="2" inMag="1" time="31755056"/>
            <node id="3244" radius="1.5" x="2143" y="2471" z="406" inVp="0" inMag="1" time="31741529"/>
            <node id="3243" radius="1.5" x="1959" y="2145" z="375" inVp="0" inMag="1" time="31730301"/>
            <node id="3242" radius="1.5" x="1994" y="2182" z="393" inVp="0" inMag="1" time="31722954"/>
            <node id="3241" radius="1.5" x="2097" y="2249" z="386" inVp="0" inMag="1" time="31717508"/>
            <node id="3240" radius="1.5" x="2213" y="2307" z="388" inVp="0" inMag="1" time="31686090"/>
            <node id="3239" radius="1.5" x="2240" y="2334" z="397" inVp="0" inMag="1" time="31671446"/>
            <node id="3238" radius="1.5" x="2251" y="2385" z="399" inVp="0" inMag="1" time="31667498"/>
            <node id="3237" radius="1.5" x="2255" y="2432" z="404" inVp="0" inMag="1" time="31660653"/>
            <node id="3236" radius="1.5" x="2230" y="2459" z="407" inVp="2" inMag="1" time="31621088"/>
            <node id="3235" radius="1.5" x="2263" y="2451" z="409" inVp="2" inMag="1" time="31615507"/>
            <node id="3234" radius="1.5" x="2312" y="2451" z="412" inVp="2" inMag="1" time="31608028"/>
            <node id="3233" radius="1.5" x="2348" y="2455" z="410" inVp="2" inMag="1" time="31602247"/>
            <node id="3232" radius="1.5" x="2375" y="2452" z="408" inVp="2" inMag="1" time="31088739"/>
            <node id="3231" radius="1.5" x="2414" y="2458" z="405" inVp="2" inMag="1" time="31083359"/>
            <node id="3230" radius="1.5" x="2448" y="2464" z="402" inVp="2" inMag="1" time="31078545"/>
            <node id="3229" radius="1.5" x="2473" y="2469" z="405" inVp="2" inMag="1" time="31070600"/>
            <node id="3228" radius="1.5" x="2513" y="2471" z="372" inVp="2" inMag="1" time="31066383"/>
        </nodes>
        <edges>
            <edge source="3227" target="3228"/>
            <edge source="3263" target="3264"/>
            <edge source="3262" target="3263"/>
            <edge source="3261" target="3262"/>
            <edge source="3260" target="3261"/>
            <edge source="3259" target="3260"/>
            <edge source="3258" target="3259"/>
            <edge source="3256" target="3257"/>
            <edge source="3255" target="3256"/>
            <edge source="3254" target="3255"/>
            <edge source="3253" target="3254"/>
            <edge source="3252" target="3253"/>
            <edge source="3251" target="3252"/>
            <edge source="3250" target="3258"/>
            <edge source="3250" target="3251"/>
            <edge source="3249" target="3250"/>
            <edge source="3248" target="3249"/>
            <edge source="3247" target="3248"/>
            <edge source="3246" target="3247"/>
            <edge source="3245" target="3246"/>
            <edge source="3244" target="3245"/>
            <edge source="3242" target="3243"/>
            <edge source="3241" target="3242"/>
            <edge source="3240" target="3241"/>
            <edge source="3239" target="3240"/>
            <edge source="3238" target="3239"/>
            <edge source="3237" target="3238"/>
            <edge source="3236" target="3244"/>
            <edge source="3236" target="3237"/>
            <edge source="3235" target="3236"/>
            <edge source="3234" target="3235"/>
            <edge source="3233" target="3234"/>
            <edge source="3232" target="3233"/>
            <edge source="3231" target="3232"/>
            <edge source="3230" target="3231"/>
            <edge source="3229" target="3230"/>
            <edge source="3228" target="3229"/>
        </edges>
    </thing>
    <thing id="164" color.r="-1." color.g="-1." color.b="-1." color.a="1." comment="">
        <nodes>
            <node id="3190" radius="1.5" x="2560" y="2793" z="393" inVp="2" inMag="1" time="30700064"/>
            <node id="3226" radius="1.5" x="1980" y="1793" z="743" inVp="1" inMag="1" time="31018290"/>
            <node id="3225" radius="1.5" x="1985" y="1800" z="752" inVp="0" inMag="1" time="31007512"/>
            <node id="3224" radius="1.5" x="2002" y="1821" z="740" inVp="0" inMag="1" time="31001498"/>
            <node id="3223" radius="1.5" x="2040" y="1881" z="731" inVp="0" inMag="1" time="30998450"/>
            <node id="3222" radius="1.5" x="2011" y="1793" z="700" inVp="1" inMag="1" time="30986906"/>
            <node id="3221" radius="1.5" x="2019" y="1811" z="705" inVp="0" inMag="1" time="30978326"/>
            <node id="3220" radius="1.5" x="2023" y="1848" z="717" inVp="0" inMag="1" time="30974612"/>
            <node id="3219" radius="1.5" x="2087" y="1958" z="715" inVp="0" inMag="1" time="30962901"/>
            <node id="3218" radius="1.5" x="2112" y="2037" z="689" inVp="0" inMag="1" time="30958421"/>
            <node id="3217" radius="1.5" x="2133" y="2086" z="674" inVp="0" inMag="1" time="30953588"/>
            <node id="3216" radius="1.5" x="2163" y="2128" z="659" inVp="0" inMag="1" time="30950506"/>
            <node id="3215" radius="1.5" x="2262" y="2368" z="679" inVp="0" inMag="1" time="30931849"/>
            <node id="3214" radius="1.5" x="2264" y="2327" z="683" inVp="0" inMag="1" time="30907894"/>
            <node id="3213" radius="1.5" x="2273" y="2266" z="654" inVp="0" inMag="1" time="30878541"/>
            <node id="3212" radius="1.5" x="2223" y="2208" z="648" inVp="0" inMag="1" time="30873645"/>
            <node id="3211" radius="1.5" x="2230" y="2205" z="635" inVp="0" inMag="1" time="30867730"/>
            <node id="3210" radius="1.5" x="2272" y="2267" z="613" inVp="0" inMag="1" time="30864048"/>
            <node id="3209" radius="1.5" x="2306" y="2319" z="584" inVp="0" inMag="1" time="30859667"/>
            <node id="3208" radius="1.5" x="2449" y="2025" z="555" inVp="0" inMag="1" time="30839477"/>
            <node id="3207" radius="1.5" x="2437" y="2077" z="555" inVp="0" inMag="1" time="30837212"/>
            <node id="3206" radius="1.5" x="2405" y="2169" z="556" inVp="0" inMag="1" time="30828366"/>
            <node id="3205" radius="1.5" x="2389" y="2236" z="551" inVp="0" inMag="1" time="30821686"/>
            <node id="3204" radius="1.5" x="2351" y="2294" z="552" inVp="0" inMag="1" time="30814139"/>
            <node id="3203" radius="1.5" x="2347" y="2316" z="556" inVp="0" inMag="1" time="30805844"/>
            <node id="3202" radius="1.5" x="2339" y="2350" z="565" inVp="0" inMag="1" time="30790918"/>
            <node id="3201" radius="1.5" x="2367" y="2380" z="552" inVp="0" inMag="1" time="30786470"/>
            <node id="3200" radius="1.5" x="2422" y="2442" z="525" inVp="0" inMag="1" time="30781706"/>
            <node id="3199" radius="1.5" x="2444" y="2512" z="508" inVp="0" inMag="1" time="30773759"/>
            <node id="3198" radius="1.5" x="2446" y="2550" z="494" inVp="0" inMag="1" time="30769228"/>
            <node id="3197" radius="1.5" x="2264" y="2814" z="482" inVp="0" inMag="1" time="30751154"/>
            <node id="3196" radius="1.5" x="2314" y="2789" z="480" inVp="0" inMag="1" time="30744640"/>
            <node id="3195" radius="1.5" x="2389" y="2764" z="474" inVp="0" inMag="1" time="30740409"/>
            <node id="3194" radius="1.5" x="2434" y="2734" z="470" inVp="0" inMag="1" time="30735162"/>
            <node id="3193" radius="1.5" x="2456" y="2646" z="483" inVp="2" inMag="1" time="30712706"/>
            <node id="3192" radius="1.5" x="2484" y="2716" z="445" inVp="2" inMag="1" time="30709590"/>
            <node id="3191" radius="1.5" x="2527" y="2754" z="411" inVp="2" inMag="1" time="30705843"/>
        </nodes>
        <edges>
            <edge source="3190" target="3191"/>
            <edge source="3225" target="3226"/>
            <edge source="3224" target="3225"/>
            <edge source="3223" target="3224"/>
            <edge source="3221" target="3222"/>
            <edge source="3220" target="3221"/>
            <edge source="3219" target="3223"/>
            <edge source="3219" target="3220"/>
            <edge source="3218" target="3219"/>
            <edge source="3217" target="3218"/>
            <edge source="3216" target="3217"/>
            <edge source="3214" target="3215"/>
            <edge source="3213" target="3214"/>
            <edge source="3212" target="3216"/>
            <edge source="3212" target="3213"/>
            <edge source="3211" target="3212"/>
            <edge source="3210" target="3211"/>
            <edge source="3209" target="3210"/>
            <edge source="3207" target="3208"/>
            <edge source="3206" target="3207"/>
            <edge source="3205" target="3206"/>
            <edge source="3204" target="3205"/>
            <edge source="3203" target="3204"/>
            <edge source="3202" target="3209"/>
            <edge source="3202" target="3203"/>
            <edge source="3201" target="3202"/>
            <edge source="3200" target="3201"/>
            <edge source="3199" target="3200"/>
            <edge source="3198" target="3199"/>
            <edge source="3196" target="3197"/>
            <edge source="3195" target="3196"/>
            <edge source="3194" target="3195"/>
            <edge source="3193" target="3198"/>
            <edge source="3193" target="3194"/>
            <edge source="3192" target="3193"/>
            <edge source="3191" target="3192"/>
        </edges>
    </thing>
    <thing id="163" color.r="-1." color.g="-1." color.b="-1." color.a="1." comment="">
        <nodes>
            <node id="3158" radius="1.5" x="1537" y="2173" z="448" inVp="2" inMag="1" time="29497028"/>
            <node id="5175" radius="1.5" x="1763" y="2220" z="416" inVp="0" inMag="1" time="49723837"/>
            <node id="5174" radius="1.5" x="1781" y="2237" z="426" inVp="0" inMag="1" time="49720772"/>
            <node id="5173" radius="1.5" x="1784" y="2225" z="436" inVp="0" inMag="1" time="49717558"/>
            <node id="3189" radius="1.5" x="2560" y="2564" z="542" inVp="2" inMag="1" time="30665412"/>
            <node id="3188" radius="1.5" x="2549" y="2557" z="538" inVp="2" inMag="1" time="30659382"/>
            <node id="3187" radius="1.5" x="2502" y="2540" z="537" inVp="2" inMag="1" time="30652619"/>
            <node id="3186" radius="1.5" x="2457" y="2519" z="534" inVp="0" inMag="1" time="30645222"/>
            <node id="3185" radius="1.5" x="2386" y="2499" z="529" inVp="0" inMag="1" time="30635660"/>
            <node id="3184" radius="1.5" x="2339" y="2644" z="499" inVp="0" inMag="1" time="30615253"/>
            <node id="3183" radius="1.5" x="2323" y="2545" z="508" inVp="0" inMag="1" time="30611772"/>
            <node id="3182" radius="1.5" x="2328" y="2509" z="523" inVp="0" inMag="1" time="30589433"/>
            <node id="3181" radius="1.5" x="2226" y="2485" z="523" inVp="0" inMag="1" time="30581903"/>
            <node id="3180" radius="1.5" x="2151" y="2457" z="513" inVp="0" inMag="1" time="30578988"/>
            <node id="3179" radius="1.5" x="2057" y="2417" z="498" inVp="0" inMag="1" time="30575806"/>
            <node id="3178" radius="1.5" x="1977" y="2346" z="483" inVp="0" inMag="1" time="30572575"/>
            <node id="3177" radius="1.5" x="2560" y="1828" z="483" inVp="2" inMag="1" time="30561330"/>
            <node id="3176" radius="1.5" x="2543" y="1828" z="483" inVp="2" inMag="1" time="30554167"/>
            <node id="3175" radius="1.5" x="2495" y="1827" z="483" inVp="0" inMag="1" time="30542889"/>
            <node id="3174" radius="1.5" x="2426" y="1851" z="485" inVp="0" inMag="1" time="30537175"/>
            <node id="3173" radius="1.5" x="2365" y="1911" z="484" inVp="0" inMag="1" time="30509771"/>
            <node id="3172" radius="1.5" x="2267" y="1927" z="482" inVp="0" inMag="1" time="30502859"/>
            <node id="3171" radius="1.5" x="2222" y="1977" z="486" inVp="0" inMag="1" time="30494412"/>
            <node id="3170" radius="1.5" x="2177" y="2044" z="491" inVp="0" inMag="1" time="30492163"/>
            <node id="3169" radius="1.5" x="2152" y="2099" z="490" inVp="0" inMag="1" time="30486983"/>
            <node id="3168" radius="1.5" x="2083" y="2147" z="478" inVp="0" inMag="1" time="30483551"/>
            <node id="3167" radius="1.5" x="2039" y="2181" z="470" inVp="0" inMag="1" time="30480036"/>
            <node id="3166" radius="1.5" x="1968" y="2237" z="464" inVp="0" inMag="1" time="30476204"/>
            <node id="3165" radius="1.5" x="1923" y="2293" z="469" inVp="2" inMag="1" time="29539038"/>
            <node id="3164" radius="1.5" x="1866" y="2259" z="458" inVp="2" inMag="1" time="29534457"/>
            <node id="3163" radius="1.5" x="1800" y="2222" z="451" inVp="2" inMag="1" time="29529427"/>
            <node id="3162" radius="1.5" x="1723" y="2194" z="449" inVp="2" inMag="1" time="29522614"/>
            <node id="3161" radius="1.5" x="1665" y="2175" z="448" inVp="2" inMag="1" time="29516399"/>
            <node id="3160" radius="1.5" x="1597" y="2167" z="448" inVp="2" inMag="1" time="29509970"/>
            <node id="3159" radius="1.5" x="1567" y="2168" z="447" inVp="2" inMag="1" time="29503655"/>
            <node id="3605" radius="1.5" x="2268" y="2470" z="517" inVp="0" inMag="1" time="36119945"/>
            <node id="3606" radius="1.5" x="2261" y="2427" z="503" inVp="0" inMag="1" time="36125642"/>
            <node id="3607" radius="1.5" x="2170" y="2397" z="495" inVp="0" inMag="1" time="36127708"/>
            <node id="3608" radius="1.5" x="2144" y="2410" z="486" inVp="0" inMag="1" time="36135370"/>
        </nodes>
        <edges>
            <edge source="3158" target="3159"/>
            <edge source="5174" target="5175"/>
            <edge source="5173" target="5174"/>
            <edge source="3188" target="3189"/>
            <edge source="3187" target="3188"/>
            <edge source="3186" target="3187"/>
            <edge source="3185" target="3186"/>
            <edge source="3183" target="3184"/>
            <edge source="3182" target="3185"/>
            <edge source="3182" target="3183"/>
            <edge source="3181" target="3182"/>
            <edge source="3180" target="3181"/>
            <edge source="3180" target="3605"/>
            <edge source="3179" target="3180"/>
            <edge source="3178" target="3179"/>
            <edge source="3176" target="3177"/>
            <edge source="3175" target="3176"/>
            <edge source="3174" target="3175"/>
            <edge source="3173" target="3174"/>
            <edge source="3172" target="3173"/>
            <edge source="3171" target="3172"/>
            <edge source="3170" target="3171"/>
            <edge source="3169" target="3170"/>
            <edge source="3168" target="3169"/>
            <edge source="3167" target="3168"/>
            <edge source="3166" target="3167"/>
            <edge source="3165" target="3178"/>
            <edge source="3165" target="3166"/>
            <edge source="3164" target="3165"/>
            <edge source="3163" target="5173"/>
            <edge source="3163" target="3164"/>
            <edge source="3162" target="3163"/>
            <edge source="3161" target="3162"/>
            <edge source="3160" target="3161"/>
            <edge source="3159" target="3160"/>
            <edge source="3605" target="3606"/>
            <edge source="3606" target="3607"/>
            <edge source="3607" target="3608"/>
        </edges>
    </thing>
    <thing id="162" color.r="-1." color.g="-1." color.b="-1." color.a="1." comment="">
        <nodes>
            <node id="3131" radius="1.5" x="2509" y="2816" z="731" inVp="1" inMag="1" time="29258710"/>
            <node id="3157" radius="1.5" x="1537" y="1830" z="466" inVp="2" inMag="1" time="29456896"/>
            <node id="3156" radius="1.5" x="1553" y="1838" z="469" inVp="0" inMag="1" time="29447650"/>
            <node id="3155" radius="1.5" x="1594" y="1883" z="482" inVp="0" inMag="1" time="29437626"/>
            <node id="3154" radius="1.5" x="1615" y="1898" z="482" inVp="0" inMag="1" time="29437322"/>
            <node id="3153" radius="1.5" x="1681" y="1947" z="493" inVp="0" inMag="1" time="29419597"/>
            <node id="3152" radius="1.5" x="1762" y="2016" z="506" inVp="0" inMag="1" time="29413683"/>
            <node id="3151" radius="1.5" x="1865" y="2086" z="526" inVp="0" inMag="1" time="29406753"/>
            <node id="3150" radius="1.5" x="1916" y="2122" z="542" inVp="0" inMag="1" time="29401223"/>
            <node id="3149" radius="1.5" x="1966" y="2159" z="558" inVp="0" inMag="1" time="29397890"/>
            <node id="3148" radius="1.5" x="2021" y="2208" z="578" inVp="0" inMag="1" time="29394259"/>
            <node id="3147" radius="1.5" x="2061" y="2264" z="596" inVp="0" inMag="1" time="29390611"/>
            <node id="3146" radius="1.5" x="2201" y="2038" z="627" inVp="0" inMag="1" time="29376967"/>
            <node id="3145" radius="1.5" x="2198" y="2119" z="621" inVp="0" inMag="1" time="29367772"/>
            <node id="3144" radius="1.5" x="2162" y="2186" z="622" inVp="0" inMag="1" time="29358693"/>
            <node id="3143" radius="1.5" x="2145" y="2236" z="622" inVp="0" inMag="1" time="29351330"/>
            <node id="3142" radius="1.5" x="2141" y="2299" z="620" inVp="0" inMag="1" time="29345532"/>
            <node id="3141" radius="1.5" x="2099" y="2330" z="609" inVp="0" inMag="1" time="29337587"/>
            <node id="3140" radius="1.5" x="2129" y="2400" z="622" inVp="0" inMag="1" time="29334705"/>
            <node id="3139" radius="1.5" x="2189" y="2467" z="641" inVp="0" inMag="1" time="29328575"/>
            <node id="3138" radius="1.5" x="2198" y="2478" z="641" inVp="0" inMag="1" time="29328374"/>
            <node id="3137" radius="1.5" x="2237" y="2525" z="655" inVp="0" inMag="1" time="29325059"/>
            <node id="3136" radius="1.5" x="2308" y="2588" z="672" inVp="0" inMag="1" time="29321911"/>
            <node id="3135" radius="1.5" x="2357" y="2647" z="688" inVp="1" inMag="1" time="29303853"/>
            <node id="3134" radius="1.5" x="2404" y="2703" z="699" inVp="1" inMag="1" time="29299223"/>
            <node id="3133" radius="1.5" x="2459" y="2754" z="714" inVp="1" inMag="1" time="29268820"/>
            <node id="3132" radius="1.5" x="2483" y="2786" z="722" inVp="1" inMag="1" time="29264006"/>
        </nodes>
        <edges>
            <edge source="3131" target="3132"/>
            <edge source="3156" target="3157"/>
            <edge source="3155" target="3156"/>
            <edge source="3154" target="3155"/>
            <edge source="3153" target="3154"/>
            <edge source="3152" target="3153"/>
            <edge source="3151" target="3152"/>
            <edge source="3150" target="3151"/>
            <edge source="3149" target="3150"/>
            <edge source="3148" target="3149"/>
            <edge source="3147" target="3148"/>
            <edge source="3145" target="3146"/>
            <edge source="3144" target="3145"/>
            <edge source="3143" target="3144"/>
            <edge source="3142" target="3143"/>
            <edge source="3141" target="3147"/>
            <edge source="3141" target="3142"/>
            <edge source="3140" target="3141"/>
            <edge source="3139" target="3140"/>
            <edge source="3138" target="3139"/>
            <edge source="3137" target="3138"/>
            <edge source="3136" target="3137"/>
            <edge source="3135" target="3136"/>
            <edge source="3134" target="3135"/>
            <edge source="3133" target="3134"/>
            <edge source="3132" target="3133"/>
        </edges>
    </thing>
    <thing id="161" color.r="-1." color.g="-1." color.b="-1." color.a="1." comment="">
        <nodes>
            <node id="3044" radius="1.5" x="1537" y="1863" z="412" inVp="2" inMag="1" time="28038272"/>
            <node id="3130" radius="1.5" x="2560" y="2714" z="658" inVp="2" inMag="1" time="29228941"/>
            <node id="3129" radius="1.5" x="2546" y="2759" z="674" inVp="0" inMag="1" time="29216096"/>
            <node id="3128" radius="1.5" x="2539" y="2690" z="652" inVp="0" inMag="1" time="29211782"/>
            <node id="3127" radius="1.5" x="2504" y="2645" z="639" inVp="0" inMag="1" time="29207667"/>
            <node id="3126" radius="1.5" x="2467" y="2597" z="618" inVp="0" inMag="1" time="29195775"/>
            <node id="3125" radius="1.5" x="2373" y="2524" z="601" inVp="0" inMag="1" time="29192141"/>
            <node id="3124" radius="1.5" x="2325" y="2476" z="585" inVp="0" inMag="1" time="29188825"/>
            <node id="3123" radius="1.5" x="2283" y="2406" z="571" inVp="0" inMag="1" time="29176034"/>
            <node id="3122" radius="1.5" x="2387" y="2161" z="556" inVp="0" inMag="1" time="29154676"/>
            <node id="3121" radius="1.5" x="2367" y="2223" z="552" inVp="0" inMag="1" time="29146713"/>
            <node id="3120" radius="1.5" x="2347" y="2266" z="557" inVp="0" inMag="1" time="29133819"/>
            <node id="3119" radius="1.5" x="2315" y="2327" z="554" inVp="0" inMag="1" time="29131038"/>
            <node id="3118" radius="1.5" x="2233" y="2345" z="553" inVp="0" inMag="1" time="29124558"/>
            <node id="3117" radius="1.5" x="2089" y="2212" z="671" inVp="0" inMag="1" time="29110331"/>
            <node id="3116" radius="1.5" x="2105" y="2208" z="656" inVp="0" inMag="1" time="29107016"/>
            <node id="3115" radius="1.5" x="2131" y="2191" z="630" inVp="0" inMag="1" time="29101585"/>
            <node id="3114" radius="1.5" x="2155" y="2186" z="611" inVp="0" inMag="1" time="29097037"/>
            <node id="3113" radius="1.5" x="2179" y="2212" z="588" inVp="0" inMag="1" time="29092440"/>
            <node id="3112" radius="1.5" x="2185" y="2270" z="570" inVp="0" inMag="1" time="29088825"/>
            <node id="3111" radius="1.5" x="2185" y="2325" z="553" inVp="0" inMag="1" time="29055358"/>
            <node id="3110" radius="1.5" x="1844" y="2007" z="540" inVp="0" inMag="1" time="29042164"/>
            <node id="3109" radius="1.5" x="1886" y="2032" z="554" inVp="0" inMag="1" time="29032503"/>
            <node id="3108" radius="1.5" x="2014" y="2084" z="554" inVp="0" inMag="1" time="29025739"/>
            <node id="3107" radius="1.5" x="2091" y="2110" z="548" inVp="0" inMag="1" time="29016360"/>
            <node id="3106" radius="1.5" x="2397" y="2189" z="605" inVp="0" inMag="1" time="29008447"/>
            <node id="3105" radius="1.5" x="2436" y="2216" z="617" inVp="0" inMag="1" time="28997036"/>
            <node id="3104" radius="1.5" x="2432" y="2256" z="628" inVp="0" inMag="1" time="28994420"/>
            <node id="3103" radius="1.5" x="2398" y="2231" z="631" inVp="0" inMag="1" time="28986642"/>
            <node id="3102" radius="1.5" x="2382" y="2173" z="610" inVp="0" inMag="1" time="28980162"/>
            <node id="3101" radius="1.5" x="2386" y="2150" z="591" inVp="0" inMag="1" time="28968285"/>
            <node id="3100" radius="1.5" x="2377" y="2146" z="575" inVp="0" inMag="1" time="28898651"/>
            <node id="3099" radius="1.5" x="2320" y="2134" z="568" inVp="0" inMag="1" time="28889971"/>
            <node id="3098" radius="1.5" x="2250" y="2148" z="558" inVp="0" inMag="1" time="28882892"/>
            <node id="3097" radius="1.5" x="2163" y="2153" z="547" inVp="0" inMag="1" time="28878178"/>
            <node id="3096" radius="1.5" x="2163" y="2165" z="539" inVp="0" inMag="1" time="28873046"/>
            <node id="3095" radius="1.5" x="2126" y="2254" z="539" inVp="0" inMag="1" time="28869981"/>
            <node id="3094" radius="1.5" x="2075" y="2216" z="522" inVp="0" inMag="1" time="28860953"/>
            <node id="3093" radius="1.5" x="2350" y="2070" z="376" inVp="0" inMag="1" time="28825487"/>
            <node id="3092" radius="1.5" x="2299" y="2057" z="389" inVp="0" inMag="1" time="28822188"/>
            <node id="3091" radius="1.5" x="2245" y="2057" z="413" inVp="0" inMag="1" time="28817640"/>
            <node id="3090" radius="1.5" x="2242" y="2111" z="436" inVp="0" inMag="1" time="28813542"/>
            <node id="3089" radius="1.5" x="2230" y="2146" z="457" inVp="0" inMag="1" time="28809028"/>
            <node id="3088" radius="1.5" x="2168" y="2203" z="471" inVp="0" inMag="1" time="28804913"/>
            <node id="3087" radius="1.5" x="2148" y="2221" z="498" inVp="0" inMag="1" time="28797550"/>
            <node id="3086" radius="1.5" x="2033" y="2176" z="498" inVp="0" inMag="1" time="28791438"/>
            <node id="3085" radius="1.5" x="1537" y="2133" z="406" inVp="2" inMag="1" time="28456884"/>
            <node id="3084" radius="1.5" x="1551" y="2134" z="414" inVp="0" inMag="1" time="28442407"/>
            <node id="3083" radius="1.5" x="1606" y="2131" z="421" inVp="0" inMag="1" time="28439292"/>
            <node id="3082" radius="1.5" x="1689" y="2148" z="431" inVp="0" inMag="1" time="28436243"/>
            <node id="3081" radius="1.5" x="1793" y="2181" z="436" inVp="0" inMag="1" time="28433561"/>
            <node id="3080" radius="1.5" x="1868" y="2206" z="447" inVp="0" inMag="1" time="28430346"/>
            <node id="3079" radius="1.5" x="1947" y="2209" z="460" inVp="0" inMag="1" time="28427014"/>
            <node id="3078" radius="1.5" x="2006" y="2184" z="476" inVp="0" inMag="1" time="28423483"/>
            <node id="3077" radius="1.5" x="1997" y="2125" z="478" inVp="0" inMag="1" time="28406708"/>
            <node id="3076" radius="1.5" x="2063" y="1793" z="455" inVp="1" inMag="1" time="28392348"/>
            <node id="3075" radius="1.5" x="2060" y="1802" z="456" inVp="0" inMag="1" time="28380870"/>
            <node id="3074" radius="1.5" x="2055" y="1827" z="464" inVp="0" inMag="1" time="28374057"/>
            <node id="3073" radius="1.5" x="2052" y="1865" z="470" inVp="0" inMag="1" time="28368810"/>
            <node id="3072" radius="1.5" x="2066" y="1924" z="479" inVp="0" inMag="1" time="28363611"/>
            <node id="3071" radius="1.5" x="2033" y="2015" z="486" inVp="0" inMag="1" time="28359298"/>
            <node id="3070" radius="1.5" x="2022" y="2022" z="486" inVp="0" inMag="1" time="28359080"/>
            <node id="3069" radius="1.5" x="1940" y="2085" z="478" inVp="0" inMag="1" time="28348336"/>
            <node id="3068" radius="1.5" x="1870" y="1793" z="366" inVp="1" inMag="1" time="28338859"/>
            <node id="3067" radius="1.5" x="1880" y="1806" z="382" inVp="0" inMag="1" time="28329595"/>
            <node id="3066" radius="1.5" x="1889" y="1822" z="399" inVp="0" inMag="1" time="28325564"/>
            <node id="3065" radius="1.5" x="1907" y="1844" z="421" inVp="0" inMag="1" time="28321333"/>
            <node id="3064" radius="1.5" x="1916" y="1878" z="440" inVp="0" inMag="1" time="28317068"/>
            <node id="3063" radius="1.5" x="1921" y="1921" z="454" inVp="0" inMag="1" time="28312887"/>
            <node id="3062" radius="1.5" x="1904" y="2001" z="463" inVp="0" inMag="1" time="28306107"/>
            <node id="3061" radius="1.5" x="1768" y="1793" z="603" inVp="1" inMag="1" time="28280303"/>
            <node id="3060" radius="1.5" x="1768" y="1818" z="604" inVp="0" inMag="1" time="28259512"/>
            <node id="3059" radius="1.5" x="1805" y="1846" z="594" inVp="0" inMag="1" time="28256848"/>
            <node id="3058" radius="1.5" x="1854" y="1880" z="578" inVp="0" inMag="1" time="28251083"/>
            <node id="3057" radius="1.5" x="1879" y="1922" z="559" inVp="0" inMag="1" time="28246869"/>
            <node id="3056" radius="1.5" x="1896" y="1980" z="540" inVp="0" inMag="1" time="28242554"/>
            <node id="3055" radius="1.5" x="1916" y="1988" z="512" inVp="0" inMag="1" time="28236440"/>
            <node id="3054" radius="1.5" x="1884" y="1980" z="463" inVp="0" inMag="1" time="28223014"/>
            <node id="3053" radius="1.5" x="1816" y="1793" z="483" inVp="1" inMag="1" time="28183266"/>
            <node id="3052" radius="1.5" x="1825" y="1798" z="487" inVp="1" inMag="1" time="28175721"/>
            <node id="3051" radius="1.5" x="1825" y="1866" z="486" inVp="1" inMag="1" time="28167876"/>
            <node id="3050" radius="1.5" x="1793" y="1890" z="478" inVp="2" inMag="1" time="28065257"/>
            <node id="3049" radius="1.5" x="1771" y="1992" z="455" inVp="2" inMag="1" time="28060926"/>
            <node id="3048" radius="1.5" x="1717" y="1983" z="446" inVp="2" inMag="1" time="28056697"/>
            <node id="3047" radius="1.5" x="1641" y="1946" z="435" inVp="2" inMag="1" time="28051165"/>
            <node id="3046" radius="1.5" x="1641" y="1935" z="432" inVp="2" inMag="1" time="28050964"/>
            <node id="3045" radius="1.5" x="1581" y="1899" z="421" inVp="2" inMag="1" time="28046433"/>
        </nodes>
        <edges>
            <edge source="3044" target="3045"/>
            <edge source="3129" target="3130"/>
            <edge source="3128" target="3129"/>
            <edge source="3127" target="3128"/>
            <edge source="3126" target="3127"/>
            <edge source="3125" target="3126"/>
            <edge source="3124" target="3125"/>
            <edge source="3123" target="3124"/>
            <edge source="3121" target="3122"/>
            <edge source="3120" target="3121"/>
            <edge source="3119" target="3120"/>
            <edge source="3118" target="3123"/>
            <edge source="3118" target="3119"/>
            <edge source="3116" target="3117"/>
            <edge source="3115" target="3116"/>
            <edge source="3114" target="3115"/>
            <edge source="3113" target="3114"/>
            <edge source="3112" target="3113"/>
            <edge source="3111" target="3118"/>
            <edge source="3111" target="3112"/>
            <edge source="3109" target="3110"/>
            <edge source="3108" target="3109"/>
            <edge source="3107" target="3108"/>
            <edge source="3105" target="3106"/>
            <edge source="3104" target="3105"/>
            <edge source="3103" target="3104"/>
            <edge source="3102" target="3103"/>
            <edge source="3101" target="3102"/>
            <edge source="3100" target="3101"/>
            <edge source="3099" target="3100"/>
            <edge source="3098" target="3099"/>
            <edge source="3097" target="3107"/>
            <edge source="3097" target="3098"/>
            <edge source="3096" target="3097"/>
            <edge source="3095" target="3111"/>
            <edge source="3095" target="3096"/>
            <edge source="3094" target="3095"/>
            <edge source="3092" target="3093"/>
            <edge source="3091" target="3092"/>
            <edge source="3090" target="3091"/>
            <edge source="3089" target="3090"/>
            <edge source="3088" target="3089"/>
            <edge source="3087" target="3088"/>
            <edge source="3086" target="3094"/>
            <edge source="3086" target="3087"/>
            <edge source="3084" target="3085"/>
            <edge source="3083" target="3084"/>
            <edge source="3082" target="3083"/>
            <edge source="3081" target="3082"/>
            <edge source="3080" target="3081"/>
            <edge source="3079" target="3080"/>
            <edge source="3078" target="3079"/>
            <edge source="3077" target="3086"/>
            <edge source="3077" target="3078"/>
            <edge source="3075" target="3076"/>
            <edge source="3074" target="3075"/>
            <edge source="3073" target="3074"/>
            <edge source="3072" target="3073"/>
            <edge source="3071" target="3072"/>
            <edge source="3070" target="3071"/>
            <edge source="3069" target="3077"/>
            <edge source="3069" target="3070"/>
            <edge source="3067" target="3068"/>
            <edge source="3066" target="3067"/>
            <edge source="3065" target="3066"/>
            <edge source="3064" target="3065"/>
            <edge source="3063" target="3064"/>
            <edge source="3062" target="3069"/>
            <edge source="3062" target="3063"/>
            <edge source="3060" target="3061"/>
            <edge source="3059" target="3060"/>
            <edge source="3058" target="3059"/>
            <edge source="3057" target="3058"/>
            <edge source="3056" target="3057"/>
            <edge source="3055" target="3056"/>
            <edge source="3054" target="3062"/>
            <edge source="3054" target="3055"/>
            <edge source="3052" target="3053"/>
            <edge source="3051" target="3052"/>
            <edge source="3050" target="3051"/>
            <edge source="3049" target="3054"/>
            <edge source="3049" target="3050"/>
            <edge source="3048" target="3049"/>
            <edge source="3047" target="3048"/>
            <edge source="3046" target="3047"/>
            <edge source="3045" target="3046"/>
        </edges>
    </thing>
    <thing id="160" color.r="-1." color.g="-1." color.b="-1." color.a="1." comment="">
        <nodes>
            <node id="3027" radius="1.5" x="2560" y="2784" z="717" inVp="2" inMag="1" time="27724641"/>
            <node id="3043" radius="1.5" x="1537" y="1812" z="437" inVp="2" inMag="1" time="28015248"/>
            <node id="3042" radius="1.5" x="1559" y="1829" z="439" inVp="0" inMag="1" time="28003272"/>
            <node id="3041" radius="1.5" x="1642" y="1903" z="457" inVp="0" inMag="1" time="27999072"/>
            <node id="3040" radius="1.5" x="1750" y="1982" z="479" inVp="0" inMag="1" time="27995658"/>
            <node id="3039" radius="1.5" x="1845" y="2053" z="497" inVp="0" inMag="1" time="27992226"/>
            <node id="3038" radius="1.5" x="1970" y="2152" z="531" inVp="0" inMag="1" time="27988695"/>
            <node id="3037" radius="1.5" x="2028" y="2206" z="553" inVp="0" inMag="1" time="27985313"/>
            <node id="3036" radius="1.5" x="2091" y="2293" z="578" inVp="0" inMag="1" time="27981964"/>
            <node id="3035" radius="1.5" x="2156" y="2370" z="597" inVp="0" inMag="1" time="27978882"/>
            <node id="3034" radius="1.5" x="2241" y="2475" z="621" inVp="2" inMag="1" time="27761358"/>
            <node id="3033" radius="1.5" x="2301" y="2526" z="638" inVp="2" inMag="1" time="27757041"/>
            <node id="3032" radius="1.5" x="2350" y="2573" z="656" inVp="2" inMag="1" time="27752910"/>
            <node id="3031" radius="1.5" x="2397" y="2614" z="670" inVp="2" inMag="1" time="27748495"/>
            <node id="3030" radius="1.5" x="2433" y="2653" z="680" inVp="2" inMag="1" time="27737916"/>
            <node id="3029" radius="1.5" x="2478" y="2698" z="694" inVp="2" inMag="1" time="27733585"/>
            <node id="3028" radius="1.5" x="2515" y="2753" z="703" inVp="2" inMag="1" time="27729704"/>
        </nodes>
        <edges>
            <edge source="3027" target="3028"/>
            <edge source="3042" target="3043"/>
            <edge source="3041" target="3042"/>
            <edge source="3040" target="3041"/>
            <edge source="3039" target="3040"/>
            <edge source="3038" target="3039"/>
            <edge source="3037" target="3038"/>
            <edge source="3036" target="3037"/>
            <edge source="3035" target="3036"/>
            <edge source="3034" target="3035"/>
            <edge source="3033" target="3034"/>
            <edge source="3032" target="3033"/>
            <edge source="3031" target="3032"/>
            <edge source="3030" target="3031"/>
            <edge source="3029" target="3030"/>
            <edge source="3028" target="3029"/>
        </edges>
    </thing>
    <thing id="127" color.r="-1." color.g="-1." color.b="-1." color.a="1." comment="">
        <nodes>
            <node id="2348" radius="1.5" x="2560" y="2215" z="537" inVp="2" inMag="1" time="22436986"/>
            <node id="2358" radius="1.5" x="2047" y="2050" z="605" inVp="2" inMag="1" time="22508218"/>
            <node id="2357" radius="1.5" x="2094" y="2051" z="590" inVp="2" inMag="1" time="22496290"/>
            <node id="2356" radius="1.5" x="2149" y="2044" z="589" inVp="2" inMag="1" time="22491910"/>
            <node id="2355" radius="1.5" x="2208" y="2052" z="579" inVp="2" inMag="1" time="22485995"/>
            <node id="2354" radius="1.5" x="2271" y="2060" z="564" inVp="2" inMag="1" time="22479915"/>
            <node id="2353" radius="1.5" x="2315" y="2078" z="561" inVp="0" inMag="1" time="22474318"/>
            <node id="2352" radius="1.5" x="2371" y="2119" z="550" inVp="2" inMag="1" time="22464522"/>
            <node id="2351" radius="1.5" x="2420" y="2143" z="549" inVp="2" inMag="1" time="22453944"/>
            <node id="2350" radius="1.5" x="2457" y="2160" z="550" inVp="2" inMag="1" time="22448746"/>
            <node id="2349" radius="1.5" x="2521" y="2190" z="542" inVp="2" inMag="1" time="22443049"/>
            <node id="2359" radius="1.5" x="2031" y="2045" z="623" inVp="0" inMag="1" time="22533321"/>
            <node id="2360" radius="1.5" x="2069" y="2104" z="638" inVp="0" inMag="1" time="22538119"/>
            <node id="2361" radius="1.5" x="2101" y="2175" z="623" inVp="0" inMag="1" time="22544216"/>
            <node id="2362" radius="1.5" x="2124" y="2221" z="637" inVp="0" inMag="1" time="22550146"/>
            <node id="2363" radius="1.5" x="1971" y="2038" z="606" inVp="0" inMag="1" time="22556543"/>
            <node id="2364" radius="1.5" x="1886" y="2033" z="619" inVp="0" inMag="1" time="22559608"/>
            <node id="2365" radius="1.5" x="1737" y="2013" z="622" inVp="0" inMag="1" time="22565356"/>
            <node id="2366" radius="1.5" x="1705" y="2004" z="622" inVp="2" inMag="1" time="22570120"/>
            <node id="2367" radius="1.5" x="1656" y="2011" z="621" inVp="2" inMag="1" time="22574367"/>
            <node id="2368" radius="1.5" x="1612" y="2015" z="623" inVp="2" inMag="1" time="22578832"/>
            <node id="2369" radius="1.5" x="1573" y="2018" z="623" inVp="2" inMag="1" time="22583164"/>
            <node id="2370" radius="1.5" x="1537" y="2018" z="622" inVp="2" inMag="1" time="22592309"/>
        </nodes>
        <edges>
            <edge source="2348" target="2349"/>
            <edge source="2358" target="2359"/>
            <edge source="2358" target="2363"/>
            <edge source="2357" target="2358"/>
            <edge source="2356" target="2357"/>
            <edge source="2355" target="2356"/>
            <edge source="2354" target="2355"/>
            <edge source="2353" target="2354"/>
            <edge source="2352" target="2353"/>
            <edge source="2351" target="2352"/>
            <edge source="2350" target="2351"/>
            <edge source="2349" target="2350"/>
            <edge source="2359" target="2360"/>
            <edge source="2360" target="2361"/>
            <edge source="2361" target="2362"/>
            <edge source="2363" target="2364"/>
            <edge source="2364" target="2365"/>
            <edge source="2365" target="2366"/>
            <edge source="2366" target="2367"/>
            <edge source="2367" target="2368"/>
            <edge source="2368" target="2369"/>
            <edge source="2369" target="2370"/>
        </edges>
    </thing>
    <thing id="126" color.r="-1." color.g="-1." color.b="-1." color.a="1." comment="">
        <nodes>
            <node id="2283" radius="1.5" x="2560" y="2217" z="520" inVp="2" inMag="1" time="21919206"/>
            <node id="2347" radius="1.5" x="1985" y="1793" z="490" inVp="1" inMag="1" time="22392657"/>
            <node id="2346" radius="1.5" x="1997" y="1819" z="492" inVp="0" inMag="1" time="22370419"/>
            <node id="2345" radius="1.5" x="2186" y="1793" z="518" inVp="1" inMag="1" time="22359307"/>
            <node id="2344" radius="1.5" x="2171" y="1795" z="516" inVp="0" inMag="1" time="22351977"/>
            <node id="2343" radius="1.5" x="2177" y="1853" z="596" inVp="0" inMag="1" time="22332837"/>
            <node id="2342" radius="1.5" x="2161" y="1868" z="575" inVp="0" inMag="1" time="22329022"/>
            <node id="2341" radius="1.5" x="2125" y="1853" z="553" inVp="0" inMag="1" time="22325240"/>
            <node id="2340" radius="1.5" x="2124" y="1844" z="532" inVp="0" inMag="1" time="22320942"/>
            <node id="2339" radius="1.5" x="2121" y="1821" z="509" inVp="0" inMag="1" time="22304767"/>
            <node id="2338" radius="1.5" x="2055" y="1854" z="499" inVp="0" inMag="1" time="22301036"/>
            <node id="2337" radius="1.5" x="1908" y="1793" z="438" inVp="1" inMag="1" time="22282512"/>
            <node id="2336" radius="1.5" x="1914" y="1815" z="446" inVp="0" inMag="1" time="22273482"/>
            <node id="2335" radius="1.5" x="1891" y="1867" z="432" inVp="0" inMag="1" time="22249760"/>
            <node id="2334" radius="1.5" x="1911" y="1854" z="448" inVp="0" inMag="1" time="22238132"/>
            <node id="2333" radius="1.5" x="1970" y="1841" z="469" inVp="0" inMag="1" time="22234135"/>
            <node id="2332" radius="1.5" x="2022" y="1863" z="487" inVp="1" inMag="1" time="22219625"/>
            <node id="2331" radius="1.5" x="2055" y="1895" z="497" inVp="0" inMag="1" time="22208697"/>
            <node id="2330" radius="1.5" x="2118" y="1974" z="513" inVp="0" inMag="1" time="22205498"/>
            <node id="2329" radius="1.5" x="2370" y="2219" z="699" inVp="0" inMag="1" time="22198652"/>
            <node id="2328" radius="1.5" x="2367" y="2195" z="684" inVp="0" inMag="1" time="22195537"/>
            <node id="2327" radius="1.5" x="2342" y="2192" z="664" inVp="0" inMag="1" time="22190206"/>
            <node id="2326" radius="1.5" x="2327" y="2152" z="638" inVp="0" inMag="1" time="22186141"/>
            <node id="2325" radius="1.5" x="2299" y="2118" z="613" inVp="0" inMag="1" time="22181028"/>
            <node id="2324" radius="1.5" x="2254" y="2092" z="593" inVp="0" inMag="1" time="22171749"/>
            <node id="2323" radius="1.5" x="2221" y="2080" z="566" inVp="0" inMag="1" time="22166784"/>
            <node id="2322" radius="1.5" x="2185" y="2088" z="547" inVp="0" inMag="1" time="22157548"/>
            <node id="2321" radius="1.5" x="2127" y="2052" z="534" inVp="0" inMag="1" time="22153257"/>
            <node id="2320" radius="1.5" x="2151" y="2008" z="528" inVp="0" inMag="1" time="22141780"/>
            <node id="2319" radius="1.5" x="2320" y="1820" z="627" inVp="0" inMag="1" time="22133766"/>
            <node id="2318" radius="1.5" x="2308" y="1850" z="610" inVp="0" inMag="1" time="22130352"/>
            <node id="2317" radius="1.5" x="2275" y="1852" z="595" inVp="0" inMag="1" time="22127553"/>
            <node id="2316" radius="1.5" x="2252" y="1876" z="576" inVp="0" inMag="1" time="22124238"/>
            <node id="2315" radius="1.5" x="2223" y="1927" z="564" inVp="0" inMag="1" time="22121257"/>
            <node id="2314" radius="1.5" x="2204" y="1995" z="546" inVp="0" inMag="1" time="22117558"/>
            <node id="2313" radius="1.5" x="2211" y="2041" z="527" inVp="0" inMag="1" time="22112377"/>
            <node id="2312" radius="1.5" x="1971" y="2090" z="625" inVp="0" inMag="1" time="22100982"/>
            <node id="2311" radius="1.5" x="1980" y="2099" z="608" inVp="0" inMag="1" time="22093303"/>
            <node id="2310" radius="1.5" x="2035" y="2073" z="594" inVp="0" inMag="1" time="22085607"/>
            <node id="2309" radius="1.5" x="2066" y="2069" z="574" inVp="0" inMag="1" time="22081808"/>
            <node id="2308" radius="1.5" x="2117" y="2085" z="557" inVp="0" inMag="1" time="22077661"/>
            <node id="2307" radius="1.5" x="2160" y="2098" z="540" inVp="0" inMag="1" time="22073813"/>
            <node id="2306" radius="1.5" x="2216" y="2078" z="527" inVp="0" inMag="1" time="22066917"/>
            <node id="2305" radius="1.5" x="1973" y="2082" z="347" inVp="0" inMag="1" time="22054806"/>
            <node id="2304" radius="1.5" x="1985" y="2144" z="356" inVp="0" inMag="1" time="22049475"/>
            <node id="2303" radius="1.5" x="2019" y="2171" z="374" inVp="0" inMag="1" time="22046059"/>
            <node id="2302" radius="1.5" x="2039" y="2175" z="394" inVp="0" inMag="1" time="22042361"/>
            <node id="2301" radius="1.5" x="2066" y="2181" z="411" inVp="0" inMag="1" time="22038197"/>
            <node id="2300" radius="1.5" x="2105" y="2173" z="421" inVp="0" inMag="1" time="22025836"/>
            <node id="2299" radius="1.5" x="2147" y="2136" z="434" inVp="0" inMag="1" time="22018423"/>
            <node id="2298" radius="1.5" x="2197" y="2132" z="456" inVp="0" inMag="1" time="22012525"/>
            <node id="2297" radius="1.5" x="2243" y="2115" z="472" inVp="0" inMag="1" time="22006012"/>
            <node id="2296" radius="1.5" x="2282" y="2085" z="491" inVp="0" inMag="1" time="21997950"/>
            <node id="2295" radius="1.5" x="2266" y="2085" z="508" inVp="2" inMag="1" time="21993435"/>
            <node id="2294" radius="1.5" x="2241" y="2090" z="527" inVp="0" inMag="1" time="21981608"/>
            <node id="2293" radius="1.5" x="2097" y="2208" z="576" inVp="0" inMag="1" time="21973795"/>
            <node id="2292" radius="1.5" x="2151" y="2196" z="570" inVp="0" inMag="1" time="21968797"/>
            <node id="2291" radius="1.5" x="2217" y="2191" z="552" inVp="0" inMag="1" time="21960635"/>
            <node id="2290" radius="1.5" x="2296" y="2145" z="544" inVp="2" inMag="1" time="21952888"/>
            <node id="2289" radius="1.5" x="2296" y="2100" z="525" inVp="2" inMag="1" time="21945476"/>
            <node id="2288" radius="1.5" x="2332" y="2108" z="520" inVp="2" inMag="1" time="21941777"/>
            <node id="2287" radius="1.5" x="2387" y="2134" z="520" inVp="2" inMag="1" time="21937479"/>
            <node id="2286" radius="1.5" x="2439" y="2151" z="517" inVp="2" inMag="1" time="21933065"/>
            <node id="2285" radius="1.5" x="2482" y="2177" z="520" inVp="2" inMag="1" time="21929067"/>
            <node id="2284" radius="1.5" x="2527" y="2201" z="519" inVp="2" inMag="1" time="21924485"/>
        </nodes>
        <edges>
            <edge source="2283" target="2284"/>
            <edge source="2346" target="2347"/>
            <edge source="2344" target="2345"/>
            <edge source="2342" target="2343"/>
            <edge source="2341" target="2342"/>
            <edge source="2340" target="2341"/>
            <edge source="2339" target="2340"/>
            <edge source="2339" target="2344"/>
            <edge source="2338" target="2339"/>
            <edge source="2338" target="2346"/>
            <edge source="2336" target="2337"/>
            <edge source="2334" target="2335"/>
            <edge source="2334" target="2336"/>
            <edge source="2333" target="2334"/>
            <edge source="2332" target="2333"/>
            <edge source="2332" target="2338"/>
            <edge source="2331" target="2332"/>
            <edge source="2330" target="2331"/>
            <edge source="2328" target="2329"/>
            <edge source="2327" target="2328"/>
            <edge source="2326" target="2327"/>
            <edge source="2325" target="2326"/>
            <edge source="2324" target="2325"/>
            <edge source="2323" target="2324"/>
            <edge source="2322" target="2323"/>
            <edge source="2321" target="2322"/>
            <edge source="2320" target="2321"/>
            <edge source="2320" target="2330"/>
            <edge source="2318" target="2319"/>
            <edge source="2317" target="2318"/>
            <edge source="2316" target="2317"/>
            <edge source="2315" target="2316"/>
            <edge source="2314" target="2315"/>
            <edge source="2313" target="2314"/>
            <edge source="2313" target="2320"/>
            <edge source="2311" target="2312"/>
            <edge source="2310" target="2311"/>
            <edge source="2309" target="2310"/>
            <edge source="2308" target="2309"/>
            <edge source="2307" target="2308"/>
            <edge source="2306" target="2307"/>
            <edge source="2306" target="2313"/>
            <edge source="2304" target="2305"/>
            <edge source="2303" target="2304"/>
            <edge source="2302" target="2303"/>
            <edge source="2301" target="2302"/>
            <edge source="2300" target="2301"/>
            <edge source="2299" target="2300"/>
            <edge source="2298" target="2299"/>
            <edge source="2297" target="2298"/>
            <edge source="2296" target="2297"/>
            <edge source="2295" target="2296"/>
            <edge source="2294" target="2295"/>
            <edge source="2294" target="2306"/>
            <edge source="2292" target="2293"/>
            <edge source="2291" target="2292"/>
            <edge source="2290" target="2291"/>
            <edge source="2289" target="2290"/>
            <edge source="2289" target="2294"/>
            <edge source="2288" target="2289"/>
            <edge source="2287" target="2288"/>
            <edge source="2286" target="2287"/>
            <edge source="2285" target="2286"/>
            <edge source="2284" target="2285"/>
        </edges>
    </thing>
    <thing id="125" color.r="-1." color.g="-1." color.b="-1." color.a="1." comment="">
        <nodes>
            <node id="2174" radius="1.5" x="2560" y="2254" z="465" inVp="2" inMag="1" time="21170570"/>
            <node id="2282" radius="1.5" x="2377" y="1793" z="387" inVp="1" inMag="1" time="21884739"/>
            <node id="2281" radius="1.5" x="2386" y="1814" z="387" inVp="0" inMag="1" time="21877542"/>
            <node id="2280" radius="1.5" x="2560" y="1882" z="386" inVp="2" inMag="1" time="21872677"/>
            <node id="2279" radius="1.5" x="2449" y="1793" z="352" inVp="1" inMag="1" time="21862666"/>
            <node id="2278" radius="1.5" x="2454" y="1803" z="355" inVp="0" inMag="1" time="21853536"/>
            <node id="2277" radius="1.5" x="2485" y="1811" z="365" inVp="0" inMag="1" time="21849439"/>
            <node id="2276" radius="1.5" x="2515" y="1846" z="378" inVp="0" inMag="1" time="21846624"/>
            <node id="2275" radius="1.5" x="2533" y="1867" z="395" inVp="0" inMag="1" time="21820436"/>
            <node id="2274" radius="1.5" x="2472" y="1851" z="401" inVp="0" inMag="1" time="21816621"/>
            <node id="2273" radius="1.5" x="2407" y="1855" z="398" inVp="0" inMag="1" time="21803628"/>
            <node id="2272" radius="1.5" x="2390" y="1946" z="401" inVp="1" inMag="1" time="21792433"/>
            <node id="2271" radius="1.5" x="2381" y="1984" z="403" inVp="1" inMag="1" time="21788252"/>
            <node id="2270" radius="1.5" x="2360" y="2024" z="395" inVp="1" inMag="1" time="21784438"/>
            <node id="2269" radius="1.5" x="2351" y="2062" z="402" inVp="0" inMag="1" time="21771044"/>
            <node id="2268" radius="1.5" x="2339" y="2116" z="421" inVp="0" inMag="1" time="21767645"/>
            <node id="2267" radius="1.5" x="2372" y="2162" z="442" inVp="0" inMag="1" time="21760449"/>
            <node id="2266" radius="1.5" x="2560" y="2188" z="637" inVp="2" inMag="1" time="21755052"/>
            <node id="2265" radius="1.5" x="2532" y="2202" z="652" inVp="0" inMag="1" time="21740076"/>
            <node id="2264" radius="1.5" x="2537" y="2178" z="635" inVp="0" inMag="1" time="21736877"/>
            <node id="2263" radius="1.5" x="2503" y="2183" z="620" inVp="0" inMag="1" time="21734195"/>
            <node id="2262" radius="1.5" x="2502" y="2200" z="604" inVp="0" inMag="1" time="21731296"/>
            <node id="2261" radius="1.5" x="2486" y="2212" z="582" inVp="0" inMag="1" time="21727515"/>
            <node id="2260" radius="1.5" x="2453" y="2230" z="565" inVp="0" inMag="1" time="21715470"/>
            <node id="2259" radius="1.5" x="2403" y="2257" z="547" inVp="0" inMag="1" time="21711606"/>
            <node id="2258" radius="1.5" x="2404" y="2246" z="521" inVp="0" inMag="1" time="21707208"/>
            <node id="2257" radius="1.5" x="2408" y="2234" z="495" inVp="0" inMag="1" time="21702511"/>
            <node id="2256" radius="1.5" x="2420" y="2222" z="474" inVp="0" inMag="1" time="21698545"/>
            <node id="2255" radius="1.5" x="2415" y="2196" z="454" inVp="0" inMag="1" time="21688934"/>
            <node id="2254" radius="1.5" x="2021" y="2117" z="334" inVp="0" inMag="1" time="21682570"/>
            <node id="2253" radius="1.5" x="2041" y="2138" z="350" inVp="0" inMag="1" time="21677156"/>
            <node id="2252" radius="1.5" x="2071" y="2215" z="365" inVp="0" inMag="1" time="21674024"/>
            <node id="2251" radius="1.5" x="2112" y="2257" z="378" inVp="0" inMag="1" time="21667545"/>
            <node id="2250" radius="1.5" x="2176" y="2288" z="389" inVp="0" inMag="1" time="21664429"/>
            <node id="2249" radius="1.5" x="2225" y="2308" z="400" inVp="0" inMag="1" time="21656416"/>
            <node id="2248" radius="1.5" x="2284" y="2339" z="417" inVp="0" inMag="1" time="21652519"/>
            <node id="2247" radius="1.5" x="2329" y="2376" z="435" inVp="0" inMag="1" time="21647755"/>
            <node id="2246" radius="1.5" x="2387" y="2288" z="316" inVp="0" inMag="1" time="21642573"/>
            <node id="2245" radius="1.5" x="2392" y="2289" z="323" inVp="0" inMag="1" time="21630796"/>
            <node id="2244" radius="1.5" x="2394" y="2311" z="340" inVp="0" inMag="1" time="21627313"/>
            <node id="2243" radius="1.5" x="2393" y="2346" z="360" inVp="0" inMag="1" time="21623716"/>
            <node id="2242" radius="1.5" x="2395" y="2385" z="377" inVp="0" inMag="1" time="21616836"/>
            <node id="2241" radius="1.5" x="2391" y="2393" z="402" inVp="0" inMag="1" time="21612187"/>
            <node id="2240" radius="1.5" x="2400" y="2394" z="428" inVp="0" inMag="1" time="21607524"/>
            <node id="2239" radius="1.5" x="2401" y="2394" z="443" inVp="0" inMag="1" time="21602243"/>
            <node id="2238" radius="1.5" x="2415" y="2395" z="451" inVp="0" inMag="1" time="21595546"/>
            <node id="2237" radius="1.5" x="2208" y="2610" z="341" inVp="0" inMag="1" time="21586567"/>
            <node id="2236" radius="1.5" x="2237" y="2612" z="326" inVp="0" inMag="1" time="21582869"/>
            <node id="2235" radius="1.5" x="2264" y="2579" z="311" inVp="0" inMag="1" time="21575206"/>
            <node id="2234" radius="1.5" x="2307" y="2505" z="320" inVp="0" inMag="1" time="21572590"/>
            <node id="2233" radius="1.5" x="2349" y="2481" z="341" inVp="0" inMag="1" time="21567826"/>
            <node id="2232" radius="1.5" x="2371" y="2477" z="354" inVp="0" inMag="1" time="21561646"/>
            <node id="2231" radius="1.5" x="2399" y="2472" z="372" inVp="0" inMag="1" time="21557647"/>
            <node id="2230" radius="1.5" x="2409" y="2425" z="392" inVp="0" inMag="1" time="21553566"/>
            <node id="2229" radius="1.5" x="2460" y="2376" z="417" inVp="0" inMag="1" time="21547669"/>
            <node id="2228" radius="1.5" x="2491" y="2388" z="433" inVp="0" inMag="1" time="21543972"/>
            <node id="2227" radius="1.5" x="2515" y="2406" z="452" inVp="0" inMag="1" time="21539956"/>
            <node id="2226" radius="1.5" x="2465" y="2407" z="463" inVp="0" inMag="1" time="21533443"/>
            <node id="2225" radius="1.5" x="2491" y="2816" z="592" inVp="1" inMag="1" time="21522598"/>
            <node id="2224" radius="1.5" x="2479" y="2805" z="589" inVp="0" inMag="1" time="21515169"/>
            <node id="2223" radius="1.5" x="2463" y="2781" z="574" inVp="0" inMag="1" time="21511487"/>
            <node id="2222" radius="1.5" x="2427" y="2741" z="559" inVp="0" inMag="1" time="21508389"/>
            <node id="2221" radius="1.5" x="2192" y="2437" z="468" inVp="0" inMag="1" time="21497427"/>
            <node id="2220" radius="1.5" x="2218" y="2439" z="479" inVp="0" inMag="1" time="21486066"/>
            <node id="2219" radius="1.5" x="2248" y="2457" z="491" inVp="0" inMag="1" time="21483267"/>
            <node id="2218" radius="1.5" x="2262" y="2509" z="503" inVp="0" inMag="1" time="21480519"/>
            <node id="2217" radius="1.5" x="2241" y="2558" z="518" inVp="0" inMag="1" time="21477204"/>
            <node id="2216" radius="1.5" x="2241" y="2588" z="534" inVp="0" inMag="1" time="21473922"/>
            <node id="2215" radius="1.5" x="2258" y="2600" z="548" inVp="0" inMag="1" time="21470923"/>
            <node id="2214" radius="1.5" x="2118" y="2813" z="619" inVp="0" inMag="1" time="21464743"/>
            <node id="2213" radius="1.5" x="2127" y="2787" z="606" inVp="0" inMag="1" time="21460595"/>
            <node id="2212" radius="1.5" x="2154" y="2695" z="599" inVp="0" inMag="1" time="21454814"/>
            <node id="2211" radius="1.5" x="2195" y="2669" z="584" inVp="0" inMag="1" time="21451583"/>
            <node id="2210" radius="1.5" x="2257" y="2654" z="577" inVp="0" inMag="1" time="21438790"/>
            <node id="2209" radius="1.5" x="2287" y="2630" z="562" inVp="0" inMag="1" time="21428977"/>
            <node id="2208" radius="1.5" x="2351" y="2648" z="556" inVp="0" inMag="1" time="21426578"/>
            <node id="2207" radius="1.5" x="2376" y="2650" z="548" inVp="0" inMag="1" time="21415300"/>
            <node id="2206" radius="1.5" x="2415" y="2700" z="548" inVp="0" inMag="1" time="21412886"/>
            <node id="2205" radius="1.5" x="2392" y="2665" z="517" inVp="0" inMag="1" time="21398126"/>
            <node id="2204" radius="1.5" x="2417" y="2674" z="535" inVp="1" inMag="1" time="21386498"/>
            <node id="2203" radius="1.5" x="2360" y="2816" z="447" inVp="1" inMag="1" time="21380468"/>
            <node id="2202" radius="1.5" x="2373" y="2813" z="449" inVp="0" inMag="1" time="21375107"/>
            <node id="2201" radius="1.5" x="2439" y="2776" z="448" inVp="0" inMag="1" time="21370406"/>
            <node id="2200" radius="1.5" x="2484" y="2747" z="462" inVp="0" inMag="1" time="21366724"/>
            <node id="2199" radius="1.5" x="2476" y="2710" z="478" inVp="0" inMag="1" time="21362876"/>
            <node id="2198" radius="1.5" x="2469" y="2674" z="494" inVp="1" inMag="1" time="21355346"/>
            <node id="2197" radius="1.5" x="2462" y="2659" z="524" inVp="1" inMag="1" time="21329659"/>
            <node id="2196" radius="1.5" x="2475" y="2634" z="513" inVp="1" inMag="1" time="21326560"/>
            <node id="2195" radius="1.5" x="2501" y="2596" z="503" inVp="1" inMag="1" time="21322797"/>
            <node id="2194" radius="1.5" x="2505" y="2555" z="493" inVp="0" inMag="1" time="21317615"/>
            <node id="2193" radius="1.5" x="2162" y="2557" z="370" inVp="0" inMag="1" time="21306537"/>
            <node id="2192" radius="1.5" x="2159" y="2584" z="382" inVp="0" inMag="1" time="21297941"/>
            <node id="2191" radius="1.5" x="2167" y="2598" z="397" inVp="0" inMag="1" time="21289145"/>
            <node id="2190" radius="1.5" x="2143" y="2599" z="406" inVp="0" inMag="1" time="21276251"/>
            <node id="2189" radius="1.5" x="2160" y="2497" z="414" inVp="0" inMag="1" time="21271038"/>
            <node id="2188" radius="1.5" x="2244" y="2472" z="425" inVp="0" inMag="1" time="21267757"/>
            <node id="2187" radius="1.5" x="2318" y="2478" z="439" inVp="0" inMag="1" time="21264258"/>
            <node id="2186" radius="1.5" x="2385" y="2470" z="454" inVp="0" inMag="1" time="21261175"/>
            <node id="2185" radius="1.5" x="2416" y="2471" z="470" inVp="0" inMag="1" time="21257677"/>
            <node id="2184" radius="1.5" x="2484" y="2496" z="481" inVp="0" inMag="1" time="21249865"/>
            <node id="2183" radius="1.5" x="2560" y="2416" z="487" inVp="2" inMag="1" time="21242135"/>
            <node id="2182" radius="1.5" x="2545" y="2420" z="481" inVp="0" inMag="1" time="21234456"/>
            <node id="2181" radius="1.5" x="2501" y="2447" z="481" inVp="0" inMag="1" time="21216698"/>
            <node id="2180" radius="1.5" x="2490" y="2394" z="470" inVp="1" inMag="1" time="21202188"/>
            <node id="2179" radius="1.5" x="2483" y="2347" z="470" inVp="1" inMag="1" time="21197990"/>
            <node id="2178" radius="1.5" x="2475" y="2310" z="469" inVp="1" inMag="1" time="21193709"/>
            <node id="2177" radius="1.5" x="2467" y="2267" z="467" inVp="0" inMag="1" time="21187928"/>
            <node id="2176" radius="1.5" x="2477" y="2227" z="467" inVp="2" inMag="1" time="21183214"/>
            <node id="2175" radius="1.5" x="2523" y="2232" z="464" inVp="2" inMag="1" time="21178316"/>
        </nodes>
        <edges>
            <edge source="2174" target="2175"/>
            <edge source="2281" target="2282"/>
            <edge source="2278" target="2279"/>
            <edge source="2277" target="2278"/>
            <edge source="2276" target="2277"/>
            <edge source="2275" target="2276"/>
            <edge source="2275" target="2280"/>
            <edge source="2274" target="2275"/>
            <edge source="2273" target="2274"/>
            <edge source="2273" target="2281"/>
            <edge source="2272" target="2273"/>
            <edge source="2271" target="2272"/>
            <edge source="2270" target="2271"/>
            <edge source="2269" target="2270"/>
            <edge source="2268" target="2269"/>
            <edge source="2267" target="2268"/>
            <edge source="2265" target="2266"/>
            <edge source="2264" target="2265"/>
            <edge source="2263" target="2264"/>
            <edge source="2262" target="2263"/>
            <edge source="2261" target="2262"/>
            <edge source="2260" target="2261"/>
            <edge source="2259" target="2260"/>
            <edge source="2258" target="2259"/>
            <edge source="2257" target="2258"/>
            <edge source="2256" target="2257"/>
            <edge source="2255" target="2256"/>
            <edge source="2255" target="2267"/>
            <edge source="2253" target="2254"/>
            <edge source="2252" target="2253"/>
            <edge source="2251" target="2252"/>
            <edge source="2250" target="2251"/>
            <edge source="2249" target="2250"/>
            <edge source="2248" target="2249"/>
            <edge source="2247" target="2248"/>
            <edge source="2245" target="2246"/>
            <edge source="2244" target="2245"/>
            <edge source="2243" target="2244"/>
            <edge source="2242" target="2243"/>
            <edge source="2241" target="2242"/>
            <edge source="2240" target="2241"/>
            <edge source="2239" target="2240"/>
            <edge source="2239" target="2247"/>
            <edge source="2238" target="2239"/>
            <edge source="2236" target="2237"/>
            <edge source="2235" target="2236"/>
            <edge source="2234" target="2235"/>
            <edge source="2233" target="2234"/>
            <edge source="2232" target="2233"/>
            <edge source="2231" target="2232"/>
            <edge source="2230" target="2231"/>
            <edge source="2229" target="2230"/>
            <edge source="2228" target="2229"/>
            <edge source="2227" target="2228"/>
            <edge source="2226" target="2227"/>
            <edge source="2226" target="2238"/>
            <edge source="2224" target="2225"/>
            <edge source="2223" target="2224"/>
            <edge source="2222" target="2223"/>
            <edge source="2220" target="2221"/>
            <edge source="2219" target="2220"/>
            <edge source="2218" target="2219"/>
            <edge source="2217" target="2218"/>
            <edge source="2216" target="2217"/>
            <edge source="2215" target="2216"/>
            <edge source="2213" target="2214"/>
            <edge source="2212" target="2213"/>
            <edge source="2211" target="2212"/>
            <edge source="2210" target="2211"/>
            <edge source="2209" target="2210"/>
            <edge source="2209" target="2215"/>
            <edge source="2208" target="2209"/>
            <edge source="2207" target="2208"/>
            <edge source="2206" target="2207"/>
            <edge source="2206" target="2222"/>
            <edge source="2204" target="2205"/>
            <edge source="2204" target="2206"/>
            <edge source="2202" target="2203"/>
            <edge source="2201" target="2202"/>
            <edge source="2200" target="2201"/>
            <edge source="2199" target="2200"/>
            <edge source="2198" target="2199"/>
            <edge source="2197" target="2198"/>
            <edge source="2197" target="2204"/>
            <edge source="2196" target="2197"/>
            <edge source="2195" target="2196"/>
            <edge source="2194" target="2195"/>
            <edge source="2192" target="2193"/>
            <edge source="2191" target="2192"/>
            <edge source="2190" target="2191"/>
            <edge source="2189" target="2190"/>
            <edge source="2188" target="2189"/>
            <edge source="2187" target="2188"/>
            <edge source="2186" target="2187"/>
            <edge source="2185" target="2186"/>
            <edge source="2184" target="2185"/>
            <edge source="2184" target="2194"/>
            <edge source="2182" target="2183"/>
            <edge source="2181" target="2182"/>
            <edge source="2181" target="2184"/>
            <edge source="2180" target="2181"/>
            <edge source="2180" target="2226"/>
            <edge source="2179" target="2180"/>
            <edge source="2178" target="2179"/>
            <edge source="2177" target="2178"/>
            <edge source="2176" target="2177"/>
            <edge source="2176" target="2255"/>
            <edge source="2175" target="2176"/>
        </edges>
    </thing>
    <thing id="124" color.r="-1." color.g="-1." color.b="-1." color.a="1." comment="">
        <nodes/>
        <edges/>
    </thing>
    <thing id="123" color.r="-1." color.g="-1." color.b="-1." color.a="1." comment="">
        <nodes>
            <node id="2166" radius="1.5" x="2313" y="1793" z="316" inVp="1" inMag="1" time="20875814"/>
            <node id="2173" radius="1.5" x="2560" y="1934" z="379" inVp="2" inMag="1" time="20922458"/>
            <node id="2172" radius="1.5" x="2545" y="1926" z="372" inVp="0" inMag="1" time="20913496"/>
            <node id="2171" radius="1.5" x="2505" y="1903" z="361" inVp="0" inMag="1" time="20910496"/>
            <node id="2170" radius="1.5" x="2448" y="1874" z="346" inVp="0" inMag="1" time="20907332"/>
            <node id="2169" radius="1.5" x="2511" y="1793" z="329" inVp="1" inMag="1" time="20901818"/>
            <node id="2168" radius="1.5" x="2462" y="1824" z="333" inVp="1" inMag="1" time="20887725"/>
            <node id="2167" radius="1.5" x="2378" y="1837" z="331" inVp="1" inMag="1" time="20882194"/>
        </nodes>
        <edges>
            <edge source="2166" target="2167"/>
            <edge source="2172" target="2173"/>
            <edge source="2171" target="2172"/>
            <edge source="2170" target="2171"/>
            <edge source="2168" target="2169"/>
            <edge source="2167" target="2170"/>
            <edge source="2167" target="2168"/>
        </edges>
    </thing>
    <thing id="122" color.r="-1." color.g="-1." color.b="-1." color.a="1." comment="">
        <nodes>
            <node id="2120" radius="1.5" x="2560" y="1935" z="401" inVp="2" inMag="1" time="19916823"/>
            <node id="2165" radius="1.5" x="2390" y="1795" z="352" inVp="0" inMag="1" time="20863686"/>
            <node id="2164" radius="1.5" x="2395" y="1866" z="461" inVp="0" inMag="1" time="20849976"/>
            <node id="2163" radius="1.5" x="2380" y="1855" z="441" inVp="0" inMag="1" time="20841397"/>
            <node id="2162" radius="1.5" x="2319" y="1848" z="413" inVp="0" inMag="1" time="20836016"/>
            <node id="2161" radius="1.5" x="2295" y="1839" z="387" inVp="0" inMag="1" time="20829536"/>
            <node id="2160" radius="1.5" x="2313" y="1816" z="363" inVp="0" inMag="1" time="20822939"/>
            <node id="2159" radius="1.5" x="2402" y="1804" z="368" inVp="0" inMag="1" time="20811279"/>
            <node id="2158" radius="1.5" x="2560" y="1985" z="357" inVp="2" inMag="1" time="20787890"/>
            <node id="2157" radius="1.5" x="2543" y="1977" z="356" inVp="0" inMag="1" time="20777145"/>
            <node id="2156" radius="1.5" x="2477" y="1939" z="357" inVp="0" inMag="1" time="20767966"/>
            <node id="2155" radius="1.5" x="2431" y="1876" z="362" inVp="0" inMag="1" time="20762869"/>
            <node id="2154" radius="1.5" x="2422" y="1822" z="368" inVp="0" inMag="1" time="20755172"/>
            <node id="2153" radius="1.5" x="2455" y="1843" z="381" inVp="0" inMag="1" time="20752357"/>
            <node id="2152" radius="1.5" x="2041" y="2305" z="484" inVp="0" inMag="1" time="20743978"/>
            <node id="2151" radius="1.5" x="2025" y="2265" z="471" inVp="0" inMag="1" time="20740863"/>
            <node id="2150" radius="1.5" x="2059" y="2232" z="458" inVp="0" inMag="1" time="20730185"/>
            <node id="2149" radius="1.5" x="2114" y="2175" z="457" inVp="0" inMag="1" time="20723422"/>
            <node id="2148" radius="1.5" x="2148" y="2175" z="463" inVp="0" inMag="1" time="20712776"/>
            <node id="2147" radius="1.5" x="2433" y="1988" z="654" inVp="0" inMag="1" time="20706746"/>
            <node id="2146" radius="1.5" x="2401" y="1985" z="639" inVp="0" inMag="1" time="20703548"/>
            <node id="2145" radius="1.5" x="2381" y="1963" z="624" inVp="0" inMag="1" time="20699982"/>
            <node id="2144" radius="1.5" x="2339" y="1940" z="612" inVp="0" inMag="1" time="20697467"/>
            <node id="2143" radius="1.5" x="2313" y="1944" z="594" inVp="0" inMag="1" time="20694269"/>
            <node id="2142" radius="1.5" x="2289" y="1974" z="576" inVp="0" inMag="1" time="20691154"/>
            <node id="2141" radius="1.5" x="2307" y="2009" z="557" inVp="0" inMag="1" time="20687356"/>
            <node id="2140" radius="1.5" x="2316" y="2043" z="540" inVp="0" inMag="1" time="20683474"/>
            <node id="2139" radius="1.5" x="2326" y="2065" z="517" inVp="0" inMag="1" time="20678959"/>
            <node id="2138" radius="1.5" x="2301" y="2059" z="497" inVp="0" inMag="1" time="20674945"/>
            <node id="2137" radius="1.5" x="2264" y="2058" z="478" inVp="0" inMag="1" time="20671297"/>
            <node id="2136" radius="1.5" x="2243" y="2080" z="467" inVp="0" inMag="1" time="20643960"/>
            <node id="2135" radius="1.5" x="2251" y="2042" z="453" inVp="0" inMag="1" time="20641278"/>
            <node id="2134" radius="1.5" x="2278" y="1998" z="441" inVp="0" inMag="1" time="20638379"/>
            <node id="2133" radius="1.5" x="2313" y="1973" z="430" inVp="0" inMag="1" time="20635431"/>
            <node id="2132" radius="1.5" x="2218" y="1794" z="366" inVp="0" inMag="1" time="20627684"/>
            <node id="2131" radius="1.5" x="2234" y="1836" z="372" inVp="0" inMag="1" time="20624336"/>
            <node id="2130" radius="1.5" x="2259" y="1879" z="380" inVp="0" inMag="1" time="20617656"/>
            <node id="2129" radius="1.5" x="2323" y="1916" z="392" inVp="0" inMag="1" time="20614241"/>
            <node id="2128" radius="1.5" x="2370" y="1926" z="407" inVp="0" inMag="1" time="20610159"/>
            <node id="2127" radius="1.5" x="2380" y="1952" z="418" inVp="2" inMag="1" time="19959900"/>
            <node id="2126" radius="1.5" x="2397" y="1951" z="419" inVp="2" inMag="1" time="19954303"/>
            <node id="2125" radius="1.5" x="2426" y="1946" z="417" inVp="2" inMag="1" time="19949505"/>
            <node id="2124" radius="1.5" x="2459" y="1934" z="411" inVp="2" inMag="1" time="19944192"/>
            <node id="2123" radius="1.5" x="2484" y="1927" z="410" inVp="2" inMag="1" time="19939077"/>
            <node id="2122" radius="1.5" x="2489" y="1881" z="392" inVp="2" inMag="1" time="19932181"/>
            <node id="2121" radius="1.5" x="2520" y="1910" z="393" inVp="2" inMag="1" time="19922535"/>
        </nodes>
        <edges>
            <edge source="2120" target="2121"/>
            <edge source="2163" target="2164"/>
            <edge source="2162" target="2163"/>
            <edge source="2161" target="2162"/>
            <edge source="2160" target="2161"/>
            <edge source="2159" target="2160"/>
            <edge source="2159" target="2165"/>
            <edge source="2157" target="2158"/>
            <edge source="2156" target="2157"/>
            <edge source="2155" target="2156"/>
            <edge source="2154" target="2155"/>
            <edge source="2154" target="2159"/>
            <edge source="2153" target="2154"/>
            <edge source="2151" target="2152"/>
            <edge source="2150" target="2151"/>
            <edge source="2149" target="2150"/>
            <edge source="2148" target="2149"/>
            <edge source="2146" target="2147"/>
            <edge source="2145" target="2146"/>
            <edge source="2144" target="2145"/>
            <edge source="2143" target="2144"/>
            <edge source="2142" target="2143"/>
            <edge source="2141" target="2142"/>
            <edge source="2140" target="2141"/>
            <edge source="2139" target="2140"/>
            <edge source="2138" target="2139"/>
            <edge source="2137" target="2138"/>
            <edge source="2136" target="2137"/>
            <edge source="2136" target="2148"/>
            <edge source="2135" target="2136"/>
            <edge source="2134" target="2135"/>
            <edge source="2133" target="2134"/>
            <edge source="2131" target="2132"/>
            <edge source="2130" target="2131"/>
            <edge source="2129" target="2130"/>
            <edge source="2128" target="2129"/>
            <edge source="2127" target="2128"/>
            <edge source="2127" target="2133"/>
            <edge source="2126" target="2127"/>
            <edge source="2125" target="2126"/>
            <edge source="2124" target="2125"/>
            <edge source="2123" target="2124"/>
            <edge source="2122" target="2123"/>
            <edge source="2122" target="2153"/>
            <edge source="2121" target="2122"/>
        </edges>
    </thing>
    <thing id="121" color.r="-1." color.g="-1." color.b="-1." color.a="1." comment="">
        <nodes>
            <node id="2107" radius="1.5" x="2424" y="1793" z="404" inVp="1" inMag="1" time="19795482"/>
            <node id="2119" radius="1.5" x="2560" y="1880" z="444" inVp="2" inMag="1" time="19912507"/>
            <node id="2118" radius="1.5" x="2540" y="1879" z="439" inVp="1" inMag="1" time="19894050"/>
            <node id="2117" radius="1.5" x="2429" y="1859" z="429" inVp="1" inMag="1" time="19874742"/>
            <node id="2116" radius="1.5" x="2489" y="1849" z="426" inVp="1" inMag="1" time="19865581"/>
            <node id="2115" radius="1.5" x="2188" y="1985" z="342" inVp="0" inMag="1" time="19856017"/>
            <node id="2114" radius="1.5" x="2205" y="1986" z="356" inVp="0" inMag="1" time="19852935"/>
            <node id="2113" radius="1.5" x="2285" y="1921" z="367" inVp="0" inMag="1" time="19842708"/>
            <node id="2112" radius="1.5" x="2323" y="1927" z="382" inVp="1" inMag="1" time="19825616"/>
            <node id="2111" radius="1.5" x="2362" y="1888" z="399" inVp="1" inMag="1" time="19819518"/>
            <node id="2110" radius="1.5" x="2367" y="1855" z="402" inVp="1" inMag="1" time="19814338"/>
            <node id="2109" radius="1.5" x="2381" y="1821" z="406" inVp="1" inMag="1" time="19808424"/>
            <node id="2108" radius="1.5" x="2447" y="1821" z="418" inVp="1" inMag="1" time="19801860"/>
        </nodes>
        <edges>
            <edge source="2107" target="2108"/>
            <edge source="2118" target="2119"/>
            <edge source="2116" target="2117"/>
            <edge source="2116" target="2118"/>
            <edge source="2114" target="2115"/>
            <edge source="2113" target="2114"/>
            <edge source="2112" target="2113"/>
            <edge source="2111" target="2112"/>
            <edge source="2110" target="2111"/>
            <edge source="2109" target="2110"/>
            <edge source="2108" target="2116"/>
            <edge source="2108" target="2109"/>
        </edges>
    </thing>
    <thing id="120" color.r="-1." color.g="-1." color.b="-1." color.a="1." comment="">
        <nodes>
            <node id="2098" radius="1.5" x="2560" y="1945" z="451" inVp="2" inMag="1" time="19750836"/>
            <node id="2106" radius="1.5" x="2219" y="1793" z="379" inVp="1" inMag="1" time="19791067"/>
            <node id="2105" radius="1.5" x="2224" y="1801" z="383" inVp="2" inMag="1" time="19784102"/>
            <node id="2104" radius="1.5" x="2258" y="1810" z="392" inVp="2" inMag="1" time="19780104"/>
            <node id="2103" radius="1.5" x="2304" y="1824" z="398" inVp="2" inMag="1" time="19775807"/>
            <node id="2102" radius="1.5" x="2362" y="1846" z="410" inVp="2" inMag="1" time="19770609"/>
            <node id="2101" radius="1.5" x="2417" y="1875" z="422" inVp="2" inMag="1" time="19765711"/>
            <node id="2100" radius="1.5" x="2468" y="1900" z="432" inVp="2" inMag="1" time="19761014"/>
            <node id="2099" radius="1.5" x="2518" y="1925" z="442" inVp="2" inMag="1" time="19756416"/>
        </nodes>
        <edges>
            <edge source="2098" target="2099"/>
            <edge source="2105" target="2106"/>
            <edge source="2104" target="2105"/>
            <edge source="2103" target="2104"/>
            <edge source="2102" target="2103"/>
            <edge source="2101" target="2102"/>
            <edge source="2100" target="2101"/>
            <edge source="2099" target="2100"/>
        </edges>
    </thing>
    <thing id="119" color.r="-1." color.g="-1." color.b="-1." color.a="1." comment="">
        <nodes>
            <node id="2088" radius="1.5" x="2359" y="1793" z="420" inVp="1" inMag="1" time="19692747"/>
            <node id="2097" radius="1.5" x="2560" y="1928" z="480" inVp="2" inMag="1" time="19737126"/>
            <node id="2096" radius="1.5" x="2556" y="1834" z="522" inVp="2" inMag="1" time="19724865"/>
            <node id="2095" radius="1.5" x="2556" y="1853" z="501" inVp="2" inMag="1" time="19722483"/>
            <node id="2094" radius="1.5" x="2556" y="1854" z="504" inVp="2" inMag="1" time="19722483"/>
            <node id="2093" radius="1.5" x="2556" y="1913" z="474" inVp="2" inMag="1" time="19715387"/>
            <node id="2092" radius="1.5" x="2541" y="1908" z="469" inVp="1" inMag="1" time="19705891"/>
            <node id="2091" radius="1.5" x="2492" y="1881" z="456" inVp="1" inMag="1" time="19702977"/>
            <node id="2090" radius="1.5" x="2448" y="1854" z="449" inVp="1" inMag="1" time="19700460"/>
            <node id="2089" radius="1.5" x="2404" y="1816" z="432" inVp="1" inMag="1" time="19696945"/>
        </nodes>
        <edges>
            <edge source="2088" target="2089"/>
            <edge source="2095" target="2096"/>
            <edge source="2094" target="2095"/>
            <edge source="2093" target="2094"/>
            <edge source="2093" target="2097"/>
            <edge source="2092" target="2093"/>
            <edge source="2091" target="2092"/>
            <edge source="2090" target="2091"/>
            <edge source="2089" target="2090"/>
        </edges>
    </thing>
    <thing id="118" color.r="-1." color.g="-1." color.b="-1." color.a="1." comment="">
        <nodes>
            <node id="2068" radius="1.5" x="2560" y="2217" z="479" inVp="2" inMag="1" time="19523646"/>
            <node id="2087" radius="1.5" x="2252" y="1793" z="416" inVp="1" inMag="1" time="19672824"/>
            <node id="2086" radius="1.5" x="2281" y="1819" z="424" inVp="0" inMag="1" time="19660796"/>
            <node id="2085" radius="1.5" x="2319" y="1887" z="435" inVp="1" inMag="1" time="19624397"/>
            <node id="2084" radius="1.5" x="2341" y="1933" z="436" inVp="1" inMag="1" time="19619699"/>
            <node id="2083" radius="1.5" x="2338" y="1970" z="441" inVp="1" inMag="1" time="19615302"/>
            <node id="2082" radius="1.5" x="2347" y="2003" z="443" inVp="1" inMag="1" time="19609388"/>
            <node id="2081" radius="1.5" x="2374" y="2047" z="442" inVp="2" inMag="1" time="19604107"/>
            <node id="2080" radius="1.5" x="2399" y="2103" z="451" inVp="0" inMag="1" time="19591379"/>
            <node id="2079" radius="1.5" x="2124" y="2034" z="395" inVp="0" inMag="1" time="19587065"/>
            <node id="2078" radius="1.5" x="2129" y="2063" z="410" inVp="0" inMag="1" time="19584100"/>
            <node id="2077" radius="1.5" x="2146" y="2126" z="423" inVp="0" inMag="1" time="19581285"/>
            <node id="2076" radius="1.5" x="2205" y="2138" z="438" inVp="0" inMag="1" time="19573505"/>
            <node id="2075" radius="1.5" x="2268" y="2155" z="448" inVp="0" inMag="1" time="19569907"/>
            <node id="2074" radius="1.5" x="2363" y="2186" z="459" inVp="0" inMag="1" time="19559179"/>
            <node id="2073" radius="1.5" x="2434" y="2170" z="459" inVp="0" inMag="1" time="19557063"/>
            <node id="2072" radius="1.5" x="2421" y="2133" z="451" inVp="2" inMag="1" time="19543870"/>
            <node id="2071" radius="1.5" x="2441" y="2142" z="457" inVp="2" inMag="1" time="19537872"/>
            <node id="2070" radius="1.5" x="2486" y="2166" z="463" inVp="2" inMag="1" time="19534058"/>
            <node id="2069" radius="1.5" x="2524" y="2193" z="472" inVp="2" inMag="1" time="19530160"/>
        </nodes>
        <edges>
            <edge source="2068" target="2069"/>
            <edge source="2086" target="2087"/>
            <edge source="2085" target="2086"/>
            <edge source="2084" target="2085"/>
            <edge source="2083" target="2084"/>
            <edge source="2082" target="2083"/>
            <edge source="2081" target="2082"/>
            <edge source="2080" target="2081"/>
            <edge source="2078" target="2079"/>
            <edge source="2077" target="2078"/>
            <edge source="2076" target="2077"/>
            <edge source="2075" target="2076"/>
            <edge source="2074" target="2075"/>
            <edge source="2073" target="2074"/>
            <edge source="2072" target="2073"/>
            <edge source="2072" target="2080"/>
            <edge source="2071" target="2072"/>
            <edge source="2070" target="2071"/>
            <edge source="2069" target="2070"/>
        </edges>
    </thing>
    <thing id="117" color.r="-1." color.g="-1." color.b="-1." color.a="1." comment="">
        <nodes>
            <node id="2052" radius="1.5" x="2006" y="1793" z="311" inVp="1" inMag="1" time="19426878"/>
            <node id="2067" radius="1.5" x="2560" y="2302" z="498" inVp="2" inMag="1" time="19512436"/>
            <node id="2066" radius="1.5" x="2355" y="2233" z="504" inVp="0" inMag="1" time="19496193"/>
            <node id="2065" radius="1.5" x="2438" y="2282" z="496" inVp="0" inMag="1" time="19493478"/>
            <node id="2064" radius="1.5" x="2539" y="2299" z="492" inVp="0" inMag="1" time="19486681"/>
            <node id="2063" radius="1.5" x="2530" y="2280" z="468" inVp="0" inMag="1" time="19482366"/>
            <node id="2062" radius="1.5" x="2492" y="2251" z="452" inVp="0" inMag="1" time="19476769"/>
            <node id="2061" radius="1.5" x="2423" y="2188" z="433" inVp="0" inMag="1" time="19472672"/>
            <node id="2060" radius="1.5" x="2360" y="2139" z="414" inVp="1" inMag="1" time="19462809"/>
            <node id="2059" radius="1.5" x="2305" y="2090" z="398" inVp="1" inMag="1" time="19458295"/>
            <node id="2058" radius="1.5" x="2273" y="2041" z="387" inVp="1" inMag="1" time="19453480"/>
            <node id="2057" radius="1.5" x="2232" y="1987" z="373" inVp="1" inMag="1" time="19448166"/>
            <node id="2056" radius="1.5" x="2196" y="1951" z="355" inVp="1" inMag="1" time="19444168"/>
            <node id="2055" radius="1.5" x="2163" y="1912" z="352" inVp="1" inMag="1" time="19440570"/>
            <node id="2054" radius="1.5" x="2122" y="1876" z="341" inVp="1" inMag="1" time="19436571"/>
            <node id="2053" radius="1.5" x="2068" y="1840" z="331" inVp="1" inMag="1" time="19432574"/>
        </nodes>
        <edges>
            <edge source="2052" target="2053"/>
            <edge source="2065" target="2066"/>
            <edge source="2064" target="2065"/>
            <edge source="2064" target="2067"/>
            <edge source="2063" target="2064"/>
            <edge source="2062" target="2063"/>
            <edge source="2061" target="2062"/>
            <edge source="2060" target="2061"/>
            <edge source="2059" target="2060"/>
            <edge source="2058" target="2059"/>
            <edge source="2057" target="2058"/>
            <edge source="2056" target="2057"/>
            <edge source="2055" target="2056"/>
            <edge source="2054" target="2055"/>
            <edge source="2053" target="2054"/>
        </edges>
    </thing>
    <thing id="116" color.r="-1." color.g="-1." color.b="-1." color.a="1." comment="">
        <nodes/>
        <edges/>
    </thing>
    <thing id="115" color.r="-1." color.g="-1." color.b="-1." color.a="1." comment="">
        <nodes>
            <node id="2039" radius="1.5" x="1835" y="1793" z="333" inVp="1" inMag="1" time="19134254"/>
            <node id="2051" radius="1.5" x="2229" y="1795" z="399" inVp="2" inMag="1" time="19203485"/>
            <node id="2050" radius="1.5" x="2198" y="1796" z="396" inVp="2" inMag="1" time="19197905"/>
            <node id="2049" radius="1.5" x="2178" y="1801" z="392" inVp="2" inMag="1" time="19192708"/>
            <node id="2048" radius="1.5" x="2151" y="1821" z="383" inVp="2" inMag="1" time="19187926"/>
            <node id="2047" radius="1.5" x="2136" y="1808" z="380" inVp="2" inMag="1" time="19182246"/>
            <node id="2046" radius="1.5" x="2111" y="1813" z="376" inVp="2" inMag="1" time="19178665"/>
            <node id="2045" radius="1.5" x="2086" y="1814" z="372" inVp="2" inMag="1" time="19175067"/>
            <node id="2044" radius="1.5" x="2064" y="1822" z="369" inVp="2" inMag="1" time="19171335"/>
            <node id="2043" radius="1.5" x="2048" y="1852" z="370" inVp="1" inMag="1" time="19152877"/>
            <node id="2042" radius="1.5" x="1993" y="1852" z="358" inVp="1" inMag="1" time="19150878"/>
            <node id="2041" radius="1.5" x="1917" y="1844" z="350" inVp="1" inMag="1" time="19145064"/>
            <node id="2040" radius="1.5" x="1880" y="1824" z="343" inVp="1" inMag="1" time="19140767"/>
        </nodes>
        <edges>
            <edge source="2039" target="2040"/>
            <edge source="2050" target="2051"/>
            <edge source="2049" target="2050"/>
            <edge source="2048" target="2049"/>
            <edge source="2047" target="2048"/>
            <edge source="2046" target="2047"/>
            <edge source="2045" target="2046"/>
            <edge source="2044" target="2045"/>
            <edge source="2043" target="2044"/>
            <edge source="2042" target="2043"/>
            <edge source="2041" target="2042"/>
            <edge source="2040" target="2041"/>
        </edges>
    </thing>
    <thing id="114" color.r="-1." color.g="-1." color.b="-1." color.a="1." comment="">
        <nodes>
            <node id="2005" radius="1.5" x="1991" y="2539" z="768" inVp="0" inMag="1" time="18880012"/>
            <node id="2038" radius="1.5" x="1894" y="1793" z="339" inVp="1" inMag="1" time="19129189"/>
            <node id="2037" radius="1.5" x="1891" y="1801" z="346" inVp="0" inMag="1" time="19120825"/>
            <node id="2036" radius="1.5" x="1921" y="1867" z="375" inVp="0" inMag="1" time="19117127"/>
            <node id="2035" radius="1.5" x="1943" y="1908" z="406" inVp="0" inMag="1" time="19113513"/>
            <node id="2034" radius="1.5" x="1976" y="1959" z="434" inVp="0" inMag="1" time="19110315"/>
            <node id="2033" radius="1.5" x="2015" y="1985" z="456" inVp="0" inMag="1" time="19107517"/>
            <node id="2032" radius="1.5" x="2067" y="2034" z="479" inVp="0" inMag="1" time="19102168"/>
            <node id="2031" radius="1.5" x="2082" y="2601" z="482" inVp="0" inMag="1" time="19090408"/>
            <node id="2030" radius="1.5" x="2090" y="2522" z="482" inVp="0" inMag="1" time="19088609"/>
            <node id="2029" radius="1.5" x="2078" y="2445" z="490" inVp="0" inMag="1" time="19066835"/>
            <node id="2028" radius="1.5" x="2067" y="2357" z="495" inVp="0" inMag="1" time="19060322"/>
            <node id="2027" radius="1.5" x="2052" y="2281" z="487" inVp="0" inMag="1" time="19053826"/>
            <node id="2026" radius="1.5" x="2047" y="2210" z="474" inVp="0" inMag="1" time="19047795"/>
            <node id="2025" radius="1.5" x="2105" y="2151" z="491" inVp="0" inMag="1" time="19042914"/>
            <node id="2024" radius="1.5" x="2098" y="2088" z="491" inVp="0" inMag="1" time="19040015"/>
            <node id="2023" radius="1.5" x="2107" y="2090" z="498" inVp="0" inMag="1" time="19035351"/>
            <node id="2022" radius="1.5" x="2123" y="2125" z="521" inVp="0" inMag="1" time="19031469"/>
            <node id="2021" radius="1.5" x="2213" y="2134" z="548" inVp="0" inMag="1" time="19000119"/>
            <node id="2020" radius="1.5" x="2106" y="2146" z="541" inVp="0" inMag="1" time="18977246"/>
            <node id="2019" radius="1.5" x="2066" y="2172" z="584" inVp="0" inMag="1" time="18972965"/>
            <node id="2018" radius="1.5" x="2075" y="2220" z="625" inVp="0" inMag="1" time="18969050"/>
            <node id="2017" radius="1.5" x="2088" y="2272" z="656" inVp="0" inMag="1" time="18964485"/>
            <node id="2016" radius="1.5" x="2093" y="2330" z="687" inVp="0" inMag="1" time="18960287"/>
            <node id="2015" radius="1.5" x="2079" y="2369" z="710" inVp="0" inMag="1" time="18956906"/>
            <node id="2014" radius="1.5" x="2020" y="2434" z="731" inVp="0" inMag="1" time="18953874"/>
            <node id="2013" radius="1.5" x="2212" y="2816" z="737" inVp="1" inMag="1" time="18945229"/>
            <node id="2012" radius="1.5" x="2208" y="2798" z="736" inVp="0" inMag="1" time="18916826"/>
            <node id="2011" radius="1.5" x="2166" y="2749" z="736" inVp="0" inMag="1" time="18915127"/>
            <node id="2010" radius="1.5" x="2125" y="2713" z="734" inVp="0" inMag="1" time="18907446"/>
            <node id="2009" radius="1.5" x="2101" y="2638" z="734" inVp="0" inMag="1" time="18905164"/>
            <node id="2008" radius="1.5" x="2090" y="2575" z="739" inVp="0" inMag="1" time="18899984"/>
            <node id="2007" radius="1.5" x="2042" y="2537" z="749" inVp="0" inMag="1" time="18894186"/>
            <node id="2006" radius="1.5" x="2021" y="2505" z="750" inVp="0" inMag="1" time="18885208"/>
        </nodes>
        <edges>
            <edge source="2005" target="2006"/>
            <edge source="2037" target="2038"/>
            <edge source="2036" target="2037"/>
            <edge source="2035" target="2036"/>
            <edge source="2034" target="2035"/>
            <edge source="2033" target="2034"/>
            <edge source="2032" target="2033"/>
            <edge source="2030" target="2031"/>
            <edge source="2029" target="2030"/>
            <edge source="2028" target="2029"/>
            <edge source="2027" target="2028"/>
            <edge source="2026" target="2027"/>
            <edge source="2025" target="2026"/>
            <edge source="2024" target="2025"/>
            <edge source="2024" target="2032"/>
            <edge source="2023" target="2024"/>
            <edge source="2022" target="2023"/>
            <edge source="2020" target="2021"/>
            <edge source="2020" target="2022"/>
            <edge source="2019" target="2020"/>
            <edge source="2018" target="2019"/>
            <edge source="2017" target="2018"/>
            <edge source="2016" target="2017"/>
            <edge source="2015" target="2016"/>
            <edge source="2014" target="2015"/>
            <edge source="2012" target="2013"/>
            <edge source="2011" target="2012"/>
            <edge source="2010" target="2011"/>
            <edge source="2009" target="2010"/>
            <edge source="2008" target="2009"/>
            <edge source="2007" target="2008"/>
            <edge source="2006" target="2014"/>
            <edge source="2006" target="2007"/>
        </edges>
    </thing>
    <thing id="113" color.r="-1." color.g="-1." color.b="-1." color.a="1." comment="">
        <nodes>
            <node id="1982" radius="1.5" x="1537" y="2276" z="576" inVp="2" inMag="1" time="18725554"/>
            <node id="2004" radius="1.5" x="1944" y="2502" z="768" inVp="0" inMag="1" time="18870515"/>
            <node id="2003" radius="1.5" x="1935" y="2491" z="759" inVp="0" inMag="1" time="18864218"/>
            <node id="2002" radius="1.5" x="1822" y="2600" z="768" inVp="0" inMag="1" time="18854955"/>
            <node id="2001" radius="1.5" x="1826" y="2587" z="760" inVp="0" inMag="1" time="18845278"/>
            <node id="2000" radius="1.5" x="1834" y="2566" z="743" inVp="0" inMag="1" time="18839847"/>
            <node id="1999" radius="1.5" x="1886" y="2500" z="743" inVp="0" inMag="1" time="18835315"/>
            <node id="1998" radius="1.5" x="1982" y="2326" z="758" inVp="0" inMag="1" time="18828819"/>
            <node id="1997" radius="1.5" x="1944" y="2339" z="742" inVp="0" inMag="1" time="18823520"/>
            <node id="1996" radius="1.5" x="1885" y="2388" z="731" inVp="0" inMag="1" time="18818740"/>
            <node id="1995" radius="1.5" x="1866" y="2442" z="730" inVp="0" inMag="1" time="18814076"/>
            <node id="1994" radius="1.5" x="1850" y="2444" z="718" inVp="0" inMag="1" time="18809895"/>
            <node id="1993" radius="1.5" x="1801" y="2412" z="689" inVp="0" inMag="1" time="18805796"/>
            <node id="1992" radius="1.5" x="1652" y="2402" z="597" inVp="0" inMag="1" time="18795402"/>
            <node id="1991" radius="1.5" x="1679" y="2401" z="611" inVp="0" inMag="1" time="18788637"/>
            <node id="1990" radius="1.5" x="1747" y="2434" z="623" inVp="0" inMag="1" time="18786056"/>
            <node id="1989" radius="1.5" x="1788" y="2459" z="642" inVp="0" inMag="1" time="18782174"/>
            <node id="1988" radius="1.5" x="1784" y="2422" z="654" inVp="0" inMag="1" time="18775545"/>
            <node id="1987" radius="1.5" x="1772" y="2386" z="664" inVp="2" inMag="1" time="18753821"/>
            <node id="1986" radius="1.5" x="1736" y="2358" z="655" inVp="2" inMag="1" time="18750506"/>
            <node id="1985" radius="1.5" x="1691" y="2332" z="636" inVp="2" inMag="1" time="18746525"/>
            <node id="1984" radius="1.5" x="1643" y="2309" z="622" inVp="2" inMag="1" time="18739729"/>
            <node id="1983" radius="1.5" x="1585" y="2292" z="597" inVp="2" inMag="1" time="18734131"/>
        </nodes>
        <edges>
            <edge source="1982" target="1983"/>
            <edge source="2003" target="2004"/>
            <edge source="2001" target="2002"/>
            <edge source="2000" target="2001"/>
            <edge source="1999" target="2000"/>
            <edge source="1999" target="2003"/>
            <edge source="1997" target="1998"/>
            <edge source="1996" target="1997"/>
            <edge source="1995" target="1996"/>
            <edge source="1995" target="1999"/>
            <edge source="1994" target="1995"/>
            <edge source="1993" target="1994"/>
            <edge source="1991" target="1992"/>
            <edge source="1990" target="1991"/>
            <edge source="1989" target="1990"/>
            <edge source="1988" target="1989"/>
            <edge source="1987" target="1988"/>
            <edge source="1987" target="1993"/>
            <edge source="1986" target="1987"/>
            <edge source="1985" target="1986"/>
            <edge source="1984" target="1985"/>
            <edge source="1983" target="1984"/>
        </edges>
    </thing>
    <thing id="112" color.r="-1." color.g="-1." color.b="-1." color.a="1." comment="">
        <nodes>
            <node id="4408" radius="1.5" x="2215" y="2717" z="762" inVp="0" inMag="1" time="43191133"/>
            <node id="4420" radius="1.5" x="1822" y="2519" z="591" inVp="0" inMag="1" time="43310106"/>
            <node id="4419" radius="1.5" x="1829" y="2537" z="596" inVp="0" inMag="1" time="43295047"/>
            <node id="4418" radius="1.5" x="1828" y="2540" z="606" inVp="0" inMag="1" time="43272091"/>
            <node id="4417" radius="1.5" x="1858" y="2569" z="628" inVp="0" inMag="1" time="43266694"/>
            <node id="4416" radius="1.5" x="1907" y="2614" z="643" inVp="0" inMag="1" time="43251201"/>
            <node id="4415" radius="1.5" x="1953" y="2641" z="666" inVp="0" inMag="1" time="43245721"/>
            <node id="4414" radius="1.5" x="1998" y="2663" z="692" inVp="0" inMag="1" time="43240123"/>
            <node id="4413" radius="1.5" x="2050" y="2688" z="714" inVp="0" inMag="1" time="43234643"/>
            <node id="4412" radius="1.5" x="2087" y="2701" z="725" inVp="0" inMag="1" time="43228413"/>
            <node id="4411" radius="1.5" x="2124" y="2719" z="748" inVp="0" inMag="1" time="43223248"/>
            <node id="4410" radius="1.5" x="2167" y="2717" z="760" inVp="0" inMag="1" time="43218351"/>
            <node id="4409" radius="1.5" x="2211" y="2709" z="745" inVp="0" inMag="1" time="43194496"/>
            <node id="1954" radius="1.5" x="2156" y="2816" z="628" inVp="1" inMag="1" time="18539343"/>
            <node id="1981" radius="1.5" x="1537" y="2244" z="557" inVp="2" inMag="1" time="18721138"/>
            <node id="1980" radius="1.5" x="1545" y="2233" z="564" inVp="1" inMag="1" time="18708694"/>
            <node id="1979" radius="1.5" x="1571" y="2263" z="567" inVp="1" inMag="1" time="18697999"/>
            <node id="1978" radius="1.5" x="1621" y="2306" z="572" inVp="1" inMag="1" time="18693984"/>
            <node id="1977" radius="1.5" x="1699" y="2359" z="575" inVp="1" inMag="1" time="18689703"/>
            <node id="1976" radius="1.5" x="1762" y="2413" z="578" inVp="1" inMag="1" time="18685205"/>
            <node id="1975" radius="1.5" x="1805" y="2460" z="586" inVp="1" inMag="1" time="18681123"/>
            <node id="1974" radius="1.5" x="1839" y="2510" z="587" inVp="1" inMag="1" time="18677109"/>
            <node id="1973" radius="1.5" x="1870" y="2554" z="590" inVp="1" inMag="1" time="18673511"/>
            <node id="1972" radius="1.5" x="1917" y="2578" z="600" inVp="0" inMag="1" time="18658435"/>
            <node id="1971" radius="1.5" x="2024" y="2695" z="518" inVp="0" inMag="1" time="18653038"/>
            <node id="1970" radius="1.5" x="1998" y="2682" z="538" inVp="0" inMag="1" time="18649056"/>
            <node id="1969" radius="1.5" x="1983" y="2649" z="560" inVp="0" inMag="1" time="18644292"/>
            <node id="1968" radius="1.5" x="1976" y="2636" z="586" inVp="0" inMag="1" time="18638512"/>
            <node id="1967" radius="1.5" x="1960" y="2617" z="600" inVp="1" inMag="1" time="18629915"/>
            <node id="1966" radius="1.5" x="1931" y="2409" z="525" inVp="0" inMag="1" time="18620570"/>
            <node id="1965" radius="1.5" x="1940" y="2433" z="541" inVp="0" inMag="1" time="18616972"/>
            <node id="1964" radius="1.5" x="1973" y="2475" z="551" inVp="0" inMag="1" time="18599730"/>
            <node id="1963" radius="1.5" x="1997" y="2511" z="566" inVp="0" inMag="1" time="18595632"/>
            <node id="1962" radius="1.5" x="2048" y="2556" z="580" inVp="0" inMag="1" time="18591134"/>
            <node id="1961" radius="1.5" x="2057" y="2611" z="591" inVp="0" inMag="1" time="18586937"/>
            <node id="1960" radius="1.5" x="2038" y="2644" z="598" inVp="1" inMag="1" time="18581073"/>
            <node id="1959" radius="1.5" x="1989" y="2644" z="605" inVp="1" inMag="1" time="18570494"/>
            <node id="1958" radius="1.5" x="2028" y="2662" z="604" inVp="1" inMag="1" time="18564981"/>
            <node id="1957" radius="1.5" x="2055" y="2700" z="609" inVp="1" inMag="1" time="18560799"/>
            <node id="1956" radius="1.5" x="2086" y="2731" z="616" inVp="1" inMag="1" time="18557001"/>
            <node id="1955" radius="1.5" x="2129" y="2775" z="623" inVp="1" inMag="1" time="18544590"/>
        </nodes>
        <edges>
            <edge source="4408" target="4409"/>
            <edge source="4419" target="4420"/>
            <edge source="4418" target="4419"/>
            <edge source="4417" target="4418"/>
            <edge source="4416" target="4417"/>
            <edge source="4415" target="4416"/>
            <edge source="4414" target="4415"/>
            <edge source="4413" target="4414"/>
            <edge source="4412" target="4413"/>
            <edge source="4411" target="4412"/>
            <edge source="4410" target="4411"/>
            <edge source="4409" target="4410"/>
            <edge source="1954" target="1955"/>
            <edge source="1980" target="1981"/>
            <edge source="1979" target="1980"/>
            <edge source="1978" target="1979"/>
            <edge source="1977" target="1978"/>
            <edge source="1976" target="1977"/>
            <edge source="1975" target="1976"/>
            <edge source="1974" target="4420"/>
            <edge source="1974" target="1975"/>
            <edge source="1973" target="1974"/>
            <edge source="1972" target="1973"/>
            <edge source="1970" target="1971"/>
            <edge source="1969" target="1970"/>
            <edge source="1968" target="1969"/>
            <edge source="1967" target="1968"/>
            <edge source="1967" target="1972"/>
            <edge source="1965" target="1966"/>
            <edge source="1964" target="1965"/>
            <edge source="1963" target="1964"/>
            <edge source="1962" target="1963"/>
            <edge source="1961" target="1962"/>
            <edge source="1960" target="1961"/>
            <edge source="1959" target="1960"/>
            <edge source="1959" target="1967"/>
            <edge source="1958" target="1959"/>
            <edge source="1957" target="1958"/>
            <edge source="1956" target="1957"/>
            <edge source="1955" target="1956"/>
        </edges>
    </thing>
    <thing id="111" color.r="-1." color.g="-1." color.b="-1." color.a="1." comment="">
        <nodes>
            <node id="1928" radius="1.5" x="1537" y="2480" z="630" inVp="2" inMag="1" time="18367543"/>
            <node id="1953" radius="1.5" x="2056" y="2816" z="661" inVp="1" inMag="1" time="18526066"/>
            <node id="1952" radius="1.5" x="1805" y="2329" z="597" inVp="0" inMag="1" time="18512406"/>
            <node id="1951" radius="1.5" x="1807" y="2356" z="577" inVp="0" inMag="1" time="18500429"/>
            <node id="1950" radius="1.5" x="1815" y="2408" z="568" inVp="0" inMag="1" time="18497547"/>
            <node id="1949" radius="1.5" x="1861" y="2488" z="568" inVp="0" inMag="1" time="18494032"/>
            <node id="1948" radius="1.5" x="1940" y="2501" z="582" inVp="0" inMag="1" time="18489151"/>
            <node id="1947" radius="1.5" x="2006" y="2532" z="594" inVp="0" inMag="1" time="18482770"/>
            <node id="1946" radius="1.5" x="2046" y="2607" z="604" inVp="0" inMag="1" time="18478856"/>
            <node id="1945" radius="1.5" x="2062" y="2681" z="619" inVp="0" inMag="1" time="18475458"/>
            <node id="1944" radius="1.5" x="2061" y="2758" z="632" inVp="0" inMag="1" time="18472259"/>
            <node id="1943" radius="1.5" x="2027" y="2792" z="659" inVp="2" inMag="1" time="18457850"/>
            <node id="1942" radius="1.5" x="1991" y="2763" z="657" inVp="2" inMag="1" time="18454334"/>
            <node id="1941" radius="1.5" x="1914" y="2713" z="653" inVp="2" inMag="1" time="18449037"/>
            <node id="1940" radius="1.5" x="1860" y="2668" z="655" inVp="2" inMag="1" time="18444539"/>
            <node id="1939" radius="1.5" x="1805" y="2615" z="658" inVp="2" inMag="1" time="18439977"/>
            <node id="1938" radius="1.5" x="1770" y="2585" z="661" inVp="0" inMag="1" time="18434994"/>
            <node id="1937" radius="1.5" x="1708" y="2199" z="650" inVp="0" inMag="1" time="18429863"/>
            <node id="1936" radius="1.5" x="1703" y="2213" z="638" inVp="0" inMag="1" time="18421183"/>
            <node id="1935" radius="1.5" x="1733" y="2279" z="634" inVp="0" inMag="1" time="18412005"/>
            <node id="1934" radius="1.5" x="1712" y="2353" z="627" inVp="0" inMag="1" time="18407807"/>
            <node id="1933" radius="1.5" x="1704" y="2400" z="633" inVp="0" inMag="1" time="18401426"/>
            <node id="1932" radius="1.5" x="1717" y="2472" z="651" inVp="0" inMag="1" time="18396963"/>
            <node id="1931" radius="1.5" x="1721" y="2534" z="660" inVp="2" inMag="1" time="18383685"/>
            <node id="1930" radius="1.5" x="1655" y="2530" z="646" inVp="2" inMag="1" time="18378105"/>
            <node id="1929" radius="1.5" x="1591" y="2506" z="635" inVp="2" inMag="1" time="18373724"/>
        </nodes>
        <edges>
            <edge source="1928" target="1929"/>
            <edge source="1951" target="1952"/>
            <edge source="1950" target="1951"/>
            <edge source="1949" target="1950"/>
            <edge source="1948" target="1949"/>
            <edge source="1947" target="1948"/>
            <edge source="1946" target="1947"/>
            <edge source="1945" target="1946"/>
            <edge source="1944" target="1945"/>
            <edge source="1943" target="1944"/>
            <edge source="1943" target="1953"/>
            <edge source="1942" target="1943"/>
            <edge source="1941" target="1942"/>
            <edge source="1940" target="1941"/>
            <edge source="1939" target="1940"/>
            <edge source="1938" target="1939"/>
            <edge source="1936" target="1937"/>
            <edge source="1935" target="1936"/>
            <edge source="1934" target="1935"/>
            <edge source="1933" target="1934"/>
            <edge source="1932" target="1933"/>
            <edge source="1931" target="1932"/>
            <edge source="1931" target="1938"/>
            <edge source="1930" target="1931"/>
            <edge source="1929" target="1930"/>
        </edges>
    </thing>
    <thing id="110" color.r="-1." color.g="-1." color.b="-1." color.a="1." comment="">
        <nodes>
            <node id="1916" radius="1.5" x="2409" y="2665" z="768" inVp="0" inMag="1" time="18302076"/>
            <node id="1927" radius="1.5" x="1537" y="2480" z="573" inVp="2" inMag="1" time="18353468"/>
            <node id="1926" radius="1.5" x="1552" y="2482" z="557" inVp="0" inMag="1" time="18343805"/>
            <node id="1925" radius="1.5" x="1582" y="2486" z="575" inVp="0" inMag="1" time="18340808"/>
            <node id="1924" radius="1.5" x="1646" y="2490" z="596" inVp="0" inMag="1" time="18337708"/>
            <node id="1923" radius="1.5" x="1712" y="2499" z="614" inVp="0" inMag="1" time="18326530"/>
            <node id="1922" radius="1.5" x="1836" y="2515" z="635" inVp="0" inMag="1" time="18323315"/>
            <node id="1921" radius="1.5" x="1948" y="2544" z="662" inVp="0" inMag="1" time="18319417"/>
            <node id="1920" radius="1.5" x="2044" y="2564" z="684" inVp="0" inMag="1" time="18316018"/>
            <node id="1919" radius="1.5" x="2133" y="2598" z="707" inVp="0" inMag="1" time="18312653"/>
            <node id="1918" radius="1.5" x="2226" y="2629" z="729" inVp="0" inMag="1" time="18309355"/>
            <node id="1917" radius="1.5" x="2315" y="2644" z="749" inVp="0" inMag="1" time="18305957"/>
        </nodes>
        <edges>
            <edge source="1916" target="1917"/>
            <edge source="1926" target="1927"/>
            <edge source="1925" target="1926"/>
            <edge source="1924" target="1925"/>
            <edge source="1923" target="1924"/>
            <edge source="1922" target="1923"/>
            <edge source="1921" target="1922"/>
            <edge source="1920" target="1921"/>
            <edge source="1919" target="1920"/>
            <edge source="1918" target="1919"/>
            <edge source="1917" target="1918"/>
        </edges>
    </thing>
    <thing id="109" color.r="-1." color.g="-1." color.b="-1." color.a="1." comment="">
        <nodes>
            <node id="1898" radius="1.5" x="2324" y="2550" z="768" inVp="0" inMag="1" time="18166576"/>
            <node id="1915" radius="1.5" x="1918" y="1793" z="378" inVp="1" inMag="1" time="18252367"/>
            <node id="1914" radius="1.5" x="1951" y="1805" z="403" inVp="0" inMag="1" time="18237841"/>
            <node id="1913" radius="1.5" x="1974" y="1822" z="429" inVp="0" inMag="1" time="18232326"/>
            <node id="1912" radius="1.5" x="1997" y="1873" z="451" inVp="0" inMag="1" time="18227928"/>
            <node id="1911" radius="1.5" x="2026" y="1915" z="475" inVp="0" inMag="1" time="18220931"/>
            <node id="1910" radius="1.5" x="2063" y="1977" z="503" inVp="0" inMag="1" time="18216517"/>
            <node id="1909" radius="1.5" x="2100" y="2012" z="525" inVp="0" inMag="1" time="18212319"/>
            <node id="1908" radius="1.5" x="2132" y="2061" z="556" inVp="0" inMag="1" time="18206705"/>
            <node id="1907" radius="1.5" x="2129" y="2074" z="585" inVp="0" inMag="1" time="18201808"/>
            <node id="1906" radius="1.5" x="2124" y="2088" z="610" inVp="0" inMag="1" time="18197210"/>
            <node id="1905" radius="1.5" x="2126" y="2119" z="636" inVp="0" inMag="1" time="18192695"/>
            <node id="1904" radius="1.5" x="2142" y="2170" z="659" inVp="0" inMag="1" time="18188114"/>
            <node id="1903" radius="1.5" x="2188" y="2196" z="675" inVp="0" inMag="1" time="18184816"/>
            <node id="1902" radius="1.5" x="2256" y="2267" z="688" inVp="0" inMag="1" time="18181618"/>
            <node id="1901" radius="1.5" x="2294" y="2348" z="704" inVp="0" inMag="1" time="18178020"/>
            <node id="1900" radius="1.5" x="2307" y="2436" z="724" inVp="0" inMag="1" time="18174037"/>
            <node id="1899" radius="1.5" x="2324" y="2499" z="744" inVp="0" inMag="1" time="18170456"/>
        </nodes>
        <edges>
            <edge source="1898" target="1899"/>
            <edge source="1914" target="1915"/>
            <edge source="1913" target="1914"/>
            <edge source="1912" target="1913"/>
            <edge source="1911" target="1912"/>
            <edge source="1910" target="1911"/>
            <edge source="1909" target="1910"/>
            <edge source="1908" target="1909"/>
            <edge source="1907" target="1908"/>
            <edge source="1906" target="1907"/>
            <edge source="1905" target="1906"/>
            <edge source="1904" target="1905"/>
            <edge source="1903" target="1904"/>
            <edge source="1902" target="1903"/>
            <edge source="1901" target="1902"/>
            <edge source="1900" target="1901"/>
            <edge source="1899" target="1900"/>
        </edges>
    </thing>
    <thing id="108" color.r="-1." color.g="-1." color.b="-1." color.a="1." comment="">
        <nodes>
            <node id="1864" radius="1.5" x="2229" y="2506" z="768" inVp="0" inMag="1" time="17972587"/>
            <node id="1897" radius="1.5" x="2026" y="1798" z="359" inVp="0" inMag="1" time="18153931"/>
            <node id="1896" radius="1.5" x="2031" y="1820" z="377" inVp="0" inMag="1" time="18149816"/>
            <node id="1895" radius="1.5" x="2032" y="1844" z="410" inVp="0" inMag="1" time="18144519"/>
            <node id="1894" radius="1.5" x="2032" y="1866" z="436" inVp="0" inMag="1" time="18140004"/>
            <node id="1893" radius="1.5" x="2048" y="1917" z="454" inVp="0" inMag="1" time="18134507"/>
            <node id="1892" radius="1.5" x="2066" y="1938" z="464" inVp="0" inMag="1" time="18129909"/>
            <node id="1891" radius="1.5" x="2104" y="1980" z="484" inVp="0" inMag="1" time="18126511"/>
            <node id="1890" radius="1.5" x="2142" y="2026" z="501" inVp="0" inMag="1" time="18123595"/>
            <node id="1889" radius="1.5" x="2230" y="2216" z="537" inVp="0" inMag="1" time="18111618"/>
            <node id="1888" radius="1.5" x="2221" y="2186" z="525" inVp="0" inMag="1" time="18108837"/>
            <node id="1887" radius="1.5" x="2204" y="2113" z="519" inVp="0" inMag="1" time="18100940"/>
            <node id="1886" radius="1.5" x="2164" y="2050" z="522" inVp="0" inMag="1" time="18090679"/>
            <node id="1885" radius="1.5" x="2163" y="2052" z="539" inVp="0" inMag="1" time="18083415"/>
            <node id="1884" radius="1.5" x="2173" y="2089" z="575" inVp="0" inMag="1" time="18077718"/>
            <node id="1883" radius="1.5" x="2158" y="2130" z="609" inVp="0" inMag="1" time="18072670"/>
            <node id="1882" radius="1.5" x="2145" y="2179" z="638" inVp="0" inMag="1" time="18067972"/>
            <node id="1881" radius="1.5" x="2165" y="2254" z="663" inVp="0" inMag="1" time="18063925"/>
            <node id="1880" radius="1.5" x="2185" y="2299" z="681" inVp="0" inMag="1" time="18060826"/>
            <node id="1879" radius="1.5" x="2187" y="2350" z="697" inVp="0" inMag="1" time="18054545"/>
            <node id="1878" radius="1.5" x="2178" y="2395" z="712" inVp="0" inMag="1" time="18044851"/>
            <node id="1877" radius="1.5" x="2181" y="2424" z="731" inVp="0" inMag="1" time="18041669"/>
            <node id="1876" radius="1.5" x="1537" y="2106" z="598" inVp="2" inMag="1" time="18036938"/>
            <node id="1875" radius="1.5" x="1550" y="2106" z="600" inVp="0" inMag="1" time="18016897"/>
            <node id="1874" radius="1.5" x="1581" y="2117" z="613" inVp="0" inMag="1" time="18013799"/>
            <node id="1873" radius="1.5" x="1639" y="2139" z="640" inVp="0" inMag="1" time="18009302"/>
            <node id="1872" radius="1.5" x="1676" y="2177" z="662" inVp="0" inMag="1" time="18003971"/>
            <node id="1871" radius="1.5" x="1739" y="2206" z="678" inVp="0" inMag="1" time="18000772"/>
            <node id="1870" radius="1.5" x="1794" y="2274" z="694" inVp="0" inMag="1" time="17997457"/>
            <node id="1869" radius="1.5" x="1849" y="2321" z="713" inVp="0" inMag="1" time="17993759"/>
            <node id="1868" radius="1.5" x="1901" y="2366" z="728" inVp="0" inMag="1" time="17989861"/>
            <node id="1867" radius="1.5" x="1975" y="2404" z="741" inVp="0" inMag="1" time="17987046"/>
            <node id="1866" radius="1.5" x="2051" y="2441" z="754" inVp="0" inMag="1" time="17981864"/>
            <node id="1865" radius="1.5" x="2198" y="2476" z="754" inVp="0" inMag="1" time="17976584"/>
        </nodes>
        <edges>
            <edge source="1864" target="1865"/>
            <edge source="1896" target="1897"/>
            <edge source="1895" target="1896"/>
            <edge source="1894" target="1895"/>
            <edge source="1893" target="1894"/>
            <edge source="1892" target="1893"/>
            <edge source="1891" target="1892"/>
            <edge source="1890" target="1891"/>
            <edge source="1888" target="1889"/>
            <edge source="1887" target="1888"/>
            <edge source="1886" target="1887"/>
            <edge source="1886" target="1890"/>
            <edge source="1885" target="1886"/>
            <edge source="1884" target="1885"/>
            <edge source="1883" target="1884"/>
            <edge source="1882" target="1883"/>
            <edge source="1881" target="1882"/>
            <edge source="1880" target="1881"/>
            <edge source="1879" target="1880"/>
            <edge source="1878" target="1879"/>
            <edge source="1877" target="1878"/>
            <edge source="1875" target="1876"/>
            <edge source="1874" target="1875"/>
            <edge source="1873" target="1874"/>
            <edge source="1872" target="1873"/>
            <edge source="1871" target="1872"/>
            <edge source="1870" target="1871"/>
            <edge source="1869" target="1870"/>
            <edge source="1868" target="1869"/>
            <edge source="1867" target="1868"/>
            <edge source="1866" target="1867"/>
            <edge source="1865" target="1877"/>
            <edge source="1865" target="1866"/>
        </edges>
    </thing>
    <thing id="107" color.r="-1." color.g="-1." color.b="-1." color.a="1." comment="">
        <nodes>
            <node id="1835" radius="1.5" x="2221" y="2146" z="768" inVp="0" inMag="1" time="17748946"/>
            <node id="1863" radius="1.5" x="2352" y="2318" z="762" inVp="0" inMag="1" time="17946948"/>
            <node id="1862" radius="1.5" x="2323" y="2314" z="744" inVp="0" inMag="1" time="17943567"/>
            <node id="1861" radius="1.5" x="2287" y="2215" z="728" inVp="0" inMag="1" time="17939785"/>
            <node id="1860" radius="1.5" x="2247" y="2133" z="716" inVp="0" inMag="1" time="17932705"/>
            <node id="1859" radius="1.5" x="2222" y="2085" z="721" inVp="0" inMag="1" time="17926208"/>
            <node id="1858" radius="1.5" x="2291" y="1846" z="677" inVp="0" inMag="1" time="17909616"/>
            <node id="1857" radius="1.5" x="2297" y="1859" z="691" inVp="0" inMag="1" time="17906835"/>
            <node id="1856" radius="1.5" x="2276" y="1835" z="701" inVp="0" inMag="1" time="17891175"/>
            <node id="1855" radius="1.5" x="2250" y="1841" z="713" inVp="0" inMag="1" time="17884496"/>
            <node id="1854" radius="1.5" x="2227" y="1796" z="714" inVp="0" inMag="1" time="17878215"/>
            <node id="1853" radius="1.5" x="2231" y="1830" z="724" inVp="0" inMag="1" time="17874850"/>
            <node id="1852" radius="1.5" x="2558" y="2185" z="698" inVp="0" inMag="1" time="17861207"/>
            <node id="1851" radius="1.5" x="2514" y="2145" z="702" inVp="0" inMag="1" time="17851045"/>
            <node id="1850" radius="1.5" x="2469" y="2109" z="695" inVp="0" inMag="1" time="17841550"/>
            <node id="1849" radius="1.5" x="2403" y="2080" z="687" inVp="0" inMag="1" time="17834453"/>
            <node id="1848" radius="1.5" x="2348" y="2068" z="706" inVp="0" inMag="1" time="17830506"/>
            <node id="1847" radius="1.5" x="2311" y="2011" z="718" inVp="0" inMag="1" time="17826807"/>
            <node id="1846" radius="1.5" x="2299" y="1968" z="730" inVp="0" inMag="1" time="17823408"/>
            <node id="1845" radius="1.5" x="2205" y="1909" z="732" inVp="0" inMag="1" time="17819527"/>
            <node id="1844" radius="1.5" x="2189" y="1938" z="738" inVp="0" inMag="1" time="17812348"/>
            <node id="1843" radius="1.5" x="2206" y="2069" z="738" inVp="0" inMag="1" time="17803185"/>
            <node id="1842" radius="1.5" x="2011" y="1914" z="768" inVp="0" inMag="1" time="17797355"/>
            <node id="1841" radius="1.5" x="2021" y="1936" z="758" inVp="0" inMag="1" time="17787876"/>
            <node id="1840" radius="1.5" x="2051" y="1991" z="752" inVp="0" inMag="1" time="17779215"/>
            <node id="1839" radius="1.5" x="2048" y="2046" z="733" inVp="0" inMag="1" time="17774365"/>
            <node id="1838" radius="1.5" x="2068" y="2059" z="741" inVp="0" inMag="1" time="17769885"/>
            <node id="1837" radius="1.5" x="2113" y="2065" z="753" inVp="0" inMag="1" time="17758807"/>
            <node id="1836" radius="1.5" x="2208" y="2112" z="753" inVp="0" inMag="1" time="17755308"/>
        </nodes>
        <edges>
            <edge source="1835" target="1836"/>
            <edge source="1862" target="1863"/>
            <edge source="1861" target="1862"/>
            <edge source="1860" target="1861"/>
            <edge source="1859" target="1860"/>
            <edge source="1857" target="1858"/>
            <edge source="1856" target="1857"/>
            <edge source="1855" target="1856"/>
            <edge source="1854" target="1855"/>
            <edge source="1853" target="1854"/>
            <edge source="1851" target="1852"/>
            <edge source="1850" target="1851"/>
            <edge source="1849" target="1850"/>
            <edge source="1848" target="1849"/>
            <edge source="1847" target="1848"/>
            <edge source="1846" target="1847"/>
[truncated: 475,178 more chars]
