# Supplementary material for: Extracellular space preservation aids the connectomic analysis of neural circuits
Source: eLife. 2015 Dec 9;4:e08206. doi: 10.7554/eLife.08206 (PMC4764589; doi:10.7554/eLife.08206)
Supplement: Figure 3—source data 2. — DOI: http://dx.doi.org/10.7554/eLife.08206.014 [file elife-08206-fig3-data2.zip › M0007_33_dense_skels.152.nml]

<?xml version="1.0" encoding="UTF-8"?>
<things>
    <parameters>
        <experiment name="M0007_33_mag1"/>
        <lastsavedin version="4.0"/>
        <createdin version="4.0"/>
        <scale x="9.8" y="9.8" z="25"/>
        <offset x="0" y="0" z="0"/>
        <RadiusLocking enableCommentLocking="0" lockingRadius="10" lockToNodesWithComment="seed"/>
        <time ms="53910284" checksum="85ec79500000341a22301b02e4f2f957ae2b114a063559b404144fed65f52a5f"/>
        <activeNode id="5799"/>
        <editPosition x="2971" y="2391" z="3"/>
        <skeletonVPState E0="1" E1="0" E2="0" E3="0" E4="0" E5="-4.37114e-08" E6="-1" E7="0" E8="0" E9="2.55102" E10="-1.11509e-07" E11="0" E12="4992" E13="4992" E14="-4992" E15="1" translateX="-27.0384" translateY="-518.287"/>
        <vpSettingsZoom XYPlane="1" XZPlane="1" YZPlane="1" SkelPlane="1"/>
        <idleTime ms="12980690" checksum="2f1fd7d2124863977454552f187d87983a08be87a2c5eb6ce8e0107826641665"/>
    </parameters>
    <thing id="238" color.r="-1." color.g="-1." color.b="-1." color.a="1." comment="">
        <nodes>
            <node id="5778" radius="1.5" x="2345" y="3074" z="205" inVp="0" inMag="1" time="53747180"/>
            <node id="5799" radius="1.5" x="2049" y="2855" z="208" inVp="2" inMag="1" time="53844292"/>
            <node id="5798" radius="1.5" x="2055" y="2860" z="211" inVp="0" inMag="1" time="53839111"/>
            <node id="5797" radius="1.5" x="2065" y="2905" z="231" inVp="0" inMag="1" time="53832464"/>
            <node id="5796" radius="1.5" x="2066" y="2929" z="247" inVp="0" inMag="1" time="53829548"/>
            <node id="5795" radius="1.5" x="2088" y="2962" z="259" inVp="0" inMag="1" time="53826982"/>
            <node id="5794" radius="1.5" x="2131" y="3200" z="333" inVp="1" inMag="1" time="53822735"/>
            <node id="5793" radius="1.5" x="2128" y="3177" z="323" inVp="0" inMag="1" time="53815172"/>
            <node id="5792" radius="1.5" x="2112" y="3122" z="305" inVp="0" inMag="1" time="53812189"/>
            <node id="5791" radius="1.5" x="2091" y="3068" z="286" inVp="0" inMag="1" time="53809025"/>
            <node id="5790" radius="1.5" x="2101" y="3007" z="272" inVp="0" inMag="1" time="53800780"/>
            <node id="5789" radius="1.5" x="2140" y="3014" z="264" inVp="0" inMag="1" time="53798530"/>
            <node id="5788" radius="1.5" x="2210" y="3040" z="254" inVp="0" inMag="1" time="53791950"/>
            <node id="5787" radius="1.5" x="2247" y="3017" z="238" inVp="0" inMag="1" time="53787533"/>
            <node id="5786" radius="1.5" x="2273" y="3027" z="224" inVp="0" inMag="1" time="53783338"/>
            <node id="5785" radius="1.5" x="2315" y="3040" z="212" inVp="0" inMag="1" time="53780173"/>
            <node id="5784" radius="1.5" x="2425" y="3135" z="135" inVp="0" inMag="1" time="53774857"/>
            <node id="5783" radius="1.5" x="2424" y="3148" z="150" inVp="0" inMag="1" time="53768195"/>
            <node id="5782" radius="1.5" x="2388" y="3168" z="166" inVp="0" inMag="1" time="53764697"/>
            <node id="5781" radius="1.5" x="2371" y="3161" z="172" inVp="0" inMag="1" time="53760117"/>
            <node id="5780" radius="1.5" x="2367" y="3135" z="184" inVp="0" inMag="1" time="53754967"/>
            <node id="5779" radius="1.5" x="2356" y="3110" z="193" inVp="0" inMag="1" time="53752136"/>
        </nodes>
        <edges>
            <edge source="5778" target="5779"/>
            <edge source="5778" target="5785"/>
            <edge source="5798" target="5799"/>
            <edge source="5797" target="5798"/>
            <edge source="5796" target="5797"/>
            <edge source="5795" target="5796"/>
            <edge source="5793" target="5794"/>
            <edge source="5792" target="5793"/>
            <edge source="5791" target="5792"/>
            <edge source="5790" target="5795"/>
            <edge source="5790" target="5791"/>
            <edge source="5789" target="5790"/>
            <edge source="5788" target="5789"/>
            <edge source="5787" target="5788"/>
            <edge source="5786" target="5787"/>
            <edge source="5785" target="5786"/>
            <edge source="5783" target="5784"/>
            <edge source="5782" target="5783"/>
            <edge source="5781" target="5782"/>
            <edge source="5780" target="5781"/>
            <edge source="5779" target="5780"/>
        </edges>
    </thing>
    <thing id="237" color.r="-1." color.g="-1." color.b="-1." color.a="1." comment="">
        <nodes>
            <node id="5758" radius="1.5" x="2178" y="3019" z="249" inVp="0" inMag="1" time="53636549"/>
            <node id="5777" radius="1.5" x="2049" y="2970" z="246" inVp="2" inMag="1" time="53718754"/>
            <node id="5776" radius="1.5" x="2063" y="2976" z="247" inVp="0" inMag="1" time="53713571"/>
            <node id="5775" radius="1.5" x="2102" y="2986" z="249" inVp="0" inMag="1" time="53708174"/>
            <node id="5774" radius="1.5" x="2149" y="3010" z="249" inVp="0" inMag="1" time="53707108"/>
            <node id="5773" radius="1.5" x="2364" y="3200" z="225" inVp="1" inMag="1" time="53703744"/>
            <node id="5772" radius="1.5" x="2341" y="3175" z="224" inVp="1" inMag="1" time="53696430"/>
            <node id="5771" radius="1.5" x="2329" y="3144" z="225" inVp="1" inMag="1" time="53691950"/>
            <node id="5770" radius="1.5" x="2310" y="3112" z="226" inVp="0" inMag="1" time="53686667"/>
            <node id="5769" radius="1.5" x="2462" y="2909" z="339" inVp="0" inMag="1" time="53681087"/>
            <node id="5768" radius="1.5" x="2442" y="2856" z="327" inVp="0" inMag="1" time="53672174"/>
            <node id="5767" radius="1.5" x="2366" y="2868" z="314" inVp="0" inMag="1" time="53669676"/>
            <node id="5766" radius="1.5" x="2287" y="2943" z="311" inVp="0" inMag="1" time="53667844"/>
            <node id="5765" radius="1.5" x="2266" y="2981" z="296" inVp="0" inMag="1" time="53664263"/>
            <node id="5764" radius="1.5" x="2265" y="3033" z="286" inVp="0" inMag="1" time="53661182"/>
            <node id="5763" radius="1.5" x="2292" y="3066" z="273" inVp="0" inMag="1" time="53658515"/>
            <node id="5762" radius="1.5" x="2346" y="3054" z="261" inVp="0" inMag="1" time="53655100"/>
            <node id="5761" radius="1.5" x="2327" y="3062" z="242" inVp="0" inMag="1" time="53651518"/>
            <node id="5760" radius="1.5" x="2302" y="3068" z="229" inVp="0" inMag="1" time="53643772"/>
            <node id="5759" radius="1.5" x="2216" y="3034" z="236" inVp="0" inMag="1" time="53641607"/>
        </nodes>
        <edges>
            <edge source="5758" target="5759"/>
            <edge source="5758" target="5774"/>
            <edge source="5776" target="5777"/>
            <edge source="5775" target="5776"/>
            <edge source="5774" target="5775"/>
            <edge source="5772" target="5773"/>
            <edge source="5771" target="5772"/>
            <edge source="5770" target="5771"/>
            <edge source="5768" target="5769"/>
            <edge source="5767" target="5768"/>
            <edge source="5766" target="5767"/>
            <edge source="5765" target="5766"/>
            <edge source="5764" target="5765"/>
            <edge source="5763" target="5764"/>
            <edge source="5762" target="5763"/>
            <edge source="5761" target="5762"/>
            <edge source="5760" target="5770"/>
            <edge source="5760" target="5761"/>
            <edge source="5759" target="5760"/>
        </edges>
    </thing>
    <thing id="236" color.r="-1." color.g="-1." color.b="-1." color.a="1." comment="">
        <nodes>
            <node id="5747" radius="1.5" x="2166" y="2932" z="255" inVp="0" inMag="1" time="53528870"/>
            <node id="5757" radius="1.5" x="2357" y="3031" z="369" inVp="0" inMag="1" time="53571126"/>
            <node id="5756" radius="1.5" x="2345" y="3043" z="354" inVp="0" inMag="1" time="53567626"/>
            <node id="5755" radius="1.5" x="2360" y="3023" z="339" inVp="0" inMag="1" time="53565127"/>
            <node id="5754" radius="1.5" x="2361" y="3000" z="326" inVp="0" inMag="1" time="53560713"/>
            <node id="5753" radius="1.5" x="2336" y="3012" z="307" inVp="0" inMag="1" time="53557714"/>
            <node id="5752" radius="1.5" x="2288" y="3000" z="288" inVp="0" inMag="1" time="53553583"/>
            <node id="5751" radius="1.5" x="2237" y="2983" z="271" inVp="0" inMag="1" time="53549771"/>
            <node id="5750" radius="1.5" x="2049" y="2837" z="232" inVp="2" inMag="1" time="53543838"/>
            <node id="5749" radius="1.5" x="2061" y="2838" z="232" inVp="0" inMag="1" time="53535825"/>
            <node id="5748" radius="1.5" x="2116" y="2876" z="242" inVp="0" inMag="1" time="53532410"/>
        </nodes>
        <edges>
            <edge source="5747" target="5748"/>
            <edge source="5747" target="5751"/>
            <edge source="5756" target="5757"/>
            <edge source="5755" target="5756"/>
            <edge source="5754" target="5755"/>
            <edge source="5753" target="5754"/>
            <edge source="5752" target="5753"/>
            <edge source="5751" target="5752"/>
            <edge source="5749" target="5750"/>
            <edge source="5748" target="5749"/>
        </edges>
    </thing>
    <thing id="235" color.r="-1." color.g="-1." color.b="-1." color.a="1." comment="">
        <nodes>
            <node id="5739" radius="1.5" x="2381" y="3200" z="356" inVp="1" inMag="1" time="53476861"/>
            <node id="5746" radius="1.5" x="2049" y="3151" z="169" inVp="2" inMag="1" time="53506706"/>
            <node id="5745" radius="1.5" x="2091" y="3140" z="182" inVp="0" inMag="1" time="53499025"/>
            <node id="5744" radius="1.5" x="2133" y="3111" z="205" inVp="0" inMag="1" time="53495793"/>
            <node id="5743" radius="1.5" x="2158" y="3150" z="232" inVp="0" inMag="1" time="53492313"/>
            <node id="5742" radius="1.5" x="2200" y="3164" z="266" inVp="0" inMag="1" time="53488497"/>
            <node id="5741" radius="1.5" x="2274" y="3146" z="297" inVp="0" inMag="1" time="53484834"/>
            <node id="5740" radius="1.5" x="2325" y="3169" z="333" inVp="0" inMag="1" time="53480269"/>
        </nodes>
        <edges>
            <edge source="5739" target="5740"/>
            <edge source="5745" target="5746"/>
            <edge source="5744" target="5745"/>
            <edge source="5743" target="5744"/>
            <edge source="5742" target="5743"/>
            <edge source="5741" target="5742"/>
            <edge source="5740" target="5741"/>
        </edges>
    </thing>
    <thing id="234" color.r="-1." color.g="-1." color.b="-1." color.a="1." comment="">
        <nodes>
            <node id="5717" radius="1.5" x="2872" y="3040" z="378" inVp="2" inMag="1" time="53330832"/>
            <node id="5738" radius="1.5" x="2399" y="3132" z="247" inVp="0" inMag="1" time="53438571"/>
            <node id="5737" radius="1.5" x="2423" y="3133" z="261" inVp="0" inMag="1" time="53435590"/>
            <node id="5736" radius="1.5" x="2429" y="3145" z="277" inVp="0" inMag="1" time="53425846"/>
            <node id="5735" radius="1.5" x="2500" y="3132" z="289" inVp="0" inMag="1" time="53423363"/>
            <node id="5734" radius="1.5" x="2541" y="3138" z="306" inVp="0" inMag="1" time="53420282"/>
            <node id="5733" radius="1.5" x="2583" y="3139" z="320" inVp="0" inMag="1" time="53417366"/>
            <node id="5732" radius="1.5" x="2641" y="3139" z="336" inVp="0" inMag="1" time="53414384"/>
            <node id="5731" radius="1.5" x="2678" y="3157" z="350" inVp="0" inMag="1" time="53411568"/>
            <node id="5730" radius="1.5" x="2721" y="3154" z="361" inVp="0" inMag="1" time="53408087"/>
            <node id="5729" radius="1.5" x="2771" y="3126" z="365" inVp="0" inMag="1" time="53401940"/>
            <node id="5728" radius="1.5" x="2966" y="2845" z="335" inVp="0" inMag="1" time="53394693"/>
            <node id="5727" radius="1.5" x="2872" y="2936" z="338" inVp="0" inMag="1" time="53390612"/>
            <node id="5726" radius="1.5" x="2814" y="2988" z="341" inVp="0" inMag="1" time="53388282"/>
            <node id="5725" radius="1.5" x="2806" y="3062" z="353" inVp="0" inMag="1" time="53385300"/>
            <node id="5724" radius="1.5" x="2820" y="3082" z="371" inVp="2" inMag="1" time="53359694"/>
            <node id="5723" radius="1.5" x="2843" y="3063" z="373" inVp="2" inMag="1" time="53356696"/>
            <node id="5722" radius="1.5" x="3072" y="3063" z="431" inVp="2" inMag="1" time="53350799"/>
            <node id="5721" radius="1.5" x="3057" y="3059" z="430" inVp="0" inMag="1" time="53345617"/>
            <node id="5720" radius="1.5" x="2998" y="3040" z="418" inVp="0" inMag="1" time="53342717"/>
            <node id="5719" radius="1.5" x="2939" y="3042" z="403" inVp="2" inMag="1" time="53338953"/>
            <node id="5718" radius="1.5" x="2902" y="3038" z="399" inVp="2" inMag="1" time="53334969"/>
        </nodes>
        <edges>
            <edge source="5717" target="5718"/>
            <edge source="5717" target="5723"/>
            <edge source="5737" target="5738"/>
            <edge source="5736" target="5737"/>
            <edge source="5735" target="5736"/>
            <edge source="5734" target="5735"/>
            <edge source="5733" target="5734"/>
            <edge source="5732" target="5733"/>
            <edge source="5731" target="5732"/>
            <edge source="5730" target="5731"/>
            <edge source="5729" target="5730"/>
            <edge source="5727" target="5728"/>
            <edge source="5726" target="5727"/>
            <edge source="5725" target="5726"/>
            <edge source="5724" target="5729"/>
            <edge source="5724" target="5725"/>
            <edge source="5723" target="5724"/>
            <edge source="5721" target="5722"/>
            <edge source="5720" target="5721"/>
            <edge source="5719" target="5720"/>
            <edge source="5718" target="5719"/>
        </edges>
    </thing>
    <thing id="233" color.r="-1." color.g="-1." color.b="-1." color.a="1." comment="">
        <nodes/>
        <edges/>
    </thing>
    <thing id="232" color.r="-1." color.g="-1." color.b="-1." color.a="1." comment="">
        <nodes>
            <node id="5710" radius="1.5" x="2677" y="3144" z="168" inVp="0" inMag="1" time="53235995"/>
            <node id="5716" radius="1.5" x="2656" y="3138" z="106" inVp="0" inMag="1" time="53266586"/>
            <node id="5715" radius="1.5" x="2668" y="3144" z="128" inVp="0" inMag="1" time="53263105"/>
            <node id="5714" radius="1.5" x="2678" y="3148" z="151" inVp="0" inMag="1" time="53259375"/>
            <node id="5713" radius="1.5" x="2671" y="3188" z="228" inVp="0" inMag="1" time="53253512"/>
            <node id="5712" radius="1.5" x="2659" y="3173" z="209" inVp="0" inMag="1" time="53248028"/>
            <node id="5711" radius="1.5" x="2640" y="3145" z="186" inVp="0" inMag="1" time="53243050"/>
        </nodes>
        <edges>
            <edge source="5710" target="5711"/>
            <edge source="5710" target="5714"/>
            <edge source="5715" target="5716"/>
            <edge source="5714" target="5715"/>
            <edge source="5712" target="5713"/>
            <edge source="5711" target="5712"/>
        </edges>
    </thing>
    <thing id="231" color.r="-1." color.g="-1." color.b="-1." color.a="1." comment="">
        <nodes>
            <node id="5687" radius="1.5" x="3062" y="3115" z="272" inVp="0" inMag="1" time="53068710"/>
            <node id="5693" radius="1.5" x="2685" y="3200" z="186" inVp="1" inMag="1" time="53094970"/>
            <node id="5692" radius="1.5" x="2757" y="3185" z="201" inVp="0" inMag="1" time="53089708"/>
            <node id="5691" radius="1.5" x="2834" y="3172" z="214" inVp="0" inMag="1" time="53087226"/>
            <node id="5690" radius="1.5" x="2918" y="3149" z="229" inVp="0" inMag="1" time="53084493"/>
            <node id="5689" radius="1.5" x="2992" y="3131" z="251" inVp="0" inMag="1" time="53081029"/>
            <node id="5688" radius="1.5" x="3072" y="3116" z="276" inVp="2" inMag="1" time="53076030"/>
        </nodes>
        <edges>
            <edge source="5687" target="5688"/>
            <edge source="5687" target="5689"/>
            <edge source="5692" target="5693"/>
            <edge source="5691" target="5692"/>
            <edge source="5690" target="5691"/>
            <edge source="5689" target="5690"/>
        </edges>
    </thing>
    <thing id="230" color.r="-1." color.g="-1." color.b="-1." color.a="1." comment="">
        <nodes>
            <node id="5672" radius="1.5" x="2784" y="3181" z="220" inVp="0" inMag="1" time="52990115"/>
            <node id="5686" radius="1.5" x="2791" y="3200" z="231" inVp="1" inMag="1" time="53054395"/>
            <node id="5685" radius="1.5" x="2787" y="3194" z="227" inVp="0" inMag="1" time="53046797"/>
            <node id="5684" radius="1.5" x="2423" y="2829" z="2" inVp="0" inMag="1" time="53039466"/>
            <node id="5683" radius="1.5" x="2432" y="2878" z="9" inVp="0" inMag="1" time="53033320"/>
            <node id="5682" radius="1.5" x="2434" y="2916" z="22" inVp="0" inMag="1" time="53030921"/>
            <node id="5681" radius="1.5" x="2455" y="2925" z="40" inVp="0" inMag="1" time="53027772"/>
            <node id="5680" radius="1.5" x="2461" y="2933" z="57" inVp="0" inMag="1" time="53021875"/>
            <node id="5679" radius="1.5" x="2499" y="2982" z="73" inVp="0" inMag="1" time="53018979"/>
            <node id="5678" radius="1.5" x="2540" y="3027" z="92" inVp="0" inMag="1" time="53015247"/>
            <node id="5677" radius="1.5" x="2566" y="3056" z="116" inVp="0" inMag="1" time="53010931"/>
            <node id="5676" radius="1.5" x="2592" y="3068" z="136" inVp="0" inMag="1" time="53007949"/>
            <node id="5675" radius="1.5" x="2623" y="3085" z="154" inVp="0" inMag="1" time="53004550"/>
            <node id="5674" radius="1.5" x="2665" y="3118" z="172" inVp="0" inMag="1" time="52998821"/>
            <node id="5673" radius="1.5" x="2724" y="3151" z="191" inVp="0" inMag="1" time="52995173"/>
        </nodes>
        <edges>
            <edge source="5672" target="5673"/>
            <edge source="5672" target="5685"/>
            <edge source="5685" target="5686"/>
            <edge source="5683" target="5684"/>
            <edge source="5682" target="5683"/>
            <edge source="5681" target="5682"/>
            <edge source="5680" target="5681"/>
            <edge source="5679" target="5680"/>
            <edge source="5678" target="5679"/>
            <edge source="5677" target="5678"/>
            <edge source="5676" target="5677"/>
            <edge source="5675" target="5676"/>
            <edge source="5674" target="5675"/>
            <edge source="5673" target="5674"/>
        </edges>
    </thing>
    <thing id="229" color.r="-1." color.g="-1." color.b="-1." color.a="1." comment="">
        <nodes>
            <node id="5651" radius="1.5" x="2481" y="2684" z="362" inVp="0" inMag="1" time="52848101"/>
            <node id="5671" radius="1.5" x="2247" y="2396" z="188" inVp="0" inMag="1" time="52936235"/>
            <node id="5670" radius="1.5" x="2263" y="2405" z="191" inVp="0" inMag="1" time="52933085"/>
            <node id="5669" radius="1.5" x="2304" y="2443" z="211" inVp="0" inMag="1" time="52929937"/>
            <node id="5668" radius="1.5" x="2333" y="2480" z="227" inVp="0" inMag="1" time="52927537"/>
            <node id="5667" radius="1.5" x="2346" y="2505" z="244" inVp="0" inMag="1" time="52924889"/>
            <node id="5666" radius="1.5" x="2359" y="2539" z="260" inVp="0" inMag="1" time="52922307"/>
            <node id="5665" radius="1.5" x="2387" y="2597" z="282" inVp="0" inMag="1" time="52918395"/>
            <node id="5664" radius="1.5" x="2419" y="2631" z="302" inVp="0" inMag="1" time="52914811"/>
            <node id="5663" radius="1.5" x="2439" y="2654" z="320" inVp="0" inMag="1" time="52911980"/>
            <node id="5662" radius="1.5" x="2457" y="2671" z="340" inVp="0" inMag="1" time="52907582"/>
            <node id="5661" radius="1.5" x="2249" y="3200" z="431" inVp="1" inMag="1" time="52901652"/>
            <node id="5660" radius="1.5" x="2278" y="3190" z="433" inVp="0" inMag="1" time="52893190"/>
            <node id="5659" radius="1.5" x="2370" y="3173" z="444" inVp="0" inMag="1" time="52890042"/>
            <node id="5658" radius="1.5" x="2428" y="3156" z="453" inVp="0" inMag="1" time="52887058"/>
            <node id="5657" radius="1.5" x="2466" y="3072" z="459" inVp="0" inMag="1" time="52880661"/>
            <node id="5656" radius="1.5" x="2521" y="2935" z="465" inVp="0" inMag="1" time="52876430"/>
            <node id="5655" radius="1.5" x="2551" y="2847" z="461" inVp="0" inMag="1" time="52867450"/>
            <node id="5654" radius="1.5" x="2527" y="2764" z="438" inVp="0" inMag="1" time="52863634"/>
            <node id="5653" radius="1.5" x="2507" y="2728" z="412" inVp="0" inMag="1" time="52858788"/>
            <node id="5652" radius="1.5" x="2502" y="2704" z="387" inVp="0" inMag="1" time="52854473"/>
        </nodes>
        <edges>
            <edge source="5651" target="5652"/>
            <edge source="5651" target="5662"/>
            <edge source="5670" target="5671"/>
            <edge source="5669" target="5670"/>
            <edge source="5668" target="5669"/>
            <edge source="5667" target="5668"/>
            <edge source="5666" target="5667"/>
            <edge source="5665" target="5666"/>
            <edge source="5664" target="5665"/>
            <edge source="5663" target="5664"/>
            <edge source="5662" target="5663"/>
            <edge source="5660" target="5661"/>
            <edge source="5659" target="5660"/>
            <edge source="5658" target="5659"/>
            <edge source="5657" target="5658"/>
            <edge source="5656" target="5657"/>
            <edge source="5655" target="5656"/>
            <edge source="5654" target="5655"/>
            <edge source="5653" target="5654"/>
            <edge source="5652" target="5653"/>
        </edges>
    </thing>
    <thing id="228" color.r="-1." color.g="-1." color.b="-1." color.a="1." comment="">
        <nodes>
            <node id="5621" radius="1.5" x="2191" y="2703" z="226" inVp="0" inMag="1" time="52623194"/>
            <node id="5650" radius="1.5" x="2653" y="2177" z="244" inVp="1" inMag="1" time="52798284"/>
            <node id="5649" radius="1.5" x="2646" y="2222" z="243" inVp="0" inMag="1" time="52785442"/>
            <node id="5648" radius="1.5" x="2627" y="2246" z="233" inVp="0" inMag="1" time="52783127"/>
            <node id="5647" radius="1.5" x="2049" y="2292" z="195" inVp="2" inMag="1" time="52774861"/>
            <node id="5646" radius="1.5" x="2096" y="2293" z="181" inVp="2" inMag="1" time="52766633"/>
            <node id="5645" radius="1.5" x="2121" y="2293" z="178" inVp="0" inMag="1" time="52751375"/>
            <node id="5644" radius="1.5" x="2216" y="2257" z="171" inVp="0" inMag="1" time="52745143"/>
            <node id="5643" radius="1.5" x="2313" y="2238" z="173" inVp="0" inMag="1" time="52732901"/>
            <node id="5642" radius="1.5" x="2435" y="2212" z="177" inVp="0" inMag="1" time="52729835"/>
            <node id="5641" radius="1.5" x="2484" y="2218" z="185" inVp="0" inMag="1" time="52726837"/>
            <node id="5640" radius="1.5" x="2540" y="2226" z="197" inVp="0" inMag="1" time="52719440"/>
            <node id="5639" radius="1.5" x="2574" y="2244" z="211" inVp="0" inMag="1" time="52716375"/>
            <node id="5638" radius="1.5" x="2598" y="2285" z="222" inVp="0" inMag="1" time="52711044"/>
            <node id="5637" radius="1.5" x="2579" y="2320" z="223" inVp="0" inMag="1" time="52703647"/>
            <node id="5636" radius="1.5" x="2551" y="2399" z="226" inVp="0" inMag="1" time="52700817"/>
            <node id="5635" radius="1.5" x="2547" y="2469" z="230" inVp="0" inMag="1" time="52696667"/>
            <node id="5634" radius="1.5" x="2463" y="2497" z="220" inVp="0" inMag="1" time="52693337"/>
            <node id="5633" radius="1.5" x="2405" y="2490" z="203" inVp="0" inMag="1" time="52682774"/>
            <node id="5632" radius="1.5" x="2049" y="2381" z="221" inVp="2" inMag="1" time="52678525"/>
            <node id="5631" radius="1.5" x="2065" y="2384" z="215" inVp="0" inMag="1" time="52673594"/>
            <node id="5630" radius="1.5" x="2115" y="2422" z="212" inVp="0" inMag="1" time="52667366"/>
            <node id="5629" radius="1.5" x="2198" y="2468" z="210" inVp="0" inMag="1" time="52662451"/>
            <node id="5628" radius="1.5" x="2250" y="2490" z="201" inVp="0" inMag="1" time="52659036"/>
            <node id="5627" radius="1.5" x="2339" y="2520" z="199" inVp="0" inMag="1" time="52650640"/>
            <node id="5626" radius="1.5" x="2248" y="2572" z="201" inVp="0" inMag="1" time="52647726"/>
            <node id="5625" radius="1.5" x="2214" y="2656" z="214" inVp="0" inMag="1" time="52644576"/>
            <node id="5624" radius="1.5" x="2049" y="2856" z="256" inVp="2" inMag="1" time="52637980"/>
            <node id="5623" radius="1.5" x="2083" y="2822" z="246" inVp="0" inMag="1" time="52629800"/>
            <node id="5622" radius="1.5" x="2139" y="2780" z="238" inVp="0" inMag="1" time="52626236"/>
        </nodes>
        <edges>
            <edge source="5621" target="5622"/>
            <edge source="5621" target="5625"/>
            <edge source="5649" target="5650"/>
            <edge source="5648" target="5649"/>
            <edge source="5646" target="5647"/>
            <edge source="5645" target="5646"/>
            <edge source="5644" target="5645"/>
            <edge source="5643" target="5644"/>
            <edge source="5642" target="5643"/>
            <edge source="5641" target="5642"/>
            <edge source="5640" target="5641"/>
            <edge source="5639" target="5640"/>
            <edge source="5638" target="5648"/>
            <edge source="5638" target="5639"/>
            <edge source="5637" target="5638"/>
            <edge source="5636" target="5637"/>
            <edge source="5635" target="5636"/>
            <edge source="5634" target="5635"/>
            <edge source="5633" target="5634"/>
            <edge source="5631" target="5632"/>
            <edge source="5630" target="5631"/>
            <edge source="5629" target="5630"/>
            <edge source="5628" target="5629"/>
            <edge source="5627" target="5633"/>
            <edge source="5627" target="5628"/>
            <edge source="5626" target="5627"/>
            <edge source="5625" target="5626"/>
            <edge source="5623" target="5624"/>
            <edge source="5622" target="5623"/>
        </edges>
    </thing>
    <thing id="227" color.r="-1." color.g="-1." color.b="-1." color.a="1." comment="">
        <nodes>
            <node id="5615" radius="1.5" x="2160" y="2197" z="147" inVp="0" inMag="1" time="52542833"/>
            <node id="5620" radius="1.5" x="2332" y="2281" z="180" inVp="0" inMag="1" time="52577392"/>
            <node id="5619" radius="1.5" x="2315" y="2256" z="168" inVp="0" inMag="1" time="52574161"/>
            <node id="5618" radius="1.5" x="2321" y="2226" z="158" inVp="0" inMag="1" time="52566431"/>
            <node id="5617" radius="1.5" x="2205" y="2226" z="155" inVp="0" inMag="1" time="52559868"/>
            <node id="5616" radius="1.5" x="2152" y="2177" z="141" inVp="1" inMag="1" time="52554270"/>
        </nodes>
        <edges>
            <edge source="5615" target="5616"/>
            <edge source="5615" target="5617"/>
            <edge source="5619" target="5620"/>
            <edge source="5618" target="5619"/>
            <edge source="5617" target="5618"/>
        </edges>
    </thing>
    <thing id="226" color.r="-1." color.g="-1." color.b="-1." color.a="1." comment="">
        <nodes>
            <node id="5604" radius="1.5" x="2748" y="2243" z="181" inVp="0" inMag="1" time="52449595"/>
            <node id="5614" radius="1.5" x="2438" y="2177" z="110" inVp="1" inMag="1" time="52502745"/>
            <node id="5613" radius="1.5" x="2459" y="2192" z="117" inVp="0" inMag="1" time="52495233"/>
            <node id="5612" radius="1.5" x="2515" y="2204" z="132" inVp="0" inMag="1" time="52491735"/>
            <node id="5611" radius="1.5" x="2560" y="2220" z="148" inVp="0" inMag="1" time="52488320"/>
            <node id="5610" radius="1.5" x="2624" y="2224" z="158" inVp="0" inMag="1" time="52484752"/>
            <node id="5609" radius="1.5" x="2694" y="2234" z="170" inVp="0" inMag="1" time="52481354"/>
            <node id="5608" radius="1.5" x="2970" y="2177" z="222" inVp="1" inMag="1" time="52472734"/>
            <node id="5607" radius="1.5" x="2944" y="2203" z="219" inVp="0" inMag="1" time="52461166"/>
            <node id="5606" radius="1.5" x="2891" y="2230" z="209" inVp="0" inMag="1" time="52456850"/>
            <node id="5605" radius="1.5" x="2815" y="2244" z="194" inVp="0" inMag="1" time="52453120"/>
        </nodes>
        <edges>
            <edge source="5604" target="5605"/>
            <edge source="5604" target="5609"/>
            <edge source="5613" target="5614"/>
            <edge source="5612" target="5613"/>
            <edge source="5611" target="5612"/>
            <edge source="5610" target="5611"/>
            <edge source="5609" target="5610"/>
            <edge source="5607" target="5608"/>
            <edge source="5606" target="5607"/>
            <edge source="5605" target="5606"/>
        </edges>
    </thing>
    <thing id="225" color.r="-1." color.g="-1." color.b="-1." color.a="1." comment="">
        <nodes>
            <node id="5597" radius="1.5" x="2979" y="2207" z="207" inVp="0" inMag="1" time="52392523"/>
            <node id="5603" radius="1.5" x="2706" y="2177" z="137" inVp="1" inMag="1" time="52427448"/>
            <node id="5602" radius="1.5" x="2703" y="2195" z="132" inVp="0" inMag="1" time="52418687"/>
            <node id="5601" radius="1.5" x="2744" y="2203" z="148" inVp="0" inMag="1" time="52415454"/>
            <node id="5600" radius="1.5" x="2804" y="2220" z="163" inVp="0" inMag="1" time="52412972"/>
            <node id="5599" radius="1.5" x="2878" y="2230" z="181" inVp="0" inMag="1" time="52410423"/>
            <node id="5598" radius="1.5" x="3031" y="2177" z="209" inVp="1" inMag="1" time="52402527"/>
        </nodes>
        <edges>
            <edge source="5597" target="5598"/>
            <edge source="5597" target="5599"/>
            <edge source="5602" target="5603"/>
            <edge source="5601" target="5602"/>
            <edge source="5600" target="5601"/>
            <edge source="5599" target="5600"/>
        </edges>
    </thing>
    <thing id="224" color.r="-1." color.g="-1." color.b="-1." color.a="1." comment="">
        <nodes>
            <node id="5588" radius="1.5" x="3041" y="2616" z="382" inVp="0" inMag="1" time="52313262"/>
            <node id="5596" radius="1.5" x="2926" y="2422" z="345" inVp="0" inMag="1" time="52360796"/>
            <node id="5595" radius="1.5" x="2932" y="2443" z="361" inVp="0" inMag="1" time="52354933"/>
            <node id="5594" radius="1.5" x="2898" y="2495" z="357" inVp="0" inMag="1" time="52353187"/>
            <node id="5593" radius="1.5" x="2900" y="2516" z="349" inVp="0" inMag="1" time="52347038"/>
            <node id="5592" radius="1.5" x="2961" y="2533" z="358" inVp="0" inMag="1" time="52341387"/>
            <node id="5591" radius="1.5" x="2981" y="2574" z="367" inVp="0" inMag="1" time="52336376"/>
            <node id="5590" radius="1.5" x="2998" y="2596" z="371" inVp="0" inMag="1" time="52327232"/>
            <node id="5589" radius="1.5" x="3066" y="2625" z="385" inVp="0" inMag="1" time="52319034"/>
        </nodes>
        <edges>
            <edge source="5588" target="5589"/>
            <edge source="5588" target="5590"/>
            <edge source="5595" target="5596"/>
            <edge source="5594" target="5595"/>
            <edge source="5593" target="5594"/>
            <edge source="5592" target="5593"/>
            <edge source="5591" target="5592"/>
            <edge source="5590" target="5591"/>
        </edges>
    </thing>
    <thing id="223" color.r="-1." color.g="-1." color.b="-1." color.a="1." comment="">
        <nodes>
            <node id="5579" radius="1.5" x="2873" y="2363" z="380" inVp="0" inMag="1" time="52189640"/>
            <node id="5587" radius="1.5" x="3072" y="2709" z="403" inVp="2" inMag="1" time="52245157"/>
            <node id="5586" radius="1.5" x="3043" y="2669" z="390" inVp="0" inMag="1" time="52230478"/>
            <node id="5585" radius="1.5" x="2997" y="2595" z="390" inVp="0" inMag="1" time="52220583"/>
            <node id="5584" radius="1.5" x="2957" y="2553" z="389" inVp="0" inMag="1" time="52214018"/>
            <node id="5583" radius="1.5" x="2917" y="2505" z="388" inVp="0" inMag="1" time="52210537"/>
            <node id="5582" radius="1.5" x="2866" y="2434" z="383" inVp="0" inMag="1" time="52207889"/>
            <node id="5581" radius="1.5" x="2851" y="2386" z="382" inVp="0" inMag="1" time="52206072"/>
            <node id="5580" radius="1.5" x="2857" y="2311" z="391" inVp="0" inMag="1" time="52192262"/>
        </nodes>
        <edges>
            <edge source="5579" target="5580"/>
            <edge source="5579" target="5581"/>
            <edge source="5586" target="5587"/>
            <edge source="5585" target="5586"/>
            <edge source="5584" target="5585"/>
            <edge source="5583" target="5584"/>
            <edge source="5582" target="5583"/>
            <edge source="5581" target="5582"/>
        </edges>
    </thing>
    <thing id="222" color.r="-1." color.g="-1." color.b="-1." color.a="1." comment="">
        <nodes>
            <node id="5562" radius="1.5" x="2802" y="2450" z="293" inVp="0" inMag="1" time="52074829"/>
            <node id="5578" radius="1.5" x="3072" y="2749" z="398" inVp="2" inMag="1" time="52172889"/>
            <node id="5577" radius="1.5" x="3066" y="2740" z="398" inVp="0" inMag="1" time="52168125"/>
            <node id="5576" radius="1.5" x="3046" y="2710" z="396" inVp="0" inMag="1" time="52137773"/>
            <node id="5575" radius="1.5" x="2989" y="2669" z="390" inVp="0" inMag="1" time="52129711"/>
            <node id="5574" radius="1.5" x="2970" y="2615" z="390" inVp="0" inMag="1" time="52127894"/>
            <node id="5573" radius="1.5" x="2915" y="2571" z="381" inVp="0" inMag="1" time="52122747"/>
            <node id="5572" radius="1.5" x="2881" y="2551" z="356" inVp="0" inMag="1" time="52118249"/>
            <node id="5571" radius="1.5" x="2846" y="2518" z="331" inVp="0" inMag="1" time="52114767"/>
            <node id="5570" radius="1.5" x="2814" y="2484" z="310" inVp="0" inMag="1" time="52111287"/>
            <node id="5569" radius="1.5" x="2567" y="2177" z="167" inVp="1" inMag="1" time="52106605"/>
            <node id="5568" radius="1.5" x="2568" y="2193" z="169" inVp="0" inMag="1" time="52099424"/>
            <node id="5567" radius="1.5" x="2587" y="2248" z="181" inVp="0" inMag="1" time="52096859"/>
            <node id="5566" radius="1.5" x="2632" y="2303" z="202" inVp="0" inMag="1" time="52093378"/>
            <node id="5565" radius="1.5" x="2684" y="2324" z="222" inVp="0" inMag="1" time="52090146"/>
            <node id="5564" radius="1.5" x="2731" y="2334" z="241" inVp="0" inMag="1" time="52086581"/>
            <node id="5563" radius="1.5" x="2788" y="2419" z="278" inVp="0" inMag="1" time="52081433"/>
        </nodes>
        <edges>
            <edge source="5562" target="5563"/>
            <edge source="5562" target="5570"/>
            <edge source="5577" target="5578"/>
            <edge source="5576" target="5577"/>
            <edge source="5575" target="5576"/>
            <edge source="5574" target="5575"/>
            <edge source="5573" target="5574"/>
            <edge source="5572" target="5573"/>
            <edge source="5571" target="5572"/>
            <edge source="5570" target="5571"/>
            <edge source="5568" target="5569"/>
            <edge source="5567" target="5568"/>
            <edge source="5566" target="5567"/>
            <edge source="5565" target="5566"/>
            <edge source="5564" target="5565"/>
            <edge source="5563" target="5564"/>
        </edges>
    </thing>
    <thing id="221" color.r="-1." color.g="-1." color.b="-1." color.a="1." comment="">
        <nodes>
            <node id="5551" radius="1.5" x="2316" y="2483" z="97" inVp="0" inMag="1" time="51971212"/>
            <node id="5561" radius="1.5" x="2486" y="2177" z="73" inVp="1" inMag="1" time="52045152"/>
            <node id="5560" radius="1.5" x="2453" y="2232" z="79" inVp="0" inMag="1" time="52030292"/>
            <node id="5559" radius="1.5" x="2429" y="2278" z="85" inVp="0" inMag="1" time="52021712"/>
            <node id="5558" radius="1.5" x="2373" y="2377" z="92" inVp="0" inMag="1" time="52017849"/>
            <node id="5557" radius="1.5" x="2049" y="2760" z="158" inVp="2" inMag="1" time="52011002"/>
            <node id="5556" radius="1.5" x="2085" y="2728" z="150" inVp="0" inMag="1" time="52000324"/>
            <node id="5555" radius="1.5" x="2126" y="2686" z="139" inVp="0" inMag="1" time="51994509"/>
            <node id="5554" radius="1.5" x="2172" y="2656" z="124" inVp="0" inMag="1" time="51984948"/>
            <node id="5553" radius="1.5" x="2215" y="2624" z="113" inVp="0" inMag="1" time="51980633"/>
            <node id="5552" radius="1.5" x="2260" y="2575" z="105" inVp="0" inMag="1" time="51977050"/>
        </nodes>
        <edges>
            <edge source="5551" target="5552"/>
            <edge source="5551" target="5558"/>
            <edge source="5560" target="5561"/>
            <edge source="5559" target="5560"/>
            <edge source="5558" target="5559"/>
            <edge source="5556" target="5557"/>
            <edge source="5555" target="5556"/>
            <edge source="5554" target="5555"/>
            <edge source="5553" target="5554"/>
            <edge source="5552" target="5553"/>
        </edges>
    </thing>
    <thing id="220" color.r="-1." color.g="-1." color.b="-1." color.a="1." comment="">
        <nodes>
            <node id="5535" radius="1.5" x="2330" y="2826" z="198" inVp="0" inMag="1" time="51841475"/>
            <node id="5550" radius="1.5" x="2981" y="3200" z="502" inVp="1" inMag="1" time="51918013"/>
            <node id="5549" radius="1.5" x="2955" y="3176" z="490" inVp="0" inMag="1" time="51909084"/>
            <node id="5548" radius="1.5" x="2917" y="3156" z="471" inVp="0" inMag="1" time="51904853"/>
            <node id="5547" radius="1.5" x="2888" y="3127" z="454" inVp="0" inMag="1" time="51900539"/>
            <node id="5546" radius="1.5" x="2827" y="3098" z="433" inVp="0" inMag="1" time="51896138"/>
            <node id="5545" radius="1.5" x="2777" y="3078" z="417" inVp="0" inMag="1" time="51888043"/>
            <node id="5544" radius="1.5" x="2722" y="3075" z="390" inVp="0" inMag="1" time="51883131"/>
            <node id="5543" radius="1.5" x="2688" y="3067" z="367" inVp="0" inMag="1" time="51874785"/>
            <node id="5542" radius="1.5" x="2618" y="3031" z="349" inVp="0" inMag="1" time="51870803"/>
            <node id="5541" radius="1.5" x="2574" y="3010" z="316" inVp="0" inMag="1" time="51865890"/>
            <node id="5540" radius="1.5" x="2576" y="2986" z="294" inVp="0" inMag="1" time="51861891"/>
            <node id="5539" radius="1.5" x="2544" y="2949" z="274" inVp="0" inMag="1" time="51857562"/>
            <node id="5538" radius="1.5" x="2491" y="2925" z="254" inVp="0" inMag="1" time="51853726"/>
            <node id="5537" radius="1.5" x="2442" y="2886" z="236" inVp="0" inMag="1" time="51849446"/>
            <node id="5536" radius="1.5" x="2404" y="2852" z="217" inVp="0" inMag="1" time="51845282"/>
        </nodes>
        <edges>
            <edge source="5535" target="5536"/>
            <edge source="5549" target="5550"/>
            <edge source="5548" target="5549"/>
            <edge source="5547" target="5548"/>
            <edge source="5546" target="5547"/>
            <edge source="5545" target="5546"/>
            <edge source="5544" target="5545"/>
            <edge source="5543" target="5544"/>
            <edge source="5542" target="5543"/>
            <edge source="5541" target="5542"/>
            <edge source="5540" target="5541"/>
            <edge source="5539" target="5540"/>
            <edge source="5538" target="5539"/>
            <edge source="5537" target="5538"/>
            <edge source="5536" target="5537"/>
        </edges>
    </thing>
    <thing id="219" color.r="-1." color.g="-1." color.b="-1." color.a="1." comment="">
        <nodes>
            <node id="5508" radius="1.5" x="2346" y="2612" z="183" inVp="0" inMag="1" time="51581885"/>
            <node id="5534" radius="1.5" x="2856" y="3200" z="306" inVp="1" inMag="1" time="51753427"/>
            <node id="5533" radius="1.5" x="2855" y="3189" z="305" inVp="0" inMag="1" time="51744950"/>
            <node id="5532" radius="1.5" x="2832" y="3166" z="292" inVp="0" inMag="1" time="51741882"/>
            <node id="5531" radius="1.5" x="2800" y="3117" z="276" inVp="0" inMag="1" time="51738318"/>
            <node id="5530" radius="1.5" x="2777" y="3100" z="269" inVp="0" inMag="1" time="51734406"/>
            <node id="5529" radius="1.5" x="2765" y="3059" z="259" inVp="0" inMag="1" time="51731738"/>
            <node id="5528" radius="1.5" x="2771" y="2980" z="256" inVp="0" inMag="1" time="51723093"/>
            <node id="5527" radius="1.5" x="2721" y="2920" z="251" inVp="0" inMag="1" time="51719277"/>
            <node id="5526" radius="1.5" x="2637" y="2888" z="240" inVp="0" inMag="1" time="51716544"/>
            <node id="5525" radius="1.5" x="2546" y="2851" z="221" inVp="0" inMag="1" time="51713128"/>
            <node id="5524" radius="1.5" x="2500" y="2821" z="210" inVp="0" inMag="1" time="51704617"/>
            <node id="5523" radius="1.5" x="2455" y="2800" z="201" inVp="0" inMag="1" time="51701704"/>
            <node id="5522" radius="1.5" x="2404" y="2763" z="191" inVp="0" inMag="1" time="51696705"/>
            <node id="5521" radius="1.5" x="2379" y="2713" z="190" inVp="0" inMag="1" time="51694039"/>
            <node id="5520" radius="1.5" x="2367" y="2644" z="190" inVp="0" inMag="1" time="51689559"/>
            <node id="5519" radius="1.5" x="2049" y="2516" z="268" inVp="2" inMag="1" time="51680646"/>
            <node id="5518" radius="1.5" x="2073" y="2486" z="245" inVp="0" inMag="1" time="51672317"/>
            <node id="5517" radius="1.5" x="2106" y="2506" z="235" inVp="0" inMag="1" time="51669734"/>
            <node id="5516" radius="1.5" x="2118" y="2511" z="219" inVp="0" inMag="1" time="51662803"/>
            <node id="5515" radius="1.5" x="2128" y="2508" z="203" inVp="0" inMag="1" time="51659489"/>
            <node id="5514" radius="1.5" x="2174" y="2538" z="190" inVp="0" inMag="1" time="51619609"/>
            <node id="5513" radius="1.5" x="2169" y="2414" z="167" inVp="0" inMag="1" time="51607549"/>
            <node id="5512" radius="1.5" x="2160" y="2452" z="170" inVp="0" inMag="1" time="51604233"/>
            <node id="5511" radius="1.5" x="2169" y="2487" z="182" inVp="0" inMag="1" time="51601251"/>
            <node id="5510" radius="1.5" x="2225" y="2533" z="183" inVp="0" inMag="1" time="51592672"/>
            <node id="5509" radius="1.5" x="2297" y="2582" z="183" inVp="0" inMag="1" time="51590339"/>
        </nodes>
        <edges>
            <edge source="5508" target="5509"/>
            <edge source="5508" target="5520"/>
            <edge source="5533" target="5534"/>
            <edge source="5532" target="5533"/>
            <edge source="5531" target="5532"/>
            <edge source="5530" target="5531"/>
            <edge source="5529" target="5530"/>
            <edge source="5528" target="5529"/>
            <edge source="5527" target="5528"/>
            <edge source="5526" target="5527"/>
            <edge source="5525" target="5526"/>
            <edge source="5524" target="5525"/>
            <edge source="5523" target="5524"/>
            <edge source="5522" target="5523"/>
            <edge source="5521" target="5522"/>
            <edge source="5520" target="5521"/>
            <edge source="5518" target="5519"/>
            <edge source="5517" target="5518"/>
            <edge source="5516" target="5517"/>
            <edge source="5515" target="5516"/>
            <edge source="5514" target="5515"/>
            <edge source="5512" target="5513"/>
            <edge source="5511" target="5512"/>
            <edge source="5510" target="5514"/>
            <edge source="5510" target="5511"/>
            <edge source="5509" target="5510"/>
        </edges>
    </thing>
    <thing id="218" color.r="-1." color.g="-1." color.b="-1." color.a="1." comment="">
        <nodes>
            <node id="5493" radius="1.5" x="2122" y="2611" z="2" inVp="0" inMag="1" time="51433391"/>
            <node id="5500" radius="1.5" x="2049" y="2637" z="103" inVp="2" inMag="1" time="51466900"/>
            <node id="5499" radius="1.5" x="2056" y="2626" z="105" inVp="0" inMag="1" time="51458123"/>
            <node id="5498" radius="1.5" x="2069" y="2634" z="94" inVp="0" inMag="1" time="51453423"/>
            <node id="5497" radius="1.5" x="2096" y="2648" z="75" inVp="0" inMag="1" time="51450524"/>
            <node id="5496" radius="1.5" x="2102" y="2644" z="57" inVp="0" inMag="1" time="51446960"/>
            <node id="5495" radius="1.5" x="2099" y="2639" z="36" inVp="0" inMag="1" time="51442313"/>
            <node id="5494" radius="1.5" x="2105" y="2623" z="18" inVp="0" inMag="1" time="51438665"/>
        </nodes>
        <edges>
            <edge source="5493" target="5494"/>
            <edge source="5499" target="5500"/>
            <edge source="5498" target="5499"/>
            <edge source="5497" target="5498"/>
            <edge source="5496" target="5497"/>
            <edge source="5495" target="5496"/>
            <edge source="5494" target="5495"/>
        </edges>
    </thing>
    <thing id="217" color.r="-1." color.g="-1." color.b="-1." color.a="1." comment="">
        <nodes>
            <node id="5478" radius="1.5" x="2371" y="2449" z="132" inVp="0" inMag="1" time="51297307"/>
            <node id="5486" radius="1.5" x="2080" y="2407" z="2" inVp="0" inMag="1" time="51355069"/>
            <node id="5485" radius="1.5" x="2094" y="2416" z="10" inVp="0" inMag="1" time="51344491"/>
            <node id="5484" radius="1.5" x="2127" y="2429" z="29" inVp="0" inMag="1" time="51338480"/>
            <node id="5483" radius="1.5" x="2158" y="2456" z="54" inVp="0" inMag="1" time="51334150"/>
            <node id="5482" radius="1.5" x="2191" y="2462" z="73" inVp="0" inMag="1" time="51329984"/>
            <node id="5481" radius="1.5" x="2236" y="2453" z="92" inVp="0" inMag="1" time="51326402"/>
            <node id="5480" radius="1.5" x="2286" y="2440" z="107" inVp="0" inMag="1" time="51322587"/>
            <node id="5479" radius="1.5" x="2383" y="2465" z="146" inVp="0" inMag="1" time="51307345"/>
        </nodes>
        <edges>
            <edge source="5478" target="5479"/>
            <edge source="5478" target="5480"/>
            <edge source="5485" target="5486"/>
            <edge source="5484" target="5485"/>
            <edge source="5483" target="5484"/>
            <edge source="5482" target="5483"/>
            <edge source="5481" target="5482"/>
            <edge source="5480" target="5481"/>
        </edges>
    </thing>
    <thing id="216" color.r="-1." color.g="-1." color.b="-1." color.a="1." comment="">
        <nodes>
            <node id="5469" radius="1.5" x="2198" y="2724" z="210" inVp="0" inMag="1" time="51206818"/>
            <node id="5477" radius="1.5" x="2049" y="2550" z="149" inVp="2" inMag="1" time="51249223"/>
            <node id="5476" radius="1.5" x="2063" y="2555" z="151" inVp="2" inMag="1" time="51243659"/>
            <node id="5475" radius="1.5" x="2094" y="2577" z="161" inVp="0" inMag="1" time="51237213"/>
            <node id="5474" radius="1.5" x="2118" y="2618" z="174" inVp="0" inMag="1" time="51234131"/>
            <node id="5473" radius="1.5" x="2152" y="2649" z="186" inVp="0" inMag="1" time="51231316"/>
            <node id="5472" radius="1.5" x="2180" y="2686" z="198" inVp="0" inMag="1" time="51228834"/>
            <node id="5471" radius="1.5" x="2302" y="2773" z="235" inVp="0" inMag="1" time="51218255"/>
            <node id="5470" radius="1.5" x="2249" y="2756" z="226" inVp="0" inMag="1" time="51212524"/>
        </nodes>
        <edges>
            <edge source="5469" target="5470"/>
            <edge source="5469" target="5472"/>
            <edge source="5476" target="5477"/>
            <edge source="5475" target="5476"/>
            <edge source="5474" target="5475"/>
            <edge source="5473" target="5474"/>
            <edge source="5472" target="5473"/>
            <edge source="5470" target="5471"/>
        </edges>
    </thing>
    <thing id="215" color.r="-1." color.g="-1." color.b="-1." color.a="1." comment="">
        <nodes>
            <node id="5459" radius="1.5" x="2178" y="2811" z="209" inVp="0" inMag="1" time="51153194"/>
            <node id="5468" radius="1.5" x="2049" y="2592" z="144" inVp="2" inMag="1" time="51196397"/>
            <node id="5467" radius="1.5" x="2056" y="2593" z="145" inVp="0" inMag="1" time="51190600"/>
            <node id="5466" radius="1.5" x="2080" y="2602" z="157" inVp="0" inMag="1" time="51187619"/>
            <node id="5465" radius="1.5" x="2105" y="2644" z="171" inVp="0" inMag="1" time="51183790"/>
            <node id="5464" radius="1.5" x="2134" y="2691" z="183" inVp="0" inMag="1" time="51180223"/>
            <node id="5463" radius="1.5" x="2153" y="2759" z="197" inVp="0" inMag="1" time="51176492"/>
            <node id="5462" radius="1.5" x="2317" y="2948" z="253" inVp="0" inMag="1" time="51164499"/>
            <node id="5461" radius="1.5" x="2240" y="2890" z="240" inVp="0" inMag="1" time="51161420"/>
            <node id="5460" radius="1.5" x="2212" y="2848" z="224" inVp="0" inMag="1" time="51157851"/>
        </nodes>
        <edges>
            <edge source="5459" target="5460"/>
            <edge source="5459" target="5463"/>
            <edge source="5467" target="5468"/>
            <edge source="5466" target="5467"/>
            <edge source="5465" target="5466"/>
            <edge source="5464" target="5465"/>
            <edge source="5463" target="5464"/>
            <edge source="5461" target="5462"/>
            <edge source="5460" target="5461"/>
        </edges>
    </thing>
    <thing id="214" color.r="-1." color.g="-1." color.b="-1." color.a="1." comment="">
        <nodes>
            <node id="5452" radius="1.5" x="2365" y="2463" z="97" inVp="0" inMag="1" time="50128110"/>
            <node id="5458" radius="1.5" x="2049" y="2727" z="155" inVp="2" inMag="1" time="50175080"/>
            <node id="5457" radius="1.5" x="2075" y="2715" z="152" inVp="0" inMag="1" time="50158904"/>
            <node id="5456" radius="1.5" x="2170" y="2671" z="137" inVp="0" inMag="1" time="50154155"/>
            <node id="5455" radius="1.5" x="2245" y="2616" z="117" inVp="0" inMag="1" time="50146211"/>
            <node id="5454" radius="1.5" x="2313" y="2541" z="103" inVp="0" inMag="1" time="50141230"/>
            <node id="5453" radius="1.5" x="2363" y="2438" z="89" inVp="0" inMag="1" time="50132401"/>
        </nodes>
        <edges>
            <edge source="5452" target="5453"/>
            <edge source="5452" target="5454"/>
            <edge source="5457" target="5458"/>
            <edge source="5456" target="5457"/>
            <edge source="5455" target="5456"/>
            <edge source="5454" target="5455"/>
        </edges>
    </thing>
    <thing id="213" color.r="-1." color.g="-1." color.b="-1." color.a="1." comment="">
        <nodes>
            <node id="5442" radius="1.5" x="2575" y="2313" z="18" inVp="0" inMag="1" time="50029825"/>
            <node id="5451" radius="1.5" x="2356" y="2566" z="2" inVp="0" inMag="1" time="50079793"/>
            <node id="5450" radius="1.5" x="2398" y="2499" z="10" inVp="0" inMag="1" time="50072312"/>
            <node id="5449" radius="1.5" x="2519" y="2367" z="13" inVp="0" inMag="1" time="50068331"/>
            <node id="5448" radius="1.5" x="2944" y="2177" z="73" inVp="1" inMag="1" time="50063251"/>
            <node id="5447" radius="1.5" x="2914" y="2208" z="74" inVp="0" inMag="1" time="50053402"/>
            <node id="5446" radius="1.5" x="2889" y="2257" z="75" inVp="0" inMag="1" time="50046825"/>
            <node id="5445" radius="1.5" x="2816" y="2309" z="64" inVp="0" inMag="1" time="50041677"/>
            <node id="5444" radius="1.5" x="2722" y="2328" z="43" inVp="0" inMag="1" time="50037445"/>
            <node id="5443" radius="1.5" x="2648" y="2303" z="30" inVp="0" inMag="1" time="50033632"/>
        </nodes>
        <edges>
            <edge source="5442" target="5443"/>
            <edge source="5442" target="5449"/>
            <edge source="5450" target="5451"/>
            <edge source="5449" target="5450"/>
            <edge source="5447" target="5448"/>
            <edge source="5446" target="5447"/>
            <edge source="5445" target="5446"/>
            <edge source="5444" target="5445"/>
            <edge source="5443" target="5444"/>
        </edges>
    </thing>
    <thing id="212" color.r="-1." color.g="-1." color.b="-1." color.a="1." comment="">
        <nodes>
            <node id="5436" radius="1.5" x="2284" y="2522" z="2" inVp="0" inMag="1" time="49974901"/>
            <node id="5441" radius="1.5" x="2049" y="2549" z="33" inVp="2" inMag="1" time="50009344"/>
            <node id="5440" radius="1.5" x="2074" y="2541" z="28" inVp="2" inMag="1" time="50003195"/>
            <node id="5439" radius="1.5" x="2103" y="2549" z="29" inVp="2" inMag="1" time="49997134"/>
            <node id="5438" radius="1.5" x="2133" y="2532" z="24" inVp="0" inMag="1" time="49990037"/>
            <node id="5437" radius="1.5" x="2192" y="2509" z="14" inVp="0" inMag="1" time="49987306"/>
        </nodes>
        <edges>
            <edge source="5436" target="5437"/>
            <edge source="5440" target="5441"/>
            <edge source="5439" target="5440"/>
            <edge source="5438" target="5439"/>
            <edge source="5437" target="5438"/>
        </edges>
    </thing>
    <thing id="211" color.r="-1." color.g="-1." color.b="-1." color.a="1." comment="">
        <nodes>
            <node id="5421" radius="1.5" x="2334" y="2661" z="222" inVp="0" inMag="1" time="49883014"/>
            <node id="5435" radius="1.5" x="2049" y="2419" z="54" inVp="2" inMag="1" time="49949890"/>
            <node id="5434" radius="1.5" x="2077" y="2396" z="55" inVp="0" inMag="1" time="49939545"/>
            <node id="5433" radius="1.5" x="2112" y="2400" z="64" inVp="0" inMag="1" time="49936979"/>
            <node id="5432" radius="1.5" x="2166" y="2417" z="91" inVp="0" inMag="1" time="49932565"/>
            <node id="5431" radius="1.5" x="2172" y="2421" z="101" inVp="0" inMag="1" time="49926383"/>
            <node id="5430" radius="1.5" x="2199" y="2447" z="122" inVp="0" inMag="1" time="49920986"/>
            <node id="5429" radius="1.5" x="2236" y="2467" z="148" inVp="0" inMag="1" time="49916589"/>
            <node id="5428" radius="1.5" x="2256" y="2504" z="168" inVp="0" inMag="1" time="49913175"/>
            <node id="5427" radius="1.5" x="2277" y="2537" z="183" inVp="0" inMag="1" time="49909927"/>
            <node id="5426" radius="1.5" x="2318" y="2601" z="198" inVp="0" inMag="1" time="49903362"/>
            <node id="5425" radius="1.5" x="2334" y="2631" z="212" inVp="0" inMag="1" time="49900697"/>
            <node id="5424" radius="1.5" x="2387" y="2797" z="252" inVp="0" inMag="1" time="49895549"/>
            <node id="5423" radius="1.5" x="2359" y="2742" z="240" inVp="0" inMag="1" time="49892968"/>
            <node id="5422" radius="1.5" x="2326" y="2698" z="231" inVp="0" inMag="1" time="49889219"/>
        </nodes>
        <edges>
            <edge source="5421" target="5422"/>
            <edge source="5421" target="5425"/>
            <edge source="5434" target="5435"/>
            <edge source="5433" target="5434"/>
            <edge source="5432" target="5433"/>
            <edge source="5431" target="5432"/>
            <edge source="5430" target="5431"/>
            <edge source="5429" target="5430"/>
            <edge source="5428" target="5429"/>
            <edge source="5427" target="5428"/>
            <edge source="5426" target="5427"/>
            <edge source="5425" target="5426"/>
            <edge source="5423" target="5424"/>
            <edge source="5422" target="5423"/>
        </edges>
    </thing>
    <thing id="210" color.r="-1." color.g="-1." color.b="-1." color.a="1." comment="">
        <nodes>
            <node id="5398" radius="1.5" x="2296" y="2593" z="220" inVp="0" inMag="1" time="49768386"/>
            <node id="5420" radius="1.5" x="2049" y="2485" z="142" inVp="2" inMag="1" time="49866713"/>
            <node id="5419" radius="1.5" x="2068" y="2482" z="138" inVp="2" inMag="1" time="49861399"/>
            <node id="5418" radius="1.5" x="2098" y="2503" z="146" inVp="0" inMag="1" time="49856551"/>
            <node id="5417" radius="1.5" x="2143" y="2528" z="158" inVp="0" inMag="1" time="49853986"/>
            <node id="5416" radius="1.5" x="2185" y="2550" z="171" inVp="0" inMag="1" time="49850755"/>
            <node id="5415" radius="1.5" x="2224" y="2578" z="185" inVp="0" inMag="1" time="49848022"/>
            <node id="5414" radius="1.5" x="2265" y="2596" z="203" inVp="0" inMag="1" time="49844790"/>
            <node id="5413" radius="1.5" x="2958" y="2191" z="314" inVp="0" inMag="1" time="49836227"/>
            <node id="5412" radius="1.5" x="2947" y="2251" z="323" inVp="0" inMag="1" time="49832663"/>
            <node id="5411" radius="1.5" x="2928" y="2317" z="335" inVp="0" inMag="1" time="49829431"/>
            <node id="5410" radius="1.5" x="2925" y="2352" z="346" inVp="0" inMag="1" time="49822950"/>
            <node id="5409" radius="1.5" x="2900" y="2386" z="371" inVp="0" inMag="1" time="49819137"/>
            <node id="5408" radius="1.5" x="2871" y="2400" z="388" inVp="0" inMag="1" time="49813641"/>
            <node id="5407" radius="1.5" x="2823" y="2437" z="388" inVp="0" inMag="1" time="49806908"/>
            <node id="5406" radius="1.5" x="2770" y="2478" z="377" inVp="0" inMag="1" time="49801080"/>
            <node id="5405" radius="1.5" x="2711" y="2514" z="354" inVp="0" inMag="1" time="49797264"/>
            <node id="5404" radius="1.5" x="2631" y="2556" z="326" inVp="0" inMag="1" time="49793603"/>
            <node id="5403" radius="1.5" x="2569" y="2557" z="304" inVp="0" inMag="1" time="49787051"/>
            <node id="5402" radius="1.5" x="2511" y="2543" z="287" inVp="0" inMag="1" time="49783140"/>
            <node id="5401" radius="1.5" x="2465" y="2555" z="270" inVp="0" inMag="1" time="49779892"/>
            <node id="5400" radius="1.5" x="2400" y="2569" z="255" inVp="0" inMag="1" time="49776658"/>
            <node id="5399" radius="1.5" x="2325" y="2586" z="239" inVp="0" inMag="1" time="49773092"/>
        </nodes>
        <edges>
            <edge source="5398" target="5399"/>
            <edge source="5398" target="5414"/>
            <edge source="5419" target="5420"/>
            <edge source="5418" target="5419"/>
            <edge source="5417" target="5418"/>
            <edge source="5416" target="5417"/>
            <edge source="5415" target="5416"/>
            <edge source="5414" target="5415"/>
            <edge source="5412" target="5413"/>
            <edge source="5411" target="5412"/>
            <edge source="5410" target="5411"/>
            <edge source="5409" target="5410"/>
            <edge source="5408" target="5409"/>
            <edge source="5407" target="5408"/>
            <edge source="5406" target="5407"/>
            <edge source="5405" target="5406"/>
            <edge source="5404" target="5405"/>
            <edge source="5403" target="5404"/>
            <edge source="5402" target="5403"/>
            <edge source="5401" target="5402"/>
            <edge source="5400" target="5401"/>
            <edge source="5399" target="5400"/>
        </edges>
    </thing>
    <thing id="209" color.r="-1." color.g="-1." color.b="-1." color.a="1." comment="">
        <nodes>
            <node id="5385" radius="1.5" x="2129" y="2755" z="158" inVp="0" inMag="1" time="49685692"/>
            <node id="5397" radius="1.5" x="2049" y="2741" z="173" inVp="2" inMag="1" time="49748954"/>
            <node id="5396" radius="1.5" x="2066" y="2738" z="169" inVp="0" inMag="1" time="49741191"/>
            <node id="5395" radius="1.5" x="2087" y="2730" z="158" inVp="0" inMag="1" time="49735793"/>
            <node id="5394" radius="1.5" x="2568" y="2938" z="151" inVp="0" inMag="1" time="49729631"/>
            <node id="5393" radius="1.5" x="2510" y="2927" z="140" inVp="0" inMag="1" time="49723316"/>
            <node id="5392" radius="1.5" x="2464" y="2961" z="152" inVp="0" inMag="1" time="49720084"/>
            <node id="5391" radius="1.5" x="2361" y="2963" z="153" inVp="0" inMag="1" time="49713605"/>
            <node id="5390" radius="1.5" x="2337" y="2943" z="166" inVp="0" inMag="1" time="49708040"/>
            <node id="5389" radius="1.5" x="2313" y="2943" z="173" inVp="0" inMag="1" time="49702476"/>
            <node id="5388" radius="1.5" x="2259" y="2928" z="183" inVp="0" inMag="1" time="49699647"/>
            <node id="5387" radius="1.5" x="2231" y="2903" z="181" inVp="0" inMag="1" time="49693650"/>
            <node id="5386" radius="1.5" x="2174" y="2830" z="168" inVp="0" inMag="1" time="49690233"/>
        </nodes>
        <edges>
            <edge source="5385" target="5386"/>
            <edge source="5385" target="5395"/>
            <edge source="5396" target="5397"/>
            <edge source="5395" target="5396"/>
            <edge source="5393" target="5394"/>
            <edge source="5392" target="5393"/>
            <edge source="5391" target="5392"/>
            <edge source="5390" target="5391"/>
            <edge source="5389" target="5390"/>
            <edge source="5388" target="5389"/>
            <edge source="5387" target="5388"/>
            <edge source="5386" target="5387"/>
        </edges>
    </thing>
    <thing id="208" color.r="-1." color.g="-1." color.b="-1." color.a="1." comment="">
        <nodes>
            <node id="5355" radius="1.5" x="2871" y="2259" z="154" inVp="0" inMag="1" time="49486706"/>
            <node id="5384" radius="1.5" x="2049" y="2823" z="149" inVp="2" inMag="1" time="49670874"/>
            <node id="5383" radius="1.5" x="2074" y="2803" z="152" inVp="0" inMag="1" time="49654683"/>
            <node id="5382" radius="1.5" x="2119" y="2795" z="162" inVp="0" inMag="1" time="49651784"/>
            <node id="5381" radius="1.5" x="2185" y="2790" z="172" inVp="0" inMag="1" time="49647637"/>
            <node id="5380" radius="1.5" x="2266" y="2760" z="162" inVp="0" inMag="1" time="49643240"/>
            <node id="5379" radius="1.5" x="2675" y="3200" z="230" inVp="1" inMag="1" time="49635387"/>
            <node id="5378" radius="1.5" x="2646" y="3181" z="208" inVp="0" inMag="1" time="49626231"/>
            <node id="5377" radius="1.5" x="2621" y="3133" z="196" inVp="0" inMag="1" time="49622915"/>
            <node id="5376" radius="1.5" x="2567" y="3070" z="184" inVp="0" inMag="1" time="49619085"/>
            <node id="5375" radius="1.5" x="2519" y="2965" z="191" inVp="0" inMag="1" time="49609688"/>
            <node id="5374" radius="1.5" x="2510" y="2975" z="177" inVp="0" inMag="1" time="49603529"/>
            <node id="5373" radius="1.5" x="2501" y="2921" z="158" inVp="0" inMag="1" time="49599774"/>
            <node id="5372" radius="1.5" x="2406" y="2831" z="134" inVp="0" inMag="1" time="49587832"/>
            <node id="5371" radius="1.5" x="2402" y="2814" z="144" inVp="0" inMag="1" time="49583184"/>
            <node id="5370" radius="1.5" x="2372" y="2785" z="143" inVp="0" inMag="1" time="49578271"/>
            <node id="5369" radius="1.5" x="2357" y="2745" z="151" inVp="0" inMag="1" time="49574439"/>
            <node id="5368" radius="1.5" x="2361" y="2732" z="157" inVp="0" inMag="1" time="49555497"/>
            <node id="5367" radius="1.5" x="2438" y="2684" z="157" inVp="0" inMag="1" time="49550418"/>
            <node id="5366" radius="1.5" x="2515" y="2647" z="156" inVp="0" inMag="1" time="49542754"/>
            <node id="5365" radius="1.5" x="2618" y="2668" z="164" inVp="0" inMag="1" time="49540022"/>
            <node id="5364" radius="1.5" x="2688" y="2618" z="169" inVp="0" inMag="1" time="49531523"/>
            <node id="5363" radius="1.5" x="2712" y="2539" z="163" inVp="0" inMag="1" time="49524846"/>
            <node id="5362" radius="1.5" x="2731" y="2457" z="153" inVp="0" inMag="1" time="49522182"/>
            <node id="5361" radius="1.5" x="2755" y="2359" z="147" inVp="0" inMag="1" time="49518783"/>
            <node id="5360" radius="1.5" x="2768" y="2329" z="141" inVp="0" inMag="1" time="49514450"/>
            <node id="5359" radius="1.5" x="2807" y="2308" z="146" inVp="0" inMag="1" time="49508188"/>
            <node id="5358" radius="1.5" x="2994" y="2177" z="161" inVp="1" inMag="1" time="49502341"/>
            <node id="5357" radius="1.5" x="2971" y="2198" z="162" inVp="1" inMag="1" time="49496208"/>
            <node id="5356" radius="1.5" x="2934" y="2229" z="162" inVp="0" inMag="1" time="49489597"/>
        </nodes>
        <edges>
            <edge source="5355" target="5356"/>
            <edge source="5355" target="5359"/>
            <edge source="5383" target="5384"/>
            <edge source="5382" target="5383"/>
            <edge source="5381" target="5382"/>
            <edge source="5380" target="5381"/>
            <edge source="5378" target="5379"/>
            <edge source="5377" target="5378"/>
            <edge source="5376" target="5377"/>
            <edge source="5374" target="5376"/>
            <edge source="5374" target="5375"/>
            <edge source="5373" target="5374"/>
            <edge source="5372" target="5373"/>
            <edge source="5371" target="5372"/>
            <edge source="5370" target="5371"/>
            <edge source="5369" target="5370"/>
            <edge source="5368" target="5380"/>
            <edge source="5368" target="5369"/>
            <edge source="5367" target="5368"/>
            <edge source="5366" target="5367"/>
            <edge source="5365" target="5366"/>
            <edge source="5364" target="5365"/>
            <edge source="5363" target="5364"/>
            <edge source="5362" target="5363"/>
            <edge source="5361" target="5362"/>
            <edge source="5360" target="5361"/>
            <edge source="5359" target="5360"/>
            <edge source="5357" target="5358"/>
            <edge source="5356" target="5357"/>
        </edges>
    </thing>
    <thing id="207" color.r="-1." color.g="-1." color.b="-1." color.a="1." comment="">
        <nodes>
            <node id="5321" radius="1.5" x="3019" y="2828" z="485" inVp="0" inMag="1" time="49175525"/>
            <node id="5345" radius="1.5" x="2297" y="2177" z="97" inVp="1" inMag="1" time="49301672"/>
            <node id="5344" radius="1.5" x="2336" y="2198" z="110" inVp="0" inMag="1" time="49291095"/>
            <node id="5343" radius="1.5" x="2371" y="2232" z="125" inVp="0" inMag="1" time="49286697"/>
            <node id="5342" radius="1.5" x="2412" y="2271" z="142" inVp="0" inMag="1" time="49283112"/>
            <node id="5341" radius="1.5" x="2444" y="2316" z="160" inVp="0" inMag="1" time="49277664"/>
            <node id="5340" radius="1.5" x="2479" y="2366" z="178" inVp="0" inMag="1" time="49272736"/>
            <node id="5339" radius="1.5" x="2513" y="2409" z="195" inVp="0" inMag="1" time="49268921"/>
            <node id="5338" radius="1.5" x="2518" y="2450" z="213" inVp="0" inMag="1" time="49264773"/>
            <node id="5337" radius="1.5" x="2517" y="2480" z="234" inVp="0" inMag="1" time="49260459"/>
            <node id="5336" radius="1.5" x="2529" y="2517" z="250" inVp="0" inMag="1" time="49255728"/>
            <node id="5335" radius="1.5" x="2550" y="2551" z="268" inVp="0" inMag="1" time="49238820"/>
            <node id="5334" radius="1.5" x="2563" y="2585" z="286" inVp="0" inMag="1" time="49234753"/>
            <node id="5333" radius="1.5" x="2589" y="2609" z="304" inVp="0" inMag="1" time="49230938"/>
            <node id="5332" radius="1.5" x="2610" y="2644" z="319" inVp="0" inMag="1" time="49226689"/>
            <node id="5331" radius="1.5" x="2640" y="2680" z="338" inVp="0" inMag="1" time="49223126"/>
            <node id="5330" radius="1.5" x="2669" y="2689" z="352" inVp="0" inMag="1" time="49220393"/>
            <node id="5329" radius="1.5" x="2718" y="2702" z="376" inVp="0" inMag="1" time="49216162"/>
            <node id="5328" radius="1.5" x="2755" y="2722" z="393" inVp="0" inMag="1" time="49211762"/>
            <node id="5327" radius="1.5" x="2830" y="2746" z="425" inVp="0" inMag="1" time="49205283"/>
            <node id="5326" radius="1.5" x="2888" y="2768" z="441" inVp="0" inMag="1" time="49202635"/>
            <node id="5325" radius="1.5" x="2925" y="2802" z="454" inVp="0" inMag="1" time="49198985"/>
            <node id="5324" radius="1.5" x="2980" y="2823" z="470" inVp="0" inMag="1" time="49194921"/>
            <node id="5323" radius="1.5" x="3072" y="2844" z="508" inVp="2" inMag="1" time="49188725"/>
            <node id="5322" radius="1.5" x="3055" y="2839" z="501" inVp="0" inMag="1" time="49179212"/>
        </nodes>
        <edges>
            <edge source="5321" target="5322"/>
            <edge source="5321" target="5324"/>
            <edge source="5344" target="5345"/>
            <edge source="5343" target="5344"/>
            <edge source="5342" target="5343"/>
            <edge source="5341" target="5342"/>
            <edge source="5340" target="5341"/>
            <edge source="5339" target="5340"/>
            <edge source="5338" target="5339"/>
            <edge source="5337" target="5338"/>
            <edge source="5336" target="5337"/>
            <edge source="5335" target="5336"/>
            <edge source="5334" target="5335"/>
            <edge source="5333" target="5334"/>
            <edge source="5332" target="5333"/>
            <edge source="5331" target="5332"/>
            <edge source="5330" target="5331"/>
            <edge source="5329" target="5330"/>
            <edge source="5328" target="5329"/>
            <edge source="5327" target="5328"/>
            <edge source="5326" target="5327"/>
            <edge source="5325" target="5326"/>
            <edge source="5324" target="5325"/>
            <edge source="5322" target="5323"/>
        </edges>
    </thing>
    <thing id="206" color.r="-1." color.g="-1." color.b="-1." color.a="1." comment="">
        <nodes>
            <node id="5298" radius="1.5" x="2679" y="2755" z="476" inVp="0" inMag="1" time="49041090"/>
            <node id="5320" radius="1.5" x="2754" y="2729" z="502" inVp="0" inMag="1" time="49147065"/>
            <node id="5319" radius="1.5" x="2734" y="2741" z="495" inVp="0" inMag="1" time="49143083"/>
            <node id="5318" radius="1.5" x="2597" y="3200" z="373" inVp="1" inMag="1" time="49137235"/>
            <node id="5317" radius="1.5" x="2611" y="3169" z="378" inVp="0" inMag="1" time="49126490"/>
            <node id="5316" radius="1.5" x="2596" y="3158" z="399" inVp="0" inMag="1" time="49123342"/>
            <node id="5315" radius="1.5" x="2597" y="3129" z="411" inVp="0" inMag="1" time="49119860"/>
            <node id="5314" radius="1.5" x="2561" y="3072" z="419" inVp="0" inMag="1" time="49117045"/>
            <node id="5313" radius="1.5" x="2528" y="3049" z="428" inVp="0" inMag="1" time="49114230"/>
            <node id="5312" radius="1.5" x="2523" y="3008" z="434" inVp="0" inMag="1" time="49107666"/>
            <node id="5311" radius="1.5" x="2552" y="2896" z="435" inVp="0" inMag="1" time="49101519"/>
            <node id="5310" radius="1.5" x="2337" y="2426" z="373" inVp="0" inMag="1" time="49094289"/>
            <node id="5309" radius="1.5" x="2330" y="2477" z="358" inVp="0" inMag="1" time="49091143"/>
            <node id="5308" radius="1.5" x="2306" y="2514" z="347" inVp="0" inMag="1" time="49081897"/>
            <node id="5307" radius="1.5" x="2353" y="2568" z="358" inVp="0" inMag="1" time="49079331"/>
            <node id="5306" radius="1.5" x="2408" y="2599" z="375" inVp="0" inMag="1" time="49074016"/>
            <node id="5305" radius="1.5" x="2437" y="2667" z="375" inVp="0" inMag="1" time="49072283"/>
            <node id="5304" radius="1.5" x="2474" y="2718" z="394" inVp="0" inMag="1" time="49067203"/>
            <node id="5303" radius="1.5" x="2522" y="2760" z="413" inVp="0" inMag="1" time="49062972"/>
            <node id="5302" radius="1.5" x="2551" y="2801" z="426" inVp="0" inMag="1" time="49058807"/>
            <node id="5301" radius="1.5" x="2582" y="2802" z="440" inVp="0" inMag="1" time="49052428"/>
            <node id="5300" radius="1.5" x="2600" y="2772" z="455" inVp="0" inMag="1" time="49049612"/>
            <node id="5299" radius="1.5" x="2638" y="2738" z="460" inVp="0" inMag="1" time="49045047"/>
        </nodes>
        <edges>
            <edge source="5298" target="5299"/>
            <edge source="5298" target="5319"/>
            <edge source="5319" target="5320"/>
            <edge source="5317" target="5318"/>
            <edge source="5316" target="5317"/>
            <edge source="5315" target="5316"/>
            <edge source="5314" target="5315"/>
            <edge source="5313" target="5314"/>
            <edge source="5312" target="5313"/>
            <edge source="5311" target="5312"/>
            <edge source="5309" target="5310"/>
            <edge source="5308" target="5309"/>
            <edge source="5307" target="5308"/>
            <edge source="5306" target="5307"/>
            <edge source="5305" target="5306"/>
            <edge source="5304" target="5305"/>
            <edge source="5303" target="5304"/>
            <edge source="5302" target="5303"/>
            <edge source="5301" target="5311"/>
            <edge source="5301" target="5302"/>
            <edge source="5300" target="5301"/>
            <edge source="5299" target="5300"/>
        </edges>
    </thing>
    <thing id="205" color.r="-1." color.g="-1." color.b="-1." color.a="1." comment="">
        <nodes>
            <node id="5284" radius="1.5" x="2276" y="2780" z="405" inVp="0" inMag="1" time="48955549"/>
            <node id="5297" radius="1.5" x="2234" y="2645" z="367" inVp="0" inMag="1" time="49011164"/>
            <node id="5296" radius="1.5" x="2286" y="2687" z="377" inVp="0" inMag="1" time="49006765"/>
            <node id="5295" radius="1.5" x="2275" y="2729" z="390" inVp="0" inMag="1" time="49004200"/>
            <node id="5294" radius="1.5" x="2252" y="3200" z="506" inVp="1" inMag="1" time="48999785"/>
            <node id="5293" radius="1.5" x="2258" y="3172" z="512" inVp="0" inMag="1" time="48987940"/>
            <node id="5292" radius="1.5" x="2258" y="3167" z="503" inVp="0" inMag="1" time="48980458"/>
            <node id="5291" radius="1.5" x="2292" y="3159" z="492" inVp="0" inMag="1" time="48977561"/>
            <node id="5290" radius="1.5" x="2289" y="3123" z="481" inVp="0" inMag="1" time="48974830"/>
            <node id="5289" radius="1.5" x="2278" y="3074" z="464" inVp="0" inMag="1" time="48971262"/>
            <node id="5288" radius="1.5" x="2233" y="3019" z="454" inVp="0" inMag="1" time="48968118"/>
            <node id="5287" radius="1.5" x="2243" y="2954" z="443" inVp="0" inMag="1" time="48965383"/>
            <node id="5286" radius="1.5" x="2284" y="2880" z="435" inVp="0" inMag="1" time="48962484"/>
            <node id="5285" radius="1.5" x="2302" y="2810" z="420" inVp="0" inMag="1" time="48959088"/>
        </nodes>
        <edges>
            <edge source="5284" target="5285"/>
            <edge source="5284" target="5295"/>
            <edge source="5296" target="5297"/>
            <edge source="5295" target="5296"/>
            <edge source="5293" target="5294"/>
            <edge source="5292" target="5293"/>
            <edge source="5291" target="5292"/>
            <edge source="5290" target="5291"/>
            <edge source="5289" target="5290"/>
            <edge source="5288" target="5289"/>
            <edge source="5287" target="5288"/>
            <edge source="5286" target="5287"/>
            <edge source="5285" target="5286"/>
        </edges>
    </thing>
    <thing id="204" color.r="-1." color.g="-1." color.b="-1." color.a="1." comment="">
        <nodes>
            <node id="5274" radius="1.5" x="2168" y="2949" z="434" inVp="0" inMag="1" time="48887716"/>
            <node id="5283" radius="1.5" x="2049" y="2943" z="422" inVp="2" inMag="1" time="48938399"/>
            <node id="5282" radius="1.5" x="2060" y="2948" z="422" inVp="2" inMag="1" time="48933503"/>
            <node id="5281" radius="1.5" x="2083" y="2953" z="419" inVp="2" inMag="1" time="48929453"/>
            <node id="5280" radius="1.5" x="2118" y="2948" z="422" inVp="0" inMag="1" time="48922442"/>
            <node id="5279" radius="1.5" x="2232" y="3200" z="465" inVp="1" inMag="1" time="48916177"/>
            <node id="5278" radius="1.5" x="2229" y="3189" z="462" inVp="1" inMag="1" time="48911212"/>
            <node id="5277" radius="1.5" x="2231" y="3160" z="456" inVp="0" inMag="1" time="48901631"/>
            <node id="5276" radius="1.5" x="2226" y="3103" z="449" inVp="0" inMag="1" time="48893639"/>
            <node id="5275" radius="1.5" x="2206" y="2990" z="449" inVp="0" inMag="1" time="48891905"/>
        </nodes>
        <edges>
            <edge source="5274" target="5275"/>
            <edge source="5274" target="5280"/>
            <edge source="5282" target="5283"/>
            <edge source="5281" target="5282"/>
            <edge source="5280" target="5281"/>
            <edge source="5278" target="5279"/>
            <edge source="5277" target="5278"/>
            <edge source="5276" target="5277"/>
            <edge source="5275" target="5276"/>
        </edges>
    </thing>
    <thing id="203" color.r="-1." color.g="-1." color.b="-1." color.a="1." comment="">
        <nodes>
            <node id="5263" radius="1.5" x="2171" y="2864" z="501" inVp="0" inMag="1" time="48817999"/>
            <node id="5273" radius="1.5" x="2324" y="3200" z="462" inVp="1" inMag="1" time="48869249"/>
            <node id="5272" radius="1.5" x="2336" y="3196" z="462" inVp="1" inMag="1" time="48865267"/>
            <node id="5271" radius="1.5" x="2313" y="3166" z="462" inVp="1" inMag="1" time="48861122"/>
            <node id="5270" radius="1.5" x="2275" y="3133" z="464" inVp="1" inMag="1" time="48856972"/>
            <node id="5269" radius="1.5" x="2242" y="3090" z="468" inVp="1" inMag="1" time="48852407"/>
            <node id="5268" radius="1.5" x="2219" y="3042" z="468" inVp="1" inMag="1" time="48847526"/>
            <node id="5267" radius="1.5" x="2174" y="2994" z="472" inVp="0" inMag="1" time="48841179"/>
            <node id="5266" radius="1.5" x="2170" y="2927" z="486" inVp="0" inMag="1" time="48838615"/>
            <node id="5265" radius="1.5" x="2082" y="2715" z="512" inVp="0" inMag="1" time="48834800"/>
            <node id="5264" radius="1.5" x="2119" y="2781" z="507" inVp="0" inMag="1" time="48824972"/>
        </nodes>
        <edges>
            <edge source="5263" target="5264"/>
            <edge source="5263" target="5266"/>
            <edge source="5272" target="5273"/>
            <edge source="5271" target="5272"/>
            <edge source="5270" target="5271"/>
            <edge source="5269" target="5270"/>
            <edge source="5268" target="5269"/>
            <edge source="5267" target="5268"/>
            <edge source="5266" target="5267"/>
            <edge source="5264" target="5265"/>
        </edges>
    </thing>
    <thing id="202" color.r="-1." color.g="-1." color.b="-1." color.a="1." comment="">
        <nodes>
            <node id="5249" radius="1.5" x="2274" y="3035" z="369" inVp="0" inMag="1" time="48719464"/>
            <node id="5262" radius="1.5" x="2155" y="3070" z="512" inVp="0" inMag="1" time="48785956"/>
            <node id="5261" radius="1.5" x="2172" y="3069" z="501" inVp="0" inMag="1" time="48779977"/>
            <node id="5260" radius="1.5" x="2182" y="3073" z="483" inVp="0" inMag="1" time="48775827"/>
            <node id="5259" radius="1.5" x="2177" y="3074" z="463" inVp="0" inMag="1" time="48772012"/>
            <node id="5258" radius="1.5" x="2183" y="3071" z="443" inVp="0" inMag="1" time="48768281"/>
            <node id="5257" radius="1.5" x="2187" y="3093" z="421" inVp="0" inMag="1" time="48763885"/>
            <node id="5256" radius="1.5" x="2209" y="3095" z="401" inVp="0" inMag="1" time="48759286"/>
            <node id="5255" radius="1.5" x="2254" y="3072" z="390" inVp="0" inMag="1" time="48756172"/>
            <node id="5254" radius="1.5" x="2328" y="2860" z="263" inVp="0" inMag="1" time="48750258"/>
            <node id="5253" radius="1.5" x="2334" y="2887" z="272" inVp="0" inMag="1" time="48743943"/>
            <node id="5252" radius="1.5" x="2313" y="2932" z="287" inVp="0" inMag="1" time="48741212"/>
            <node id="5251" radius="1.5" x="2317" y="2974" z="315" inVp="0" inMag="1" time="48734564"/>
            <node id="5250" radius="1.5" x="2290" y="3000" z="354" inVp="0" inMag="1" time="48727802"/>
        </nodes>
        <edges>
            <edge source="5249" target="5250"/>
            <edge source="5249" target="5255"/>
            <edge source="5261" target="5262"/>
            <edge source="5260" target="5261"/>
            <edge source="5259" target="5260"/>
            <edge source="5258" target="5259"/>
            <edge source="5257" target="5258"/>
            <edge source="5256" target="5257"/>
            <edge source="5255" target="5256"/>
            <edge source="5253" target="5254"/>
            <edge source="5252" target="5253"/>
            <edge source="5251" target="5252"/>
            <edge source="5250" target="5251"/>
        </edges>
    </thing>
    <thing id="201" color.r="-1." color.g="-1." color.b="-1." color.a="1." comment="">
        <nodes>
            <node id="5240" radius="1.5" x="2129" y="3157" z="423" inVp="0" inMag="1" time="48671520"/>
            <node id="5248" radius="1.5" x="2049" y="3181" z="401" inVp="2" inMag="1" time="48703880"/>
            <node id="5247" radius="1.5" x="2068" y="3173" z="403" inVp="0" inMag="1" time="48697871"/>
            <node id="5246" radius="1.5" x="2103" y="3166" z="412" inVp="0" inMag="1" time="48694802"/>
            <node id="5245" radius="1.5" x="2196" y="3181" z="512" inVp="0" inMag="1" time="48690654"/>
            <node id="5244" radius="1.5" x="2198" y="3181" z="507" inVp="0" inMag="1" time="48685755"/>
            <node id="5243" radius="1.5" x="2198" y="3183" z="487" inVp="0" inMag="1" time="48682690"/>
            <node id="5242" radius="1.5" x="2186" y="3182" z="468" inVp="0" inMag="1" time="48679456"/>
            <node id="5241" radius="1.5" x="2162" y="3170" z="444" inVp="0" inMag="1" time="48675044"/>
        </nodes>
        <edges>
            <edge source="5240" target="5241"/>
            <edge source="5240" target="5246"/>
            <edge source="5247" target="5248"/>
            <edge source="5246" target="5247"/>
            <edge source="5244" target="5245"/>
            <edge source="5243" target="5244"/>
            <edge source="5242" target="5243"/>
            <edge source="5241" target="5242"/>
        </edges>
    </thing>
    <thing id="200" color.r="-1." color.g="-1." color.b="-1." color.a="1." comment="">
        <nodes>
            <node id="5202" radius="1.5" x="2075" y="2861" z="344" inVp="0" inMag="1" time="46479179"/>
            <node id="5239" radius="1.5" x="2049" y="3066" z="475" inVp="2" inMag="1" time="48657569"/>
            <node id="5238" radius="1.5" x="2059" y="3070" z="475" inVp="0" inMag="1" time="48649607"/>
            <node id="5237" radius="1.5" x="2056" y="3033" z="461" inVp="0" inMag="1" time="48643210"/>
            <node id="5236" radius="1.5" x="2075" y="2992" z="449" inVp="0" inMag="1" time="48639727"/>
            <node id="5235" radius="1.5" x="2081" y="2954" z="437" inVp="0" inMag="1" time="48636662"/>
            <node id="5234" radius="1.5" x="2094" y="2933" z="427" inVp="0" inMag="1" time="48634181"/>
            <node id="5233" radius="1.5" x="2088" y="2908" z="410" inVp="0" inMag="1" time="48631103"/>
            <node id="5232" radius="1.5" x="2082" y="2896" z="384" inVp="0" inMag="1" time="48626948"/>
            <node id="5231" radius="1.5" x="2082" y="2884" z="361" inVp="0" inMag="1" time="48622137"/>
            <node id="5230" radius="1.5" x="2049" y="2912" z="314" inVp="2" inMag="1" time="48615207"/>
            <node id="5229" radius="1.5" x="2059" y="2904" z="317" inVp="2" inMag="1" time="48609477"/>
            <node id="5228" radius="1.5" x="2453" y="3010" z="2" inVp="0" inMag="1" time="48598383"/>
            <node id="5227" radius="1.5" x="2463" y="3006" z="8" inVp="0" inMag="1" time="48594984"/>
            <node id="5226" radius="1.5" x="2474" y="2998" z="24" inVp="0" inMag="1" time="48591586"/>
            <node id="5225" radius="1.5" x="2469" y="2986" z="36" inVp="0" inMag="1" time="48587103"/>
            <node id="5224" radius="1.5" x="2449" y="2973" z="48" inVp="0" inMag="1" time="48584622"/>
            <node id="5223" radius="1.5" x="2466" y="2977" z="62" inVp="0" inMag="1" time="48579127"/>
            <node id="5222" radius="1.5" x="2467" y="3001" z="75" inVp="0" inMag="1" time="48574976"/>
            <node id="5221" radius="1.5" x="2429" y="3009" z="84" inVp="0" inMag="1" time="48572242"/>
            <node id="5220" radius="1.5" x="2404" y="3018" z="98" inVp="0" inMag="1" time="48566896"/>
            <node id="5219" radius="1.5" x="2375" y="3024" z="106" inVp="0" inMag="1" time="48558498"/>
            <node id="5218" radius="1.5" x="2326" y="3050" z="124" inVp="0" inMag="1" time="48554004"/>
            <node id="5217" radius="1.5" x="2277" y="3041" z="138" inVp="0" inMag="1" time="48549438"/>
            <node id="5216" radius="1.5" x="2253" y="3051" z="146" inVp="0" inMag="1" time="48545706"/>
            <node id="5215" radius="1.5" x="2255" y="3035" z="152" inVp="0" inMag="1" time="48539062"/>
            <node id="5214" radius="1.5" x="2256" y="3011" z="158" inVp="0" inMag="1" time="48535412"/>
            <node id="5213" radius="1.5" x="2239" y="3003" z="171" inVp="0" inMag="1" time="46524199"/>
            <node id="5212" radius="1.5" x="2210" y="2986" z="185" inVp="0" inMag="1" time="46521716"/>
            <node id="5211" radius="1.5" x="2195" y="2965" z="206" inVp="0" inMag="1" time="46517485"/>
            <node id="5210" radius="1.5" x="2190" y="2937" z="226" inVp="0" inMag="1" time="46513988"/>
            <node id="5209" radius="1.5" x="2170" y="2945" z="245" inVp="0" inMag="1" time="46510507"/>
            <node id="5208" radius="1.5" x="2162" y="2959" z="263" inVp="0" inMag="1" time="46506942"/>
            <node id="5207" radius="1.5" x="2151" y="2967" z="280" inVp="0" inMag="1" time="46503208"/>
            <node id="5206" radius="1.5" x="2146" y="2960" z="296" inVp="0" inMag="1" time="46497047"/>
            <node id="5205" radius="1.5" x="2123" y="2903" z="304" inVp="0" inMag="1" time="46494632"/>
            <node id="5204" radius="1.5" x="2082" y="2871" z="305" inVp="0" inMag="1" time="46490149"/>
            <node id="5203" radius="1.5" x="2084" y="2851" z="320" inVp="0" inMag="1" time="46482988"/>
        </nodes>
        <edges>
            <edge source="5202" target="5203"/>
            <edge source="5202" target="5231"/>
            <edge source="5238" target="5239"/>
            <edge source="5237" target="5238"/>
            <edge source="5236" target="5237"/>
            <edge source="5235" target="5236"/>
            <edge source="5234" target="5235"/>
            <edge source="5233" target="5234"/>
            <edge source="5232" target="5233"/>
            <edge source="5231" target="5232"/>
            <edge source="5229" target="5230"/>
            <edge source="5227" target="5228"/>
            <edge source="5226" target="5227"/>
            <edge source="5225" target="5226"/>
            <edge source="5224" target="5225"/>
            <edge source="5223" target="5224"/>
            <edge source="5222" target="5223"/>
            <edge source="5221" target="5222"/>
            <edge source="5220" target="5221"/>
            <edge source="5219" target="5220"/>
            <edge source="5218" target="5219"/>
            <edge source="5217" target="5218"/>
            <edge source="5216" target="5217"/>
            <edge source="5215" target="5216"/>
            <edge source="5214" target="5215"/>
            <edge source="5213" target="5214"/>
            <edge source="5212" target="5213"/>
            <edge source="5211" target="5212"/>
            <edge source="5210" target="5211"/>
            <edge source="5209" target="5210"/>
            <edge source="5208" target="5209"/>
            <edge source="5207" target="5208"/>
            <edge source="5206" target="5207"/>
            <edge source="5205" target="5206"/>
            <edge source="5204" target="5229"/>
            <edge source="5204" target="5205"/>
            <edge source="5203" target="5204"/>
        </edges>
    </thing>
    <thing id="199" color.r="-1." color.g="-1." color.b="-1." color.a="1." comment="">
        <nodes>
            <node id="5193" radius="1.5" x="2210" y="2767" z="459" inVp="0" inMag="1" time="46408947"/>
            <node id="5201" radius="1.5" x="2049" y="2701" z="494" inVp="2" inMag="1" time="46463596"/>
            <node id="5200" radius="1.5" x="2091" y="2722" z="497" inVp="0" inMag="1" time="46455166"/>
            <node id="5199" radius="1.5" x="2162" y="2770" z="512" inVp="0" inMag="1" time="46451518"/>
            <node id="5198" radius="1.5" x="2161" y="2761" z="502" inVp="0" inMag="1" time="46440540"/>
            <node id="5197" radius="1.5" x="2203" y="2773" z="500" inVp="0" inMag="1" time="46435975"/>
            <node id="5196" radius="1.5" x="2227" y="2782" z="490" inVp="0" inMag="1" time="46431398"/>
            <node id="5195" radius="1.5" x="2215" y="2782" z="474" inVp="0" inMag="1" time="46428412"/>
            <node id="5194" radius="1.5" x="2192" y="2743" z="446" inVp="0" inMag="1" time="46421931"/>
        </nodes>
        <edges>
            <edge source="5193" target="5194"/>
            <edge source="5193" target="5195"/>
            <edge source="5200" target="5201"/>
            <edge source="5198" target="5200"/>
            <edge source="5198" target="5199"/>
            <edge source="5197" target="5198"/>
            <edge source="5196" target="5197"/>
            <edge source="5195" target="5196"/>
        </edges>
    </thing>
    <thing id="198" color.r="-1." color.g="-1." color.b="-1." color.a="1." comment="">
        <nodes>
            <node id="5183" radius="1.5" x="2203" y="2320" z="508" inVp="0" inMag="1" time="46293537"/>
            <node id="5192" radius="1.5" x="2049" y="2587" z="489" inVp="2" inMag="1" time="46339756"/>
            <node id="5191" radius="1.5" x="2072" y="2574" z="493" inVp="0" inMag="1" time="46330127"/>
            <node id="5190" radius="1.5" x="2093" y="2495" z="494" inVp="0" inMag="1" time="46323580"/>
            <node id="5189" radius="1.5" x="2049" y="2396" z="481" inVp="2" inMag="1" time="46320582"/>
            <node id="5188" radius="1.5" x="2055" y="2402" z="482" inVp="0" inMag="1" time="46316402"/>
            <node id="5187" radius="1.5" x="2069" y="2428" z="488" inVp="0" inMag="1" time="46313918"/>
            <node id="5186" radius="1.5" x="2122" y="2436" z="494" inVp="0" inMag="1" time="46308938"/>
            <node id="5185" radius="1.5" x="2156" y="2399" z="504" inVp="0" inMag="1" time="46302957"/>
            <node id="5184" radius="1.5" x="2224" y="2318" z="512" inVp="0" inMag="1" time="46299310"/>
        </nodes>
        <edges>
            <edge source="5183" target="5184"/>
            <edge source="5183" target="5185"/>
            <edge source="5191" target="5192"/>
            <edge source="5190" target="5191"/>
            <edge source="5188" target="5189"/>
            <edge source="5187" target="5188"/>
            <edge source="5186" target="5190"/>
            <edge source="5186" target="5187"/>
            <edge source="5185" target="5186"/>
        </edges>
    </thing>
    <thing id="197" color.r="-1." color.g="-1." color.b="-1." color.a="1." comment="">
        <nodes>
            <node id="5177" radius="1.5" x="2192" y="2261" z="485" inVp="0" inMag="1" time="46245827"/>
            <node id="5182" radius="1.5" x="2249" y="2344" z="512" inVp="0" inMag="1" time="46265842"/>
            <node id="5181" radius="1.5" x="2218" y="2298" z="498" inVp="0" inMag="1" time="46263047"/>
            <node id="5180" radius="1.5" x="2069" y="2177" z="457" inVp="1" inMag="1" time="46258462"/>
            <node id="5179" radius="1.5" x="2093" y="2187" z="460" inVp="0" inMag="1" time="46251748"/>
            <node id="5178" radius="1.5" x="2145" y="2231" z="473" inVp="0" inMag="1" time="46249018"/>
        </nodes>
        <edges>
            <edge source="5177" target="5178"/>
            <edge source="5177" target="5181"/>
            <edge source="5181" target="5182"/>
            <edge source="5179" target="5180"/>
            <edge source="5178" target="5179"/>
        </edges>
    </thing>
    <thing id="196" color.r="-1." color.g="-1." color.b="-1." color.a="1." comment="">
        <nodes>
            <node id="5173" radius="1.5" x="2465" y="2239" z="508" inVp="0" inMag="1" time="46215608"/>
            <node id="5176" radius="1.5" x="2505" y="2177" z="494" inVp="1" inMag="1" time="46228460"/>
            <node id="5175" radius="1.5" x="2484" y="2200" z="501" inVp="0" inMag="1" time="46223112"/>
            <node id="5174" radius="1.5" x="2453" y="2250" z="512" inVp="0" inMag="1" time="46219797"/>
        </nodes>
        <edges>
            <edge source="5173" target="5174"/>
            <edge source="5173" target="5175"/>
            <edge source="5175" target="5176"/>
        </edges>
    </thing>
    <thing id="195" color.r="-1." color.g="-1." color.b="-1." color.a="1." comment="">
        <nodes>
            <node id="5132" radius="1.5" x="2173" y="2516" z="235" inVp="0" inMag="1" time="46042526"/>
            <node id="5172" radius="1.5" x="2514" y="2287" z="512" inVp="0" inMag="1" time="46204522"/>
            <node id="5171" radius="1.5" x="2522" y="2283" z="506" inVp="0" inMag="1" time="46199873"/>
            <node id="5170" radius="1.5" x="2564" y="2291" z="491" inVp="0" inMag="1" time="46197057"/>
            <node id="5169" radius="1.5" x="2623" y="2345" z="483" inVp="0" inMag="1" time="46192892"/>
            <node id="5168" radius="1.5" x="2626" y="2370" z="473" inVp="0" inMag="1" time="46188978"/>
            <node id="5167" radius="1.5" x="2625" y="2416" z="463" inVp="0" inMag="1" time="46183748"/>
            <node id="5166" radius="1.5" x="2589" y="2483" z="456" inVp="0" inMag="1" time="46181416"/>
            <node id="5165" radius="1.5" x="2538" y="2532" z="444" inVp="0" inMag="1" time="46178601"/>
            <node id="5164" radius="1.5" x="2485" y="2570" z="433" inVp="0" inMag="1" time="46174585"/>
            <node id="5163" radius="1.5" x="2453" y="2579" z="418" inVp="0" inMag="1" time="46171174"/>
            <node id="5162" radius="1.5" x="2432" y="2555" z="401" inVp="0" inMag="1" time="46167839"/>
            <node id="5161" radius="1.5" x="2398" y="2580" z="394" inVp="0" inMag="1" time="46164190"/>
            <node id="5160" radius="1.5" x="2354" y="2598" z="381" inVp="0" inMag="1" time="46161693"/>
            <node id="5159" radius="1.5" x="2312" y="2611" z="364" inVp="0" inMag="1" time="46158777"/>
            <node id="5158" radius="1.5" x="2275" y="2609" z="345" inVp="0" inMag="1" time="46155880"/>
            <node id="5157" radius="1.5" x="2049" y="2387" z="326" inVp="2" inMag="1" time="46149382"/>
            <node id="5156" radius="1.5" x="2081" y="2425" z="323" inVp="0" inMag="1" time="46139619"/>
            <node id="5155" radius="1.5" x="2136" y="2468" z="329" inVp="0" inMag="1" time="46136304"/>
            <node id="5154" radius="1.5" x="2165" y="2506" z="334" inVp="0" inMag="1" time="46132240"/>
            <node id="5153" radius="1.5" x="2201" y="2540" z="330" inVp="0" inMag="1" time="46128976"/>
            <node id="5152" radius="1.5" x="2238" y="2583" z="328" inVp="0" inMag="1" time="46122146"/>
            <node id="5151" radius="1.5" x="2222" y="2567" z="312" inVp="0" inMag="1" time="46119330"/>
            <node id="5150" radius="1.5" x="2213" y="2554" z="294" inVp="0" inMag="1" time="46116430"/>
            <node id="5149" radius="1.5" x="2221" y="2533" z="272" inVp="0" inMag="1" time="46112767"/>
            <node id="5148" radius="1.5" x="2189" y="2529" z="255" inVp="0" inMag="1" time="46108118"/>
            <node id="5147" radius="1.5" x="2251" y="2438" z="2" inVp="0" inMag="1" time="46101722"/>
            <node id="5146" radius="1.5" x="2246" y="2448" z="14" inVp="0" inMag="1" time="46097491"/>
            <node id="5145" radius="1.5" x="2246" y="2460" z="30" inVp="0" inMag="1" time="46094660"/>
            <node id="5144" radius="1.5" x="2246" y="2495" z="51" inVp="0" inMag="1" time="46091676"/>
            <node id="5143" radius="1.5" x="2258" y="2526" z="66" inVp="0" inMag="1" time="46089013"/>
            <node id="5142" radius="1.5" x="2263" y="2542" z="83" inVp="0" inMag="1" time="46086096"/>
            <node id="5141" radius="1.5" x="2233" y="2513" z="95" inVp="0" inMag="1" time="46081349"/>
            <node id="5140" radius="1.5" x="2201" y="2480" z="110" inVp="0" inMag="1" time="46078602"/>
            <node id="5139" radius="1.5" x="2197" y="2465" z="129" inVp="0" inMag="1" time="46074768"/>
            <node id="5138" radius="1.5" x="2203" y="2457" z="143" inVp="0" inMag="1" time="46070771"/>
            <node id="5137" radius="1.5" x="2215" y="2467" z="161" inVp="0" inMag="1" time="46067105"/>
            <node id="5136" radius="1.5" x="2202" y="2463" z="181" inVp="0" inMag="1" time="46062024"/>
            <node id="5135" radius="1.5" x="2193" y="2467" z="191" inVp="0" inMag="1" time="46051530"/>
            <node id="5134" radius="1.5" x="2164" y="2480" z="205" inVp="0" inMag="1" time="46048964"/>
            <node id="5133" radius="1.5" x="2169" y="2500" z="220" inVp="0" inMag="1" time="46046065"/>
        </nodes>
        <edges>
            <edge source="5132" target="5133"/>
            <edge source="5132" target="5148"/>
            <edge source="5171" target="5172"/>
            <edge source="5170" target="5171"/>
            <edge source="5169" target="5170"/>
            <edge source="5168" target="5169"/>
            <edge source="5167" target="5168"/>
            <edge source="5166" target="5167"/>
            <edge source="5165" target="5166"/>
            <edge source="5164" target="5165"/>
            <edge source="5163" target="5164"/>
            <edge source="5162" target="5163"/>
            <edge source="5161" target="5162"/>
            <edge source="5160" target="5161"/>
            <edge source="5159" target="5160"/>
            <edge source="5158" target="5159"/>
            <edge source="5156" target="5157"/>
            <edge source="5155" target="5156"/>
            <edge source="5154" target="5155"/>
            <edge source="5153" target="5154"/>
            <edge source="5152" target="5158"/>
            <edge source="5152" target="5153"/>
            <edge source="5151" target="5152"/>
            <edge source="5150" target="5151"/>
            <edge source="5149" target="5150"/>
            <edge source="5148" target="5149"/>
            <edge source="5146" target="5147"/>
            <edge source="5145" target="5146"/>
            <edge source="5144" target="5145"/>
            <edge source="5143" target="5144"/>
            <edge source="5142" target="5143"/>
            <edge source="5141" target="5142"/>
            <edge source="5140" target="5141"/>
            <edge source="5139" target="5140"/>
            <edge source="5138" target="5139"/>
            <edge source="5137" target="5138"/>
            <edge source="5136" target="5137"/>
            <edge source="5135" target="5136"/>
            <edge source="5134" target="5135"/>
            <edge source="5133" target="5134"/>
        </edges>
    </thing>
    <thing id="194" color.r="-1." color.g="-1." color.b="-1." color.a="1." comment="">
        <nodes>
            <node id="5106" radius="1.5" x="2466" y="2733" z="157" inVp="0" inMag="1" time="45920535"/>
            <node id="5131" radius="1.5" x="2136" y="2440" z="5" inVp="0" inMag="1" time="46011765"/>
            <node id="5130" radius="1.5" x="2177" y="2464" z="16" inVp="0" inMag="1" time="46009284"/>
            <node id="5129" radius="1.5" x="2207" y="2501" z="32" inVp="0" inMag="1" time="46005704"/>
            <node id="5128" radius="1.5" x="2242" y="2535" z="50" inVp="0" inMag="1" time="45996940"/>
            <node id="5127" radius="1.5" x="2271" y="2584" z="64" inVp="0" inMag="1" time="45993941"/>
            <node id="5126" radius="1.5" x="2308" y="2614" z="80" inVp="0" inMag="1" time="45990776"/>
            <node id="5125" radius="1.5" x="2337" y="2630" z="94" inVp="0" inMag="1" time="45987777"/>
            <node id="5124" radius="1.5" x="2380" y="2647" z="106" inVp="0" inMag="1" time="45985113"/>
            <node id="5123" radius="1.5" x="2414" y="2652" z="119" inVp="0" inMag="1" time="45981779"/>
            <node id="5122" radius="1.5" x="2423" y="2685" z="128" inVp="0" inMag="1" time="45979165"/>
            <node id="5121" radius="1.5" x="2446" y="2712" z="141" inVp="0" inMag="1" time="45976076"/>
            <node id="5120" radius="1.5" x="3072" y="2962" z="360" inVp="2" inMag="1" time="45969903"/>
            <node id="5119" radius="1.5" x="3058" y="2949" z="352" inVp="0" inMag="1" time="45961806"/>
            <node id="5118" radius="1.5" x="3016" y="2938" z="336" inVp="0" inMag="1" time="45958575"/>
            <node id="5117" radius="1.5" x="2990" y="2922" z="320" inVp="0" inMag="1" time="45955926"/>
            <node id="5116" radius="1.5" x="2956" y="2902" z="305" inVp="0" inMag="1" time="45952846"/>
            <node id="5115" radius="1.5" x="2916" y="2916" z="292" inVp="0" inMag="1" time="45950015"/>
            <node id="5114" radius="1.5" x="2878" y="2912" z="277" inVp="0" inMag="1" time="45946681"/>
            <node id="5113" radius="1.5" x="2824" y="2911" z="257" inVp="0" inMag="1" time="45943432"/>
            <node id="5112" radius="1.5" x="2766" y="2901" z="243" inVp="0" inMag="1" time="45940518"/>
            <node id="5111" radius="1.5" x="2716" y="2874" z="221" inVp="0" inMag="1" time="45935352"/>
            <node id="5110" radius="1.5" x="2653" y="2845" z="207" inVp="0" inMag="1" time="45932523"/>
            <node id="5109" radius="1.5" x="2586" y="2811" z="195" inVp="0" inMag="1" time="45929590"/>
            <node id="5108" radius="1.5" x="2544" y="2777" z="184" inVp="0" inMag="1" time="45927090"/>
            <node id="5107" radius="1.5" x="2495" y="2754" z="172" inVp="0" inMag="1" time="45924589"/>
        </nodes>
        <edges>
            <edge source="5106" target="5107"/>
            <edge source="5106" target="5121"/>
            <edge source="5130" target="5131"/>
            <edge source="5129" target="5130"/>
            <edge source="5128" target="5129"/>
            <edge source="5127" target="5128"/>
            <edge source="5126" target="5127"/>
            <edge source="5125" target="5126"/>
            <edge source="5124" target="5125"/>
            <edge source="5123" target="5124"/>
            <edge source="5122" target="5123"/>
            <edge source="5121" target="5122"/>
            <edge source="5119" target="5120"/>
            <edge source="5118" target="5119"/>
            <edge source="5117" target="5118"/>
            <edge source="5116" target="5117"/>
            <edge source="5115" target="5116"/>
            <edge source="5114" target="5115"/>
            <edge source="5113" target="5114"/>
            <edge source="5112" target="5113"/>
            <edge source="5111" target="5112"/>
            <edge source="5110" target="5111"/>
            <edge source="5109" target="5110"/>
            <edge source="5108" target="5109"/>
            <edge source="5107" target="5108"/>
        </edges>
    </thing>
    <thing id="193" color.r="-1." color.g="-1." color.b="-1." color.a="1." comment="">
        <nodes>
            <node id="5087" radius="1.5" x="2332" y="2678" z="2" inVp="0" inMag="1" time="45808606"/>
            <node id="5105" radius="1.5" x="3072" y="3139" z="294" inVp="2" inMag="1" time="45891774"/>
            <node id="5104" radius="1.5" x="3038" y="3138" z="288" inVp="0" inMag="1" time="45883345"/>
            <node id="5103" radius="1.5" x="2993" y="3132" z="272" inVp="0" inMag="1" time="45879181"/>
            <node id="5102" radius="1.5" x="2936" y="3132" z="257" inVp="0" inMag="1" time="45875698"/>
            <node id="5101" radius="1.5" x="2888" y="3133" z="245" inVp="0" inMag="1" time="45870801"/>
            <node id="5100" radius="1.5" x="2822" y="3118" z="232" inVp="0" inMag="1" time="45868150"/>
            <node id="5099" radius="1.5" x="2778" y="3105" z="216" inVp="0" inMag="1" time="45862720"/>
            <node id="5098" radius="1.5" x="2704" y="3069" z="194" inVp="0" inMag="1" time="45857909"/>
            <node id="5097" radius="1.5" x="2663" y="3045" z="186" inVp="0" inMag="1" time="45851995"/>
            <node id="5096" radius="1.5" x="2644" y="2986" z="166" inVp="0" inMag="1" time="45847895"/>
            <node id="5095" radius="1.5" x="2620" y="2941" z="154" inVp="0" inMag="1" time="45844164"/>
            <node id="5094" radius="1.5" x="2611" y="2883" z="139" inVp="0" inMag="1" time="45840650"/>
            <node id="5093" radius="1.5" x="2577" y="2849" z="115" inVp="0" inMag="1" time="45836151"/>
            <node id="5092" radius="1.5" x="2529" y="2818" z="99" inVp="0" inMag="1" time="45831905"/>
            <node id="5091" radius="1.5" x="2479" y="2774" z="78" inVp="0" inMag="1" time="45827739"/>
            <node id="5090" radius="1.5" x="2421" y="2754" z="52" inVp="0" inMag="1" time="45823423"/>
            <node id="5089" radius="1.5" x="2387" y="2738" z="33" inVp="0" inMag="1" time="45819510"/>
            <node id="5088" radius="1.5" x="2353" y="2712" z="16" inVp="0" inMag="1" time="45815609"/>
        </nodes>
        <edges>
            <edge source="5087" target="5088"/>
            <edge source="5104" target="5105"/>
            <edge source="5103" target="5104"/>
            <edge source="5102" target="5103"/>
            <edge source="5101" target="5102"/>
            <edge source="5100" target="5101"/>
            <edge source="5099" target="5100"/>
            <edge source="5098" target="5099"/>
            <edge source="5097" target="5098"/>
            <edge source="5096" target="5097"/>
            <edge source="5095" target="5096"/>
            <edge source="5094" target="5095"/>
            <edge source="5093" target="5094"/>
            <edge source="5092" target="5093"/>
            <edge source="5091" target="5092"/>
            <edge source="5090" target="5091"/>
            <edge source="5089" target="5090"/>
            <edge source="5088" target="5089"/>
        </edges>
    </thing>
    <thing id="192" color.r="-1." color.g="-1." color.b="-1." color.a="1." comment="">
        <nodes>
            <node id="5078" radius="1.5" x="2869" y="2722" z="43" inVp="0" inMag="1" time="45737691"/>
            <node id="5086" radius="1.5" x="3072" y="2704" z="65" inVp="2" inMag="1" time="45784044"/>
            <node id="5085" radius="1.5" x="3057" y="2684" z="64" inVp="0" inMag="1" time="45776497"/>
            <node id="5084" radius="1.5" x="3029" y="2663" z="65" inVp="0" inMag="1" time="45772348"/>
            <node id="5083" radius="1.5" x="2984" y="2663" z="57" inVp="0" inMag="1" time="45767285"/>
            <node id="5082" radius="1.5" x="2939" y="2683" z="52" inVp="0" inMag="1" time="45757306"/>
            <node id="5081" radius="1.5" x="2731" y="2782" z="3" inVp="0" inMag="1" time="45750027"/>
            <node id="5080" radius="1.5" x="2782" y="2749" z="16" inVp="0" inMag="1" time="45745712"/>
            <node id="5079" radius="1.5" x="2831" y="2727" z="28" inVp="0" inMag="1" time="45741730"/>
        </nodes>
        <edges>
            <edge source="5078" target="5079"/>
            <edge source="5078" target="5082"/>
            <edge source="5085" target="5086"/>
            <edge source="5084" target="5085"/>
            <edge source="5083" target="5084"/>
            <edge source="5082" target="5083"/>
            <edge source="5080" target="5081"/>
            <edge source="5079" target="5080"/>
        </edges>
    </thing>
    <thing id="191" color.r="-1." color.g="-1." color.b="-1." color.a="1." comment="">
        <nodes/>
        <edges/>
    </thing>
    <thing id="190" color.r="-1." color.g="-1." color.b="-1." color.a="1." comment="">
        <nodes>
            <node id="5044" radius="1.5" x="2821" y="2411" z="148" inVp="0" inMag="1" time="45446267"/>
            <node id="5077" radius="1.5" x="3006" y="2177" z="81" inVp="1" inMag="1" time="45663952"/>
            <node id="5076" radius="1.5" x="2993" y="2183" z="79" inVp="1" inMag="1" time="45659156"/>
            <node id="5075" radius="1.5" x="2957" y="2207" z="72" inVp="0" inMag="1" time="45653441"/>
            <node id="5074" radius="1.5" x="2913" y="2249" z="65" inVp="0" inMag="1" time="45647709"/>
            <node id="5073" radius="1.5" x="2852" y="2293" z="64" inVp="0" inMag="1" time="45646046"/>
            <node id="5072" radius="1.5" x="2815" y="2324" z="55" inVp="0" inMag="1" time="45640729"/>
            <node id="5071" radius="1.5" x="2844" y="2389" z="69" inVp="0" inMag="1" time="45637082"/>
            <node id="5070" radius="1.5" x="2875" y="2414" z="88" inVp="0" inMag="1" time="45631434"/>
            <node id="5069" radius="1.5" x="2876" y="2405" z="109" inVp="0" inMag="1" time="45627354"/>
            <node id="5068" radius="1.5" x="2842" y="2398" z="124" inVp="0" inMag="1" time="45622956"/>
            <node id="5067" radius="1.5" x="2049" y="2687" z="56" inVp="2" inMag="1" time="45612793"/>
            <node id="5066" radius="1.5" x="2092" y="2679" z="48" inVp="0" inMag="1" time="45604115"/>
            <node id="5065" radius="1.5" x="2125" y="2679" z="40" inVp="0" inMag="1" time="45596884"/>
            <node id="5064" radius="1.5" x="2147" y="2626" z="34" inVp="0" inMag="1" time="45594486"/>
            <node id="5063" radius="1.5" x="2188" y="2577" z="25" inVp="0" inMag="1" time="45588340"/>
            <node id="5062" radius="1.5" x="2250" y="2524" z="20" inVp="0" inMag="1" time="45586045"/>
            <node id="5061" radius="1.5" x="2308" y="2495" z="20" inVp="0" inMag="1" time="45538830"/>
            <node id="5060" radius="1.5" x="2375" y="2483" z="19" inVp="0" inMag="1" time="45533265"/>
            <node id="5059" radius="1.5" x="2426" y="2458" z="18" inVp="0" inMag="1" time="45530367"/>
            <node id="5058" radius="1.5" x="2476" y="2391" z="18" inVp="0" inMag="1" time="45522720"/>
            <node id="5057" radius="1.5" x="2519" y="2303" z="2" inVp="0" inMag="1" time="45518990"/>
            <node id="5056" radius="1.5" x="2516" y="2312" z="7" inVp="0" inMag="1" time="45515424"/>
            <node id="5055" radius="1.5" x="2507" y="2336" z="17" inVp="0" inMag="1" time="45511443"/>
            <node id="5054" radius="1.5" x="2526" y="2325" z="26" inVp="0" inMag="1" time="45508362"/>
            <node id="5053" radius="1.5" x="2544" y="2356" z="44" inVp="0" inMag="1" time="45505212"/>
            <node id="5052" radius="1.5" x="2557" y="2370" z="63" inVp="0" inMag="1" time="45501548"/>
            <node id="5051" radius="1.5" x="2571" y="2385" z="79" inVp="0" inMag="1" time="45498633"/>
            <node id="5050" radius="1.5" x="2596" y="2406" z="100" inVp="0" inMag="1" time="45495036"/>
            <node id="5049" radius="1.5" x="2631" y="2407" z="128" inVp="0" inMag="1" time="45487905"/>
            <node id="5048" radius="1.5" x="2694" y="2416" z="153" inVp="0" inMag="1" time="45466512"/>
            <node id="5047" radius="1.5" x="2712" y="2425" z="158" inVp="0" inMag="1" time="45460782"/>
            <node id="5046" radius="1.5" x="2766" y="2425" z="166" inVp="0" inMag="1" time="45456168"/>
            <node id="5045" radius="1.5" x="2812" y="2403" z="163" inVp="0" inMag="1" time="45450928"/>
        </nodes>
        <edges>
            <edge source="5044" target="5045"/>
            <edge source="5044" target="5068"/>
            <edge source="5076" target="5077"/>
            <edge source="5075" target="5076"/>
            <edge source="5074" target="5075"/>
            <edge source="5073" target="5074"/>
            <edge source="5072" target="5073"/>
            <edge source="5071" target="5072"/>
            <edge source="5070" target="5071"/>
            <edge source="5069" target="5070"/>
            <edge source="5068" target="5069"/>
            <edge source="5066" target="5067"/>
            <edge source="5065" target="5066"/>
            <edge source="5064" target="5065"/>
            <edge source="5063" target="5064"/>
            <edge source="5062" target="5063"/>
            <edge source="5061" target="5062"/>
            <edge source="5060" target="5061"/>
            <edge source="5059" target="5060"/>
            <edge source="5058" target="5059"/>
            <edge source="5056" target="5057"/>
            <edge source="5055" target="5058"/>
            <edge source="5055" target="5056"/>
            <edge source="5054" target="5055"/>
            <edge source="5053" target="5054"/>
            <edge source="5052" target="5053"/>
            <edge source="5051" target="5052"/>
            <edge source="5050" target="5051"/>
            <edge source="5049" target="5050"/>
            <edge source="5048" target="5049"/>
            <edge source="5047" target="5048"/>
            <edge source="5046" target="5047"/>
            <edge source="5045" target="5046"/>
        </edges>
    </thing>
    <thing id="189" color.r="-1." color.g="-1." color.b="-1." color.a="1." comment="">
        <nodes>
            <node id="5030" radius="1.5" x="3013" y="2558" z="49" inVp="0" inMag="1" time="45356727"/>
            <node id="5043" radius="1.5" x="2980" y="2177" z="26" inVp="1" inMag="1" time="45421283"/>
            <node id="5042" radius="1.5" x="2959" y="2190" z="26" inVp="1" inMag="1" time="45416804"/>
            <node id="5041" radius="1.5" x="2936" y="2214" z="27" inVp="1" inMag="1" time="45413422"/>
            <node id="5040" radius="1.5" x="2908" y="2241" z="29" inVp="0" inMag="1" time="45409074"/>
            <node id="5039" radius="1.5" x="2862" y="2303" z="31" inVp="0" inMag="1" time="45402928"/>
            <node id="5038" radius="1.5" x="2853" y="2359" z="37" inVp="0" inMag="1" time="45399444"/>
            <node id="5037" radius="1.5" x="2882" y="2421" z="40" inVp="0" inMag="1" time="45391966"/>
            <node id="5036" radius="1.5" x="2879" y="2473" z="2" inVp="0" inMag="1" time="45387317"/>
            <node id="5035" radius="1.5" x="2920" y="2476" z="14" inVp="0" inMag="1" time="45383253"/>
            <node id="5034" radius="1.5" x="2953" y="2501" z="29" inVp="0" inMag="1" time="45380522"/>
            <node id="5033" radius="1.5" x="2954" y="2509" z="40" inVp="0" inMag="1" time="45373393"/>
            <node id="5032" radius="1.5" x="3072" y="2609" z="68" inVp="2" inMag="1" time="45369626"/>
            <node id="5031" radius="1.5" x="3050" y="2594" z="60" inVp="0" inMag="1" time="45359331"/>
        </nodes>
        <edges>
            <edge source="5030" target="5031"/>
            <edge source="5030" target="5033"/>
            <edge source="5042" target="5043"/>
            <edge source="5041" target="5042"/>
            <edge source="5040" target="5041"/>
            <edge source="5039" target="5040"/>
            <edge source="5038" target="5039"/>
            <edge source="5037" target="5038"/>
            <edge source="5035" target="5036"/>
            <edge source="5034" target="5035"/>
            <edge source="5033" target="5037"/>
            <edge source="5033" target="5034"/>
            <edge source="5031" target="5032"/>
        </edges>
    </thing>
    <thing id="188" color.r="-1." color.g="-1." color.b="-1." color.a="1." comment="">
        <nodes>
            <node id="5025" radius="1.5" x="2952" y="2529" z="14" inVp="0" inMag="1" time="45326692"/>
            <node id="5029" radius="1.5" x="3072" y="2603" z="39" inVp="2" inMag="1" time="45347288"/>
            <node id="5028" radius="1.5" x="3050" y="2588" z="35" inVp="0" inMag="1" time="45339091"/>
            <node id="5027" radius="1.5" x="3014" y="2546" z="24" inVp="0" inMag="1" time="45334442"/>
            <node id="5026" radius="1.5" x="2907" y="2499" z="2" inVp="0" inMag="1" time="45330379"/>
        </nodes>
        <edges>
            <edge source="5025" target="5026"/>
            <edge source="5025" target="5027"/>
            <edge source="5028" target="5029"/>
            <edge source="5027" target="5028"/>
        </edges>
    </thing>
    <thing id="187" color.r="-1." color.g="-1." color.b="-1." color.a="1." comment="">
        <nodes>
            <node id="5010" radius="1.5" x="2954" y="2544" z="65" inVp="0" inMag="1" time="45244948"/>
            <node id="5024" radius="1.5" x="2820" y="2443" z="2" inVp="0" inMag="1" time="45315589"/>
            <node id="5023" radius="1.5" x="2834" y="2467" z="15" inVp="0" inMag="1" time="45311606"/>
            <node id="5022" radius="1.5" x="2868" y="2484" z="30" inVp="0" inMag="1" time="45308792"/>
            <node id="5021" radius="1.5" x="2924" y="2513" z="50" inVp="0" inMag="1" time="45305643"/>
            <node id="5020" radius="1.5" x="2947" y="2828" z="169" inVp="0" inMag="1" time="45299996"/>
            <node id="5019" radius="1.5" x="3019" y="2812" z="171" inVp="0" inMag="1" time="45291597"/>
            <node id="5018" radius="1.5" x="2998" y="2799" z="151" inVp="0" inMag="1" time="45280886"/>
            <node id="5017" radius="1.5" x="3072" y="2783" z="151" inVp="2" inMag="1" time="45278554"/>
            <node id="5016" radius="1.5" x="3060" y="2768" z="153" inVp="0" inMag="1" time="45271457"/>
            <node id="5015" radius="1.5" x="3053" y="2756" z="138" inVp="0" inMag="1" time="45259980"/>
            <node id="5014" radius="1.5" x="3030" y="2741" z="124" inVp="0" inMag="1" time="45257498"/>
            <node id="5013" radius="1.5" x="3021" y="2707" z="112" inVp="0" inMag="1" time="45255182"/>
            <node id="5012" radius="1.5" x="3014" y="2649" z="99" inVp="0" inMag="1" time="45252618"/>
            <node id="5011" radius="1.5" x="2988" y="2596" z="84" inVp="0" inMag="1" time="45249889"/>
        </nodes>
        <edges>
            <edge source="5010" target="5011"/>
            <edge source="5010" target="5021"/>
            <edge source="5023" target="5024"/>
            <edge source="5022" target="5023"/>
            <edge source="5021" target="5022"/>
            <edge source="5019" target="5020"/>
            <edge source="5018" target="5019"/>
            <edge source="5017" target="5018"/>
            <edge source="5016" target="5017"/>
            <edge source="5015" target="5016"/>
            <edge source="5014" target="5015"/>
            <edge source="5013" target="5014"/>
            <edge source="5012" target="5013"/>
            <edge source="5011" target="5012"/>
        </edges>
    </thing>
    <thing id="186" color.r="-1." color.g="-1." color.b="-1." color.a="1." comment="">
        <nodes>
            <node id="4991" radius="1.5" x="2743" y="2633" z="3" inVp="0" inMag="1" time="45133786"/>
            <node id="5009" radius="1.5" x="2457" y="3200" z="114" inVp="1" inMag="1" time="45229230"/>
            <node id="5008" radius="1.5" x="2457" y="3172" z="114" inVp="1" inMag="1" time="45223082"/>
            <node id="5007" radius="1.5" x="2473" y="3148" z="111" inVp="1" inMag="1" time="45219870"/>
            <node id="5006" radius="1.5" x="2478" y="3119" z="104" inVp="0" inMag="1" time="45215603"/>
            <node id="5005" radius="1.5" x="2412" y="2756" z="39" inVp="0" inMag="1" time="45201210"/>
            <node id="5004" radius="1.5" x="2438" y="2777" z="58" inVp="0" inMag="1" time="45197045"/>
            <node id="5003" radius="1.5" x="2427" y="2843" z="71" inVp="0" inMag="1" time="45188283"/>
            <node id="5002" radius="1.5" x="2404" y="2959" z="76" inVp="0" inMag="1" time="45182637"/>
            <node id="5001" radius="1.5" x="2445" y="2992" z="84" inVp="0" inMag="1" time="45179154"/>
            <node id="5000" radius="1.5" x="2474" y="3020" z="87" inVp="0" inMag="1" time="45174140"/>
            <node id="4999" radius="1.5" x="2507" y="3045" z="99" inVp="0" inMag="1" time="45169146"/>
            <node id="4998" radius="1.5" x="2541" y="2986" z="99" inVp="0" inMag="1" time="45161982"/>
            <node id="4997" radius="1.5" x="2617" y="2906" z="98" inVp="0" inMag="1" time="45155933"/>
            <node id="4996" radius="1.5" x="2685" y="2847" z="92" inVp="0" inMag="1" time="45151354"/>
            <node id="4995" radius="1.5" x="2712" y="2788" z="80" inVp="0" inMag="1" time="45148703"/>
            <node id="4994" radius="1.5" x="2722" y="2758" z="62" inVp="0" inMag="1" time="45145705"/>
            <node id="4993" radius="1.5" x="2719" y="2725" z="41" inVp="0" inMag="1" time="45142374"/>
            <node id="4992" radius="1.5" x="2726" y="2681" z="21" inVp="0" inMag="1" time="45138558"/>
        </nodes>
        <edges>
            <edge source="4991" target="4992"/>
            <edge source="5008" target="5009"/>
            <edge source="5007" target="5008"/>
            <edge source="5006" target="5007"/>
            <edge source="5004" target="5005"/>
            <edge source="5003" target="5004"/>
            <edge source="5002" target="5003"/>
            <edge source="5001" target="5002"/>
            <edge source="5000" target="5001"/>
            <edge source="4999" target="5006"/>
            <edge source="4999" target="5000"/>
            <edge source="4998" target="4999"/>
            <edge source="4997" target="4998"/>
            <edge source="4996" target="4997"/>
            <edge source="4995" target="4996"/>
            <edge source="4994" target="4995"/>
            <edge source="4993" target="4994"/>
            <edge source="4992" target="4993"/>
        </edges>
    </thing>
    <thing id="185" color.r="-1." color.g="-1." color.b="-1." color.a="1." comment="">
        <nodes>
            <node id="4961" radius="1.5" x="2984" y="3173" z="55" inVp="0" inMag="1" time="44968467"/>
            <node id="4990" radius="1.5" x="2735" y="2433" z="2" inVp="0" inMag="1" time="45102191"/>
            <node id="4989" radius="1.5" x="2743" y="2443" z="10" inVp="0" inMag="1" time="45098795"/>
            <node id="4988" radius="1.5" x="2759" y="2485" z="21" inVp="0" inMag="1" time="45094813"/>
            <node id="4987" radius="1.5" x="2785" y="2565" z="19" inVp="0" inMag="1" time="45089498"/>
            <node id="4986" radius="1.5" x="2781" y="2631" z="26" inVp="0" inMag="1" time="45087182"/>
            <node id="4985" radius="1.5" x="2803" y="2685" z="39" inVp="0" inMag="1" time="45084020"/>
            <node id="4984" radius="1.5" x="2857" y="2786" z="46" inVp="0" inMag="1" time="45078372"/>
            <node id="4983" radius="1.5" x="2844" y="2810" z="34" inVp="0" inMag="1" time="45075638"/>
            <node id="4982" radius="1.5" x="2846" y="2898" z="30" inVp="0" inMag="1" time="45073323"/>
            <node id="4981" radius="1.5" x="2865" y="2916" z="20" inVp="0" inMag="1" time="45069591"/>
            <node id="4980" radius="1.5" x="2874" y="3052" z="2" inVp="0" inMag="1" time="45064861"/>
            <node id="4979" radius="1.5" x="2878" y="3050" z="4" inVp="0" inMag="1" time="45061545"/>
            <node id="4978" radius="1.5" x="2887" y="3054" z="13" inVp="0" inMag="1" time="45057230"/>
            <node id="4977" radius="1.5" x="2882" y="2988" z="13" inVp="0" inMag="1" time="45054749"/>
            <node id="4976" radius="1.5" x="2575" y="2993" z="4" inVp="0" inMag="1" time="45045352"/>
            <node id="4975" radius="1.5" x="2629" y="3020" z="13" inVp="0" inMag="1" time="45042704"/>
            <node id="4974" radius="1.5" x="2675" y="3041" z="19" inVp="0" inMag="1" time="45038807"/>
            <node id="4973" radius="1.5" x="2731" y="3030" z="15" inVp="0" inMag="1" time="45034825"/>
            <node id="4972" radius="1.5" x="2772" y="3018" z="6" inVp="0" inMag="1" time="45027345"/>
            <node id="4971" radius="1.5" x="2839" y="3017" z="17" inVp="0" inMag="1" time="45022781"/>
            <node id="4970" radius="1.5" x="2882" y="3006" z="13" inVp="0" inMag="1" time="45015901"/>
            <node id="4969" radius="1.5" x="3072" y="2904" z="19" inVp="2" inMag="1" time="45010820"/>
            <node id="4968" radius="1.5" x="3055" y="2920" z="21" inVp="0" inMag="1" time="45003107"/>
            <node id="4967" radius="1.5" x="3018" y="2969" z="21" inVp="0" inMag="1" time="45000308"/>
            <node id="4966" radius="1.5" x="2948" y="2998" z="21" inVp="0" inMag="1" time="44991946"/>
            <node id="4965" radius="1.5" x="2898" y="3033" z="21" inVp="0" inMag="1" time="44986382"/>
            <node id="4964" radius="1.5" x="2922" y="3068" z="33" inVp="0" inMag="1" time="44983732"/>
            <node id="4963" radius="1.5" x="2946" y="3111" z="44" inVp="0" inMag="1" time="44981351"/>
            <node id="4962" radius="1.5" x="3005" y="3200" z="57" inVp="1" inMag="1" time="44976686"/>
        </nodes>
        <edges>
            <edge source="4961" target="4962"/>
            <edge source="4961" target="4963"/>
            <edge source="4989" target="4990"/>
            <edge source="4988" target="4989"/>
            <edge source="4987" target="4988"/>
            <edge source="4986" target="4987"/>
            <edge source="4985" target="4986"/>
            <edge source="4984" target="4985"/>
            <edge source="4983" target="4984"/>
            <edge source="4982" target="4983"/>
            <edge source="4981" target="4982"/>
            <edge source="4979" target="4980"/>
            <edge source="4978" target="4979"/>
            <edge source="4977" target="4981"/>
            <edge source="4977" target="4978"/>
            <edge source="4975" target="4976"/>
            <edge source="4974" target="4975"/>
            <edge source="4973" target="4974"/>
            <edge source="4972" target="4973"/>
            <edge source="4971" target="4972"/>
            <edge source="4970" target="4977"/>
            <edge source="4970" target="4971"/>
            <edge source="4968" target="4969"/>
            <edge source="4967" target="4968"/>
            <edge source="4966" target="4967"/>
            <edge source="4965" target="4970"/>
            <edge source="4965" target="4966"/>
            <edge source="4964" target="4965"/>
            <edge source="4963" target="4964"/>
        </edges>
    </thing>
    <thing id="184" color.r="-1." color.g="-1." color.b="-1." color.a="1." comment="">
        <nodes>
            <node id="4952" radius="1.5" x="2943" y="3141" z="56" inVp="0" inMag="1" time="44919890"/>
            <node id="4960" radius="1.5" x="2967" y="3200" z="47" inVp="1" inMag="1" time="44956480"/>
            <node id="4959" radius="1.5" x="2950" y="3182" z="49" inVp="0" inMag="1" time="44948801"/>
            <node id="4958" radius="1.5" x="2909" y="3119" z="127" inVp="0" inMag="1" time="44939655"/>
            <node id="4957" radius="1.5" x="2909" y="3093" z="118" inVp="0" inMag="1" time="44935176"/>
            <node id="4956" radius="1.5" x="2892" y="3064" z="107" inVp="0" inMag="1" time="44932274"/>
            <node id="4955" radius="1.5" x="2914" y="3122" z="103" inVp="0" inMag="1" time="44930543"/>
            <node id="4954" radius="1.5" x="2920" y="3151" z="85" inVp="0" inMag="1" time="44927227"/>
            <node id="4953" radius="1.5" x="2919" y="3140" z="69" inVp="0" inMag="1" time="44922997"/>
        </nodes>
        <edges>
            <edge source="4952" target="4953"/>
            <edge source="4952" target="4959"/>
            <edge source="4959" target="4960"/>
            <edge source="4957" target="4958"/>
            <edge source="4956" target="4957"/>
            <edge source="4955" target="4956"/>
            <edge source="4954" target="4955"/>
            <edge source="4953" target="4954"/>
        </edges>
    </thing>
    <thing id="183" color.r="-1." color.g="-1." color.b="-1." color.a="1." comment="">
        <nodes>
            <node id="4906" radius="1.5" x="2636" y="3019" z="2" inVp="0" inMag="1" time="42777897"/>
            <node id="4951" radius="1.5" x="3072" y="3019" z="56" inVp="2" inMag="1" time="44903707"/>
            <node id="4950" radius="1.5" x="2910" y="3147" z="2" inVp="0" inMag="1" time="44894577"/>
            <node id="4949" radius="1.5" x="2907" y="3152" z="14" inVp="0" inMag="1" time="44890346"/>
            <node id="4948" radius="1.5" x="2925" y="3135" z="26" inVp="0" inMag="1" time="44888033"/>
            <node id="4947" radius="1.5" x="2924" y="3127" z="40" inVp="0" inMag="1" time="44885132"/>
            <node id="4946" radius="1.5" x="2938" y="3107" z="52" inVp="0" inMag="1" time="44882150"/>
            <node id="4945" radius="1.5" x="2998" y="3061" z="57" inVp="0" inMag="1" time="44876918"/>
            <node id="4944" radius="1.5" x="3049" y="3015" z="56" inVp="0" inMag="1" time="44872105"/>
            <node id="4943" radius="1.5" x="3047" y="2996" z="49" inVp="0" inMag="1" time="44868457"/>
            <node id="4942" radius="1.5" x="3044" y="2947" z="37" inVp="0" inMag="1" time="44865891"/>
            <node id="4941" radius="1.5" x="3048" y="2884" z="27" inVp="2" inMag="1" time="44862042"/>
            <node id="4940" radius="1.5" x="3072" y="2801" z="19" inVp="2" inMag="1" time="44854547"/>
            <node id="4939" radius="1.5" x="3035" y="2793" z="28" inVp="2" inMag="1" time="44845666"/>
            <node id="4938" radius="1.5" x="3008" y="2779" z="29" inVp="0" inMag="1" time="44840737"/>
            <node id="4937" radius="1.5" x="2756" y="2741" z="97" inVp="0" inMag="1" time="44831909"/>
            <node id="4936" radius="1.5" x="2792" y="2718" z="85" inVp="0" inMag="1" time="44821663"/>
            <node id="4935" radius="1.5" x="2776" y="2695" z="74" inVp="0" inMag="1" time="44814600"/>
            <node id="4934" radius="1.5" x="2773" y="2682" z="59" inVp="0" inMag="1" time="44809035"/>
            <node id="4933" radius="1.5" x="2831" y="2695" z="48" inVp="0" inMag="1" time="44806553"/>
            <node id="4932" radius="1.5" x="2882" y="2683" z="35" inVp="0" inMag="1" time="44803903"/>
            <node id="4931" radius="1.5" x="2919" y="2674" z="25" inVp="0" inMag="1" time="44800591"/>
            <node id="4930" radius="1.5" x="2937" y="2715" z="19" inVp="0" inMag="1" time="44795859"/>
            <node id="4929" radius="1.5" x="2947" y="2766" z="28" inVp="0" inMag="1" time="44787965"/>
            <node id="4928" radius="1.5" x="2865" y="2799" z="24" inVp="0" inMag="1" time="44784147"/>
            <node id="4927" radius="1.5" x="2795" y="2859" z="17" inVp="0" inMag="1" time="44781582"/>
            <node id="4926" radius="1.5" x="2724" y="2935" z="10" inVp="0" inMag="1" time="44773937"/>
            <node id="4925" radius="1.5" x="3072" y="3167" z="112" inVp="2" inMag="1" time="44770687"/>
            <node id="4924" radius="1.5" x="3061" y="3157" z="107" inVp="0" inMag="1" time="44764640"/>
            <node id="4923" radius="1.5" x="3013" y="3150" z="95" inVp="0" inMag="1" time="44760243"/>
            <node id="4922" radius="1.5" x="2969" y="3129" z="84" inVp="0" inMag="1" time="44757510"/>
            <node id="4921" radius="1.5" x="2923" y="3112" z="71" inVp="0" inMag="1" time="44754527"/>
            <node id="4920" radius="1.5" x="2875" y="3093" z="58" inVp="0" inMag="1" time="44749045"/>
            <node id="4919" radius="1.5" x="2837" y="3074" z="39" inVp="0" inMag="1" time="44733972"/>
            <node id="4918" radius="1.5" x="2792" y="3051" z="29" inVp="0" inMag="1" time="44730575"/>
            <node id="4917" radius="1.5" x="2733" y="3013" z="21" inVp="0" inMag="1" time="44727092"/>
            <node id="4916" radius="1.5" x="2691" y="3001" z="10" inVp="0" inMag="1" time="44723043"/>
            <node id="4915" radius="1.5" x="2684" y="3200" z="22" inVp="1" inMag="1" time="44716877"/>
            <node id="4914" radius="1.5" x="2669" y="3169" z="21" inVp="0" inMag="1" time="44709267"/>
            <node id="4913" radius="1.5" x="2656" y="3146" z="17" inVp="0" inMag="1" time="42813138"/>
            <node id="4912" radius="1.5" x="2635" y="3092" z="7" inVp="0" inMag="1" time="42810322"/>
            <node id="4911" radius="1.5" x="2651" y="3031" z="7" inVp="0" inMag="1" time="42808007"/>
            <node id="4910" radius="1.5" x="2488" y="3200" z="54" inVp="1" inMag="1" time="42795313"/>
            <node id="4909" radius="1.5" x="2473" y="3164" z="33" inVp="0" inMag="1" time="42785552"/>
            <node id="4908" radius="1.5" x="2500" y="3119" z="17" inVp="0" inMag="1" time="42782735"/>
            <node id="4907" radius="1.5" x="2524" y="3074" z="2" inVp="0" inMag="1" time="42779754"/>
        </nodes>
        <edges>
            <edge source="4906" target="4907"/>
            <edge source="4906" target="4911"/>
            <edge source="4949" target="4950"/>
            <edge source="4948" target="4949"/>
            <edge source="4947" target="4948"/>
            <edge source="4946" target="4947"/>
            <edge source="4945" target="4946"/>
            <edge source="4944" target="4951"/>
            <edge source="4944" target="4945"/>
            <edge source="4943" target="4944"/>
            <edge source="4942" target="4943"/>
            <edge source="4941" target="4942"/>
            <edge source="4940" target="4941"/>
            <edge source="4939" target="4940"/>
            <edge source="4938" target="4939"/>
            <edge source="4936" target="4937"/>
            <edge source="4935" target="4936"/>
            <edge source="4934" target="4935"/>
            <edge source="4933" target="4934"/>
            <edge source="4932" target="4933"/>
            <edge source="4931" target="4932"/>
            <edge source="4930" target="4931"/>
            <edge source="4929" target="4938"/>
            <edge source="4929" target="4930"/>
            <edge source="4928" target="4929"/>
            <edge source="4927" target="4928"/>
            <edge source="4926" target="4927"/>
            <edge source="4924" target="4925"/>
            <edge source="4923" target="4924"/>
            <edge source="4922" target="4923"/>
            <edge source="4921" target="4922"/>
            <edge source="4920" target="4921"/>
            <edge source="4919" target="4920"/>
            <edge source="4918" target="4919"/>
            <edge source="4917" target="4918"/>
            <edge source="4916" target="4926"/>
            <edge source="4916" target="4917"/>
            <edge source="4914" target="4915"/>
            <edge source="4913" target="4914"/>
            <edge source="4912" target="4913"/>
            <edge source="4911" target="4916"/>
            <edge source="4911" target="4912"/>
            <edge source="4909" target="4910"/>
            <edge source="4908" target="4909"/>
            <edge source="4907" target="4908"/>
        </edges>
    </thing>
    <thing id="182" color.r="-1." color.g="-1." color.b="-1." color.a="1." comment="">
        <nodes>
            <node id="4877" radius="1.5" x="2810" y="2912" z="49" inVp="0" inMag="1" time="42597103"/>
            <node id="4905" radius="1.5" x="2450" y="3092" z="23" inVp="0" inMag="1" time="42742622"/>
            <node id="4904" radius="1.5" x="2542" y="3085" z="23" inVp="0" inMag="1" time="42734892"/>
            <node id="4903" radius="1.5" x="2577" y="3048" z="23" inVp="0" inMag="1" time="42730976"/>
            <node id="4902" radius="1.5" x="2620" y="3031" z="23" inVp="0" inMag="1" time="42727732"/>
            <node id="4901" radius="1.5" x="2680" y="2983" z="21" inVp="0" inMag="1" time="42721749"/>
            <node id="4900" radius="1.5" x="2730" y="2994" z="5" inVp="0" inMag="1" time="42712104"/>
            <node id="4899" radius="1.5" x="2757" y="2982" z="26" inVp="0" inMag="1" time="42705540"/>
            <node id="4898" radius="1.5" x="2772" y="2961" z="35" inVp="0" inMag="1" time="42700560"/>
            <node id="4897" radius="1.5" x="2890" y="2622" z="2" inVp="0" inMag="1" time="42694994"/>
            <node id="4896" radius="1.5" x="2878" y="2640" z="5" inVp="0" inMag="1" time="42688598"/>
            <node id="4895" radius="1.5" x="2832" y="2711" z="15" inVp="0" inMag="1" time="42682868"/>
            <node id="4894" radius="1.5" x="2808" y="2781" z="23" inVp="0" inMag="1" time="42680637"/>
            <node id="4893" radius="1.5" x="2808" y="2839" z="33" inVp="0" inMag="1" time="42677986"/>
            <node id="4892" radius="1.5" x="2797" y="2895" z="42" inVp="0" inMag="1" time="42674773"/>
            <node id="4891" radius="1.5" x="2904" y="3200" z="134" inVp="1" inMag="1" time="42666676"/>
            <node id="4890" radius="1.5" x="2896" y="3186" z="132" inVp="0" inMag="1" time="42661739"/>
            <node id="4889" radius="1.5" x="2876" y="3161" z="123" inVp="0" inMag="1" time="42658579"/>
            <node id="4888" radius="1.5" x="2850" y="3115" z="108" inVp="0" inMag="1" time="42655933"/>
            <node id="4887" radius="1.5" x="2847" y="3053" z="93" inVp="0" inMag="1" time="42653282"/>
            <node id="4886" radius="1.5" x="2849" y="2980" z="80" inVp="0" inMag="1" time="42650882"/>
            <node id="4885" radius="1.5" x="2732" y="2789" z="139" inVp="0" inMag="1" time="42640419"/>
            <node id="4884" radius="1.5" x="2750" y="2810" z="143" inVp="0" inMag="1" time="42626312"/>
            <node id="4883" radius="1.5" x="2780" y="2819" z="137" inVp="0" inMag="1" time="42622331"/>
            <node id="4882" radius="1.5" x="2776" y="2820" z="116" inVp="0" inMag="1" time="42617582"/>
            <node id="4881" radius="1.5" x="2783" y="2803" z="104" inVp="0" inMag="1" time="42612736"/>
            <node id="4880" radius="1.5" x="2809" y="2845" z="92" inVp="0" inMag="1" time="42609422"/>
            <node id="4879" radius="1.5" x="2833" y="2872" z="81" inVp="0" inMag="1" time="42606604"/>
            <node id="4878" radius="1.5" x="2826" y="2942" z="67" inVp="0" inMag="1" time="42600960"/>
        </nodes>
        <edges>
            <edge source="4877" target="4878"/>
            <edge source="4877" target="4892"/>
            <edge source="4904" target="4905"/>
            <edge source="4903" target="4904"/>
            <edge source="4902" target="4903"/>
            <edge source="4901" target="4902"/>
            <edge source="4899" target="4901"/>
            <edge source="4899" target="4900"/>
            <edge source="4898" target="4899"/>
            <edge source="4896" target="4897"/>
            <edge source="4895" target="4896"/>
            <edge source="4894" target="4895"/>
            <edge source="4893" target="4894"/>
            <edge source="4892" target="4898"/>
            <edge source="4892" target="4893"/>
            <edge source="4890" target="4891"/>
            <edge source="4889" target="4890"/>
            <edge source="4888" target="4889"/>
            <edge source="4887" target="4888"/>
            <edge source="4886" target="4887"/>
            <edge source="4884" target="4885"/>
            <edge source="4883" target="4884"/>
            <edge source="4882" target="4883"/>
            <edge source="4881" target="4882"/>
            <edge source="4880" target="4881"/>
            <edge source="4879" target="4880"/>
            <edge source="4878" target="4886"/>
            <edge source="4878" target="4879"/>
        </edges>
    </thing>
    <thing id="181" color.r="-1." color.g="-1." color.b="-1." color.a="1." comment="">
        <nodes>
            <node id="4832" radius="1.5" x="2474" y="2628" z="129" inVp="0" inMag="1" time="42358035"/>
            <node id="4876" radius="1.5" x="2890" y="3200" z="179" inVp="1" inMag="1" time="42575539"/>
            <node id="4875" radius="1.5" x="2882" y="3191" z="178" inVp="0" inMag="1" time="42567775"/>
            <node id="4874" radius="1.5" x="2860" y="3134" z="167" inVp="0" inMag="1" time="42565210"/>
            <node id="4873" radius="1.5" x="2840" y="3083" z="155" inVp="0" inMag="1" time="42561378"/>
            <node id="4872" radius="1.5" x="2828" y="3030" z="145" inVp="0" inMag="1" time="42557948"/>
            <node id="4871" radius="1.5" x="2823" y="2955" z="137" inVp="0" inMag="1" time="42552282"/>
            <node id="4870" radius="1.5" x="2800" y="2897" z="136" inVp="0" inMag="1" time="42548184"/>
            <node id="4869" radius="1.5" x="2731" y="2810" z="138" inVp="0" inMag="1" time="42544220"/>
            <node id="4868" radius="1.5" x="2671" y="2969" z="239" inVp="0" inMag="1" time="42537023"/>
            <node id="4867" radius="1.5" x="2643" y="2961" z="223" inVp="0" inMag="1" time="42533857"/>
            <node id="4866" radius="1.5" x="2602" y="2960" z="203" inVp="0" inMag="1" time="42530873"/>
            <node id="4865" radius="1.5" x="2602" y="2922" z="185" inVp="0" inMag="1" time="42526028"/>
            <node id="4864" radius="1.5" x="2609" y="2855" z="169" inVp="0" inMag="1" time="42522698"/>
            <node id="4863" radius="1.5" x="2633" y="2818" z="155" inVp="0" inMag="1" time="42518880"/>
            <node id="4862" radius="1.5" x="2672" y="2778" z="138" inVp="0" inMag="1" time="42506489"/>
            <node id="4861" radius="1.5" x="2617" y="2734" z="136" inVp="0" inMag="1" time="42498174"/>
            <node id="4860" radius="1.5" x="2531" y="2701" z="139" inVp="0" inMag="1" time="42491097"/>
            <node id="4859" radius="1.5" x="2279" y="2177" z="103" inVp="1" inMag="1" time="42486315"/>
            <node id="4858" radius="1.5" x="2288" y="2193" z="101" inVp="0" inMag="1" time="42479002"/>
            <node id="4857" radius="1.5" x="2069" y="2984" z="324" inVp="0" inMag="1" time="42464908"/>
            <node id="4856" radius="1.5" x="2111" y="2972" z="333" inVp="0" inMag="1" time="42460143"/>
            <node id="4855" radius="1.5" x="2129" y="2952" z="324" inVp="0" inMag="1" time="42454931"/>
            <node id="4854" radius="1.5" x="2158" y="2914" z="304" inVp="0" inMag="1" time="42450881"/>
            <node id="4853" radius="1.5" x="2162" y="2881" z="295" inVp="0" inMag="1" time="42445498"/>
            <node id="4852" radius="1.5" x="2171" y="2812" z="278" inVp="0" inMag="1" time="42438723"/>
            <node id="4851" radius="1.5" x="2197" y="2779" z="266" inVp="0" inMag="1" time="42435941"/>
            <node id="4850" radius="1.5" x="2189" y="2713" z="250" inVp="0" inMag="1" time="42432457"/>
            <node id="4849" radius="1.5" x="2214" y="2655" z="230" inVp="0" inMag="1" time="42427825"/>
            <node id="4848" radius="1.5" x="2230" y="2648" z="224" inVp="0" inMag="1" time="42419663"/>
            <node id="4847" radius="1.5" x="2247" y="2603" z="212" inVp="0" inMag="1" time="42416614"/>
            <node id="4846" radius="1.5" x="2301" y="2566" z="200" inVp="0" inMag="1" time="42410268"/>
            <node id="4845" radius="1.5" x="2311" y="2511" z="178" inVp="0" inMag="1" time="42406687"/>
            <node id="4844" radius="1.5" x="2310" y="2467" z="157" inVp="0" inMag="1" time="42400323"/>
            <node id="4843" radius="1.5" x="2311" y="2430" z="139" inVp="0" inMag="1" time="42396657"/>
            <node id="4842" radius="1.5" x="2317" y="2393" z="127" inVp="0" inMag="1" time="42393397"/>
            <node id="4841" radius="1.5" x="2302" y="2315" z="113" inVp="0" inMag="1" time="42389545"/>
            <node id="4840" radius="1.5" x="2281" y="2275" z="100" inVp="0" inMag="1" time="42386646"/>
            <node id="4839" radius="1.5" x="2285" y="2224" z="94" inVp="0" inMag="1" time="42381550"/>
            <node id="4838" radius="1.5" x="2307" y="2258" z="88" inVp="0" inMag="1" time="42378982"/>
            <node id="4837" radius="1.5" x="2356" y="2312" z="94" inVp="0" inMag="1" time="42376134"/>
            <node id="4836" radius="1.5" x="2400" y="2368" z="100" inVp="0" inMag="1" time="42373536"/>
            <node id="4835" radius="1.5" x="2446" y="2423" z="101" inVp="0" inMag="1" time="42371136"/>
            <node id="4834" radius="1.5" x="2445" y="2490" z="107" inVp="0" inMag="1" time="42367455"/>
            <node id="4833" radius="1.5" x="2450" y="2560" z="116" inVp="0" inMag="1" time="42361342"/>
        </nodes>
        <edges>
            <edge source="4832" target="4833"/>
            <edge source="4832" target="4860"/>
            <edge source="4875" target="4876"/>
            <edge source="4874" target="4875"/>
            <edge source="4873" target="4874"/>
            <edge source="4872" target="4873"/>
            <edge source="4871" target="4872"/>
            <edge source="4870" target="4871"/>
            <edge source="4869" target="4870"/>
            <edge source="4867" target="4868"/>
            <edge source="4866" target="4867"/>
            <edge source="4865" target="4866"/>
            <edge source="4864" target="4865"/>
            <edge source="4863" target="4864"/>
            <edge source="4862" target="4869"/>
            <edge source="4862" target="4863"/>
            <edge source="4861" target="4862"/>
            <edge source="4860" target="4861"/>
            <edge source="4858" target="4859"/>
            <edge source="4856" target="4857"/>
            <edge source="4855" target="4856"/>
            <edge source="4854" target="4855"/>
            <edge source="4853" target="4854"/>
            <edge source="4852" target="4853"/>
            <edge source="4851" target="4852"/>
            <edge source="4850" target="4851"/>
            <edge source="4849" target="4850"/>
            <edge source="4848" target="4849"/>
            <edge source="4847" target="4848"/>
            <edge source="4846" target="4847"/>
            <edge source="4845" target="4846"/>
            <edge source="4844" target="4845"/>
            <edge source="4843" target="4844"/>
            <edge source="4842" target="4843"/>
            <edge source="4841" target="4842"/>
            <edge source="4840" target="4841"/>
            <edge source="4839" target="4858"/>
            <edge source="4839" target="4840"/>
            <edge source="4838" target="4839"/>
            <edge source="4837" target="4838"/>
            <edge source="4836" target="4837"/>
            <edge source="4835" target="4836"/>
            <edge source="4834" target="4835"/>
            <edge source="4833" target="4834"/>
        </edges>
    </thing>
    <thing id="180" color.r="-1." color.g="-1." color.b="-1." color.a="1." comment="">
        <nodes>
            <node id="4821" radius="1.5" x="2352" y="2252" z="77" inVp="0" inMag="1" time="42251187"/>
            <node id="4831" radius="1.5" x="2286" y="2192" z="15" inVp="0" inMag="1" time="42304969"/>
            <node id="4830" radius="1.5" x="2308" y="2214" z="28" inVp="0" inMag="1" time="42301088"/>
            <node id="4829" radius="1.5" x="2328" y="2219" z="42" inVp="0" inMag="1" time="42297473"/>
            <node id="4828" radius="1.5" x="2367" y="2219" z="60" inVp="0" inMag="1" time="42294642"/>
            <node id="4827" radius="1.5" x="2367" y="2466" z="201" inVp="0" inMag="1" time="42284179"/>
            <node id="4826" radius="1.5" x="2360" y="2421" z="180" inVp="0" inMag="1" time="42280732"/>
            <node id="4825" radius="1.5" x="2344" y="2368" z="160" inVp="0" inMag="1" time="42276298"/>
            <node id="4824" radius="1.5" x="2346" y="2330" z="141" inVp="0" inMag="1" time="42266772"/>
            <node id="4823" radius="1.5" x="2350" y="2304" z="117" inVp="0" inMag="1" time="42262823"/>
            <node id="4822" radius="1.5" x="2351" y="2278" z="100" inVp="0" inMag="1" time="42256325"/>
        </nodes>
        <edges>
            <edge source="4821" target="4822"/>
            <edge source="4821" target="4828"/>
            <edge source="4830" target="4831"/>
            <edge source="4829" target="4830"/>
            <edge source="4828" target="4829"/>
            <edge source="4826" target="4827"/>
            <edge source="4825" target="4826"/>
            <edge source="4824" target="4825"/>
            <edge source="4823" target="4824"/>
            <edge source="4822" target="4823"/>
        </edges>
    </thing>
    <thing id="179" color.r="-1." color.g="-1." color.b="-1." color.a="1." comment="">
        <nodes>
            <node id="4811" radius="1.5" x="2312" y="2244" z="123" inVp="0" inMag="1" time="42172593"/>
            <node id="4820" radius="1.5" x="2234" y="2177" z="94" inVp="1" inMag="1" time="42222127"/>
            <node id="4819" radius="1.5" x="2250" y="2186" z="100" inVp="0" inMag="1" time="42217246"/>
            <node id="4818" radius="1.5" x="2271" y="2211" z="107" inVp="0" inMag="1" time="42214881"/>
            <node id="4817" radius="1.5" x="2474" y="2355" z="213" inVp="0" inMag="1" time="42204201"/>
            <node id="4816" radius="1.5" x="2455" y="2320" z="203" inVp="0" inMag="1" time="42199471"/>
            <node id="4815" radius="1.5" x="2431" y="2340" z="191" inVp="0" inMag="1" time="42191560"/>
            <node id="4814" radius="1.5" x="2392" y="2360" z="178" inVp="0" inMag="1" time="42188526"/>
            <node id="4813" radius="1.5" x="2389" y="2324" z="166" inVp="0" inMag="1" time="42182862"/>
            <node id="4812" radius="1.5" x="2356" y="2259" z="142" inVp="0" inMag="1" time="42178564"/>
        </nodes>
        <edges>
            <edge source="4811" target="4812"/>
            <edge source="4811" target="4818"/>
            <edge source="4819" target="4820"/>
            <edge source="4818" target="4819"/>
            <edge source="4816" target="4817"/>
            <edge source="4815" target="4816"/>
            <edge source="4814" target="4815"/>
            <edge source="4813" target="4814"/>
            <edge source="4812" target="4813"/>
        </edges>
    </thing>
    <thing id="178" color.r="-1." color.g="-1." color.b="-1." color.a="1." comment="">
        <nodes>
            <node id="4800" radius="1.5" x="2091" y="2531" z="55" inVp="0" inMag="1" time="42090899"/>
            <node id="4810" radius="1.5" x="2229" y="2177" z="126" inVp="1" inMag="1" time="42147215"/>
            <node id="4809" radius="1.5" x="2226" y="2189" z="125" inVp="0" inMag="1" time="42137218"/>
            <node id="4808" radius="1.5" x="2212" y="2235" z="121" inVp="0" inMag="1" time="42134920"/>
            <node id="4807" radius="1.5" x="2175" y="2305" z="116" inVp="0" inMag="1" time="42130254"/>
            <node id="4806" radius="1.5" x="2168" y="2375" z="109" inVp="0" inMag="1" time="42126356"/>
            <node id="4805" radius="1.5" x="2189" y="2431" z="106" inVp="0" inMag="1" time="42122644"/>
            <node id="4804" radius="1.5" x="2159" y="2475" z="92" inVp="0" inMag="1" time="42114345"/>
            <node id="4803" radius="1.5" x="2119" y="2496" z="73" inVp="0" inMag="1" time="42111330"/>
            <node id="4802" radius="1.5" x="2049" y="2525" z="41" inVp="2" inMag="1" time="42105420"/>
            <node id="4801" radius="1.5" x="2060" y="2518" z="46" inVp="2" inMag="1" time="42100486"/>
        </nodes>
        <edges>
            <edge source="4800" target="4801"/>
            <edge source="4800" target="4803"/>
            <edge source="4809" target="4810"/>
            <edge source="4808" target="4809"/>
            <edge source="4807" target="4808"/>
            <edge source="4806" target="4807"/>
            <edge source="4805" target="4806"/>
            <edge source="4804" target="4805"/>
            <edge source="4803" target="4804"/>
            <edge source="4801" target="4802"/>
        </edges>
    </thing>
    <thing id="177" color.r="-1." color.g="-1." color.b="-1." color.a="1." comment="">
        <nodes>
            <node id="4784" radius="1.5" x="2183" y="2492" z="65" inVp="0" inMag="1" time="41997145"/>
            <node id="4799" radius="1.5" x="2049" y="2591" z="38" inVp="2" inMag="1" time="42083061"/>
            <node id="4798" radius="1.5" x="2058" y="2593" z="43" inVp="0" inMag="1" time="42075699"/>
            <node id="4797" radius="1.5" x="2084" y="2568" z="61" inVp="0" inMag="1" time="42072383"/>
            <node id="4796" radius="1.5" x="2059" y="2516" z="84" inVp="0" inMag="1" time="42067619"/>
            <node id="4795" radius="1.5" x="2085" y="2530" z="74" inVp="0" inMag="1" time="42065253"/>
            <node id="4794" radius="1.5" x="2127" y="2534" z="70" inVp="0" inMag="1" time="42058107"/>
            <node id="4793" radius="1.5" x="2646" y="2177" z="96" inVp="1" inMag="1" time="42051993"/>
            <node id="4792" radius="1.5" x="2609" y="2189" z="90" inVp="0" inMag="1" time="42045129"/>
            <node id="4791" radius="1.5" x="2555" y="2207" z="84" inVp="0" inMag="1" time="42038032"/>
            <node id="4790" radius="1.5" x="2503" y="2333" z="105" inVp="0" inMag="1" time="42034402"/>
            <node id="4789" radius="1.5" x="2505" y="2317" z="95" inVp="0" inMag="1" time="42030221"/>
            <node id="4788" radius="1.5" x="2510" y="2294" z="83" inVp="0" inMag="1" time="42023604"/>
            <node id="4787" radius="1.5" x="2415" y="2336" z="75" inVp="0" inMag="1" time="42015144"/>
            <node id="4786" radius="1.5" x="2329" y="2414" z="67" inVp="0" inMag="1" time="42007282"/>
            <node id="4785" radius="1.5" x="2267" y="2449" z="63" inVp="0" inMag="1" time="42001918"/>
        </nodes>
        <edges>
            <edge source="4784" target="4785"/>
            <edge source="4784" target="4794"/>
            <edge source="4798" target="4799"/>
            <edge source="4797" target="4798"/>
            <edge source="4795" target="4796"/>
            <edge source="4794" target="4797"/>
            <edge source="4794" target="4795"/>
            <edge source="4792" target="4793"/>
            <edge source="4791" target="4792"/>
            <edge source="4789" target="4790"/>
            <edge source="4788" target="4791"/>
            <edge source="4788" target="4789"/>
            <edge source="4787" target="4788"/>
            <edge source="4786" target="4787"/>
            <edge source="4785" target="4786"/>
        </edges>
    </thing>
    <thing id="176" color.r="-1." color.g="-1." color.b="-1." color.a="1." comment="">
        <nodes>
            <node id="4775" radius="1.5" x="2085" y="2486" z="123" inVp="0" inMag="1" time="41886382"/>
            <node id="4783" radius="1.5" x="2206" y="2177" z="84" inVp="1" inMag="1" time="41959354"/>
            <node id="4782" radius="1.5" x="2203" y="2196" z="87" inVp="0" inMag="1" time="41952189"/>
            <node id="4781" radius="1.5" x="2195" y="2250" z="96" inVp="0" inMag="1" time="41946561"/>
            <node id="4780" radius="1.5" x="2204" y="2300" z="103" inVp="0" inMag="1" time="41943046"/>
            <node id="4779" radius="1.5" x="2162" y="2324" z="105" inVp="0" inMag="1" time="41909483"/>
            <node id="4778" radius="1.5" x="2092" y="2412" z="113" inVp="0" inMag="1" time="41906465"/>
            <node id="4777" radius="1.5" x="2049" y="2534" z="124" inVp="2" inMag="1" time="41901084"/>
            <node id="4776" radius="1.5" x="2058" y="2523" z="124" inVp="0" inMag="1" time="41891838"/>
        </nodes>
        <edges>
            <edge source="4775" target="4776"/>
            <edge source="4775" target="4778"/>
            <edge source="4782" target="4783"/>
            <edge source="4781" target="4782"/>
            <edge source="4780" target="4781"/>
            <edge source="4779" target="4780"/>
            <edge source="4778" target="4779"/>
            <edge source="4776" target="4777"/>
        </edges>
    </thing>
    <thing id="126" color.r="-1." color.g="-1." color.b="-1." color.a="1." comment="">
        <nodes>
            <node id="3889" radius="1.5" x="2752" y="2799" z="361" inVp="2" inMag="1" time="33428901"/>
            <node id="3907" radius="1.5" x="3072" y="2621" z="335" inVp="2" inMag="1" time="33514662"/>
            <node id="3906" radius="1.5" x="3017" y="2638" z="332" inVp="2" inMag="1" time="33504882"/>
            <node id="3905" radius="1.5" x="2964" y="2651" z="327" inVp="2" inMag="1" time="33500970"/>
            <node id="3904" radius="1.5" x="2902" y="2676" z="332" inVp="2" inMag="1" time="33496637"/>
            <node id="3903" radius="1.5" x="2859" y="2715" z="340" inVp="2" inMag="1" time="33493138"/>
            <node id="3902" radius="1.5" x="2793" y="2764" z="346" inVp="2" inMag="1" time="33488476"/>
            <node id="3901" radius="1.5" x="2049" y="3077" z="434" inVp="2" inMag="1" time="33482960"/>
            <node id="3900" radius="1.5" x="2050" y="3086" z="442" inVp="2" inMag="1" time="33478545"/>
            <node id="3899" radius="1.5" x="2091" y="3053" z="430" inVp="2" inMag="1" time="33474797"/>
            <node id="3898" radius="1.5" x="2145" y="3013" z="410" inVp="2" inMag="1" time="33471216"/>
            <node id="3897" radius="1.5" x="2216" y="2998" z="398" inVp="2" inMag="1" time="33466468"/>
            <node id="3896" radius="1.5" x="2268" y="2962" z="393" inVp="2" inMag="1" time="33462218"/>
            <node id="3895" radius="1.5" x="2341" y="2946" z="389" inVp="2" inMag="1" time="33457387"/>
            <node id="3894" radius="1.5" x="2406" y="2904" z="382" inVp="2" inMag="1" time="33453059"/>
            <node id="3893" radius="1.5" x="2470" y="2863" z="381" inVp="2" inMag="1" time="33448861"/>
            <node id="3892" radius="1.5" x="2547" y="2837" z="385" inVp="2" inMag="1" time="33443778"/>
            <node id="3891" radius="1.5" x="2610" y="2834" z="388" inVp="2" inMag="1" time="33439615"/>
            <node id="3890" radius="1.5" x="2669" y="2844" z="383" inVp="2" inMag="1" time="33435265"/>
        </nodes>
        <edges>
            <edge source="3889" target="3890"/>
            <edge source="3889" target="3902"/>
            <edge source="3906" target="3907"/>
            <edge source="3905" target="3906"/>
            <edge source="3904" target="3905"/>
            <edge source="3903" target="3904"/>
            <edge source="3902" target="3903"/>
            <edge source="3900" target="3901"/>
            <edge source="3899" target="3900"/>
            <edge source="3898" target="3899"/>
            <edge source="3897" target="3898"/>
            <edge source="3896" target="3897"/>
            <edge source="3895" target="3896"/>
            <edge source="3894" target="3895"/>
            <edge source="3893" target="3894"/>
            <edge source="3892" target="3893"/>
            <edge source="3891" target="3892"/>
            <edge source="3890" target="3891"/>
        </edges>
    </thing>
    <thing id="125" color.r="-1." color.g="-1." color.b="-1." color.a="1." comment="">
        <nodes>
            <node id="3871" radius="1.5" x="2983" y="2855" z="484" inVp="0" inMag="1" time="33255252"/>
            <node id="3888" radius="1.5" x="2905" y="2695" z="426" inVp="0" inMag="1" time="33384108"/>
            <node id="3887" radius="1.5" x="2940" y="2684" z="441" inVp="0" inMag="1" time="33381194"/>
            <node id="3886" radius="1.5" x="2953" y="2697" z="451" inVp="0" inMag="1" time="33377529"/>
            <node id="3885" radius="1.5" x="2982" y="2727" z="466" inVp="0" inMag="1" time="33375029"/>
            <node id="3884" radius="1.5" x="2971" y="2797" z="475" inVp="0" inMag="1" time="33372793"/>
            <node id="3883" radius="1.5" x="2708" y="3200" z="463" inVp="1" inMag="1" time="33315908"/>
            <node id="3882" radius="1.5" x="2722" y="3177" z="463" inVp="2" inMag="1" time="33308344"/>
            <node id="3881" radius="1.5" x="2753" y="3141" z="463" inVp="2" inMag="1" time="33305429"/>
            <node id="3880" radius="1.5" x="2830" y="3129" z="474" inVp="2" inMag="1" time="33300015"/>
            <node id="3879" radius="1.5" x="2881" y="3131" z="483" inVp="2" inMag="1" time="33293119"/>
            <node id="3878" radius="1.5" x="2917" y="3128" z="488" inVp="0" inMag="1" time="33287504"/>
            <node id="3877" radius="1.5" x="2999" y="3152" z="512" inVp="0" inMag="1" time="33284339"/>
            <node id="3876" radius="1.5" x="2996" y="3143" z="505" inVp="0" inMag="1" time="33277076"/>
            <node id="3875" radius="1.5" x="2991" y="3111" z="488" inVp="0" inMag="1" time="33269079"/>
            <node id="3874" radius="1.5" x="3066" y="3045" z="488" inVp="0" inMag="1" time="33267581"/>
            <node id="3873" radius="1.5" x="3034" y="3026" z="488" inVp="0" inMag="1" time="33260168"/>
            <node id="3872" radius="1.5" x="2998" y="2888" z="488" inVp="0" inMag="1" time="33258585"/>
        </nodes>
        <edges>
            <edge source="3871" target="3872"/>
            <edge source="3871" target="3884"/>
            <edge source="3887" target="3888"/>
            <edge source="3886" target="3887"/>
            <edge source="3885" target="3886"/>
            <edge source="3884" target="3885"/>
            <edge source="3882" target="3883"/>
            <edge source="3881" target="3882"/>
            <edge source="3880" target="3881"/>
            <edge source="3879" target="3880"/>
            <edge source="3878" target="3879"/>
            <edge source="3876" target="3877"/>
            <edge source="3875" target="3876"/>
            <edge source="3875" target="3878"/>
            <edge source="3874" target="3875"/>
            <edge source="3873" target="3874"/>
            <edge source="3872" target="3873"/>
        </edges>
    </thing>
    <thing id="124" color.r="-1." color.g="-1." color.b="-1." color.a="1." comment="">
        <nodes/>
        <edges/>
    </thing>
    <thing id="123" color.r="-1." color.g="-1." color.b="-1." color.a="1." comment="">
        <nodes/>
        <edges/>
    </thing>
    <thing id="122" color.r="-1." color.g="-1." color.b="-1." color.a="1." comment="">
        <nodes/>
        <edges/>
    </thing>
    <thing id="121" color.r="-1." color.g="-1." color.b="-1." color.a="1." comment="">
        <nodes>
            <node id="3860" radius="1.5" x="3038" y="2642" z="479" inVp="0" inMag="1" time="33180639"/>
            <node id="3869" radius="1.5" x="3072" y="2637" z="481" inVp="2" inMag="1" time="33230716"/>
            <node id="3868" radius="1.5" x="2584" y="2382" z="404" inVp="0" inMag="1" time="33210576"/>
            <node id="3867" radius="1.5" x="2631" y="2448" z="413" inVp="0" inMag="1" time="33205828"/>
            <node id="3866" radius="1.5" x="2711" y="2479" z="424" inVp="0" inMag="1" time="33203579"/>
            <node id="3865" radius="1.5" x="2773" y="2500" z="435" inVp="0" inMag="1" time="33201164"/>
            <node id="3864" radius="1.5" x="2819" y="2534" z="446" inVp="0" inMag="1" time="33198165"/>
            <node id="3863" radius="1.5" x="2860" y="2571" z="459" inVp="0" inMag="1" time="33194669"/>
            <node id="3862" radius="1.5" x="2923" y="2619" z="470" inVp="0" inMag="1" time="33191418"/>
            <node id="3861" radius="1.5" x="2983" y="2646" z="478" inVp="0" inMag="1" time="33188254"/>
        </nodes>
        <edges>
            <edge source="3860" target="3861"/>
            <edge source="3860" target="3869"/>
            <edge source="3867" target="3868"/>
            <edge source="3866" target="3867"/>
            <edge source="3865" target="3866"/>
            <edge source="3864" target="3865"/>
            <edge source="3863" target="3864"/>
            <edge source="3862" target="3863"/>
            <edge source="3861" target="3862"/>
        </edges>
    </thing>
    <thing id="120" color.r="-1." color.g="-1." color.b="-1." color.a="1." comment="">
        <nodes>
            <node id="3844" radius="1.5" x="3052" y="2608" z="411" inVp="0" inMag="1" time="33084536"/>
            <node id="3859" radius="1.5" x="3072" y="2634" z="411" inVp="2" inMag="1" time="33166797"/>
            <node id="3858" radius="1.5" x="2468" y="2177" z="391" inVp="1" inMag="1" time="33156485"/>
            <node id="3857" radius="1.5" x="2498" y="2194" z="394" inVp="2" inMag="1" time="33149871"/>
            <node id="3856" radius="1.5" x="2527" y="2211" z="395" inVp="2" inMag="1" time="33146107"/>
            <node id="3855" radius="1.5" x="2557" y="2228" z="396" inVp="2" inMag="1" time="33141462"/>
            <node id="3854" radius="1.5" x="2573" y="2234" z="393" inVp="0" inMag="1" time="33137612"/>
            <node id="3853" radius="1.5" x="2627" y="2236" z="401" inVp="2" inMag="1" time="33125516"/>
            <node id="3852" radius="1.5" x="2674" y="2261" z="406" inVp="2" inMag="1" time="33122018"/>
            <node id="3851" radius="1.5" x="2717" y="2281" z="402" inVp="2" inMag="1" time="33118688"/>
            <node id="3850" radius="1.5" x="2753" y="2315" z="395" inVp="2" inMag="1" time="33114772"/>
            <node id="3849" radius="1.5" x="2782" y="2373" z="396" inVp="2" inMag="1" time="33107025"/>
            <node id="3848" radius="1.5" x="2832" y="2422" z="400" inVp="2" inMag="1" time="33102862"/>
            <node id="3847" radius="1.5" x="2889" y="2471" z="405" inVp="2" inMag="1" time="33098032"/>
            <node id="3846" radius="1.5" x="2940" y="2514" z="404" inVp="2" inMag="1" time="33093384"/>
            <node id="3845" radius="1.5" x="2967" y="2541" z="403" inVp="0" inMag="1" time="33088934"/>
        </nodes>
        <edges>
            <edge source="3844" target="3845"/>
            <edge source="3844" target="3859"/>
            <edge source="3857" target="3858"/>
            <edge source="3856" target="3857"/>
            <edge source="3855" target="3856"/>
            <edge source="3854" target="3855"/>
            <edge source="3853" target="3854"/>
            <edge source="3852" target="3853"/>
            <edge source="3851" target="3852"/>
            <edge source="3850" target="3851"/>
            <edge source="3849" target="3850"/>
            <edge source="3848" target="3849"/>
            <edge source="3847" target="3848"/>
            <edge source="3846" target="3847"/>
            <edge source="3845" target="3846"/>
        </edges>
    </thing>
    <thing id="119" color.r="-1." color.g="-1." color.b="-1." color.a="1." comment="">
        <nodes>
            <node id="3828" radius="1.5" x="2896" y="2815" z="417" inVp="0" inMag="1" time="32994947"/>
            <node id="3843" radius="1.5" x="3072" y="2781" z="424" inVp="2" inMag="1" time="33069928"/>
            <node id="3842" radius="1.5" x="3049" y="2787" z="424" inVp="0" inMag="1" time="33064398"/>
            <node id="3841" radius="1.5" x="3011" y="2784" z="425" inVp="0" inMag="1" time="33058483"/>
            <node id="3840" radius="1.5" x="2950" y="2805" z="418" inVp="0" inMag="1" time="33056152"/>
            <node id="3839" radius="1.5" x="2554" y="2847" z="471" inVp="0" inMag="1" time="33044389"/>
            <node id="3838" radius="1.5" x="2529" y="2849" z="456" inVp="0" inMag="1" time="33041558"/>
            <node id="3837" radius="1.5" x="2579" y="2845" z="449" inVp="0" inMag="1" time="33038737"/>
            <node id="3836" radius="1.5" x="2646" y="2848" z="449" inVp="0" inMag="1" time="33032463"/>
            <node id="3835" radius="1.5" x="2679" y="2849" z="452" inVp="0" inMag="1" time="33025718"/>
            <node id="3834" radius="1.5" x="2709" y="2817" z="450" inVp="0" inMag="1" time="33017370"/>
            <node id="3833" radius="1.5" x="2733" y="2795" z="441" inVp="0" inMag="1" time="33013789"/>
            <node id="3832" radius="1.5" x="2760" y="2818" z="435" inVp="0" inMag="1" time="33009958"/>
            <node id="3831" radius="1.5" x="2806" y="2823" z="434" inVp="0" inMag="1" time="33007524"/>
            <node id="3830" radius="1.5" x="2818" y="2810" z="430" inVp="0" inMag="1" time="33003842"/>
            <node id="3829" radius="1.5" x="2847" y="2835" z="426" inVp="0" inMag="1" time="32999761"/>
        </nodes>
        <edges>
            <edge source="3828" target="3829"/>
            <edge source="3828" target="3840"/>
            <edge source="3842" target="3843"/>
            <edge source="3841" target="3842"/>
            <edge source="3840" target="3841"/>
            <edge source="3838" target="3839"/>
            <edge source="3837" target="3838"/>
            <edge source="3836" target="3837"/>
            <edge source="3835" target="3836"/>
            <edge source="3834" target="3835"/>
            <edge source="3833" target="3834"/>
            <edge source="3832" target="3833"/>
            <edge source="3831" target="3832"/>
            <edge source="3830" target="3831"/>
            <edge source="3829" target="3830"/>
        </edges>
    </thing>
    <thing id="118" color.r="-1." color.g="-1." color.b="-1." color.a="1." comment="">
        <nodes>
            <node id="3818" radius="1.5" x="2985" y="2900" z="273" inVp="0" inMag="1" time="32897177"/>
            <node id="3827" radius="1.5" x="3072" y="2905" z="287" inVp="2" inMag="1" time="32953317"/>
            <node id="3826" radius="1.5" x="3043" y="2896" z="284" inVp="0" inMag="1" time="32944723"/>
            <node id="3825" radius="1.5" x="2667" y="3200" z="208" inVp="1" inMag="1" time="32937491"/>
            <node id="3824" radius="1.5" x="2694" y="3177" z="213" inVp="0" inMag="1" time="32929262"/>
            <node id="3823" radius="1.5" x="2746" y="3126" z="224" inVp="0" inMag="1" time="32926515"/>
            <node id="3822" radius="1.5" x="2805" y="3065" z="235" inVp="0" inMag="1" time="32923732"/>
            <node id="3821" radius="1.5" x="2860" y="2978" z="241" inVp="0" inMag="1" time="32918651"/>
            <node id="3820" radius="1.5" x="2893" y="2932" z="249" inVp="0" inMag="1" time="32915136"/>
            <node id="3819" radius="1.5" x="2947" y="2894" z="261" inVp="0" inMag="1" time="32907556"/>
        </nodes>
        <edges>
            <edge source="3818" target="3819"/>
            <edge source="3818" target="3826"/>
            <edge source="3826" target="3827"/>
            <edge source="3824" target="3825"/>
            <edge source="3823" target="3824"/>
            <edge source="3822" target="3823"/>
            <edge source="3821" target="3822"/>
            <edge source="3820" target="3821"/>
            <edge source="3819" target="3820"/>
        </edges>
    </thing>
    <thing id="117" color.r="-1." color.g="-1." color.b="-1." color.a="1." comment="">
        <nodes>
            <node id="3802" radius="1.5" x="2814" y="2637" z="109" inVp="0" inMag="1" time="32799424"/>
            <node id="3817" radius="1.5" x="3072" y="2832" z="227" inVp="2" inMag="1" time="32875805"/>
            <node id="3816" radius="1.5" x="3065" y="2834" z="224" inVp="0" inMag="1" time="32870609"/>
            <node id="3815" radius="1.5" x="3033" y="2816" z="209" inVp="0" inMag="1" time="32867609"/>
            <node id="3814" radius="1.5" x="2964" y="2812" z="196" inVp="0" inMag="1" time="32864612"/>
            <node id="3813" radius="1.5" x="2934" y="2787" z="174" inVp="0" inMag="1" time="32861196"/>
            <node id="3812" radius="1.5" x="2909" y="2786" z="158" inVp="0" inMag="1" time="32857698"/>
            <node id="3811" radius="1.5" x="2878" y="2737" z="143" inVp="0" inMag="1" time="32854616"/>
            <node id="3810" radius="1.5" x="2846" y="2691" z="125" inVp="0" inMag="1" time="32850867"/>
            <node id="3809" radius="1.5" x="2736" y="2395" z="2" inVp="0" inMag="1" time="32845403"/>
            <node id="3808" radius="1.5" x="2758" y="2426" z="21" inVp="0" inMag="1" time="32840739"/>
            <node id="3807" radius="1.5" x="2742" y="2468" z="32" inVp="0" inMag="1" time="32838241"/>
            <node id="3806" radius="1.5" x="2764" y="2478" z="54" inVp="0" inMag="1" time="32833410"/>
            <node id="3805" radius="1.5" x="2756" y="2521" z="59" inVp="0" inMag="1" time="32809088"/>
            <node id="3804" radius="1.5" x="2764" y="2581" z="81" inVp="0" inMag="1" time="32805422"/>
            <node id="3803" radius="1.5" x="2788" y="2594" z="95" inVp="0" inMag="1" time="32802425"/>
        </nodes>
        <edges>
            <edge source="3802" target="3803"/>
            <edge source="3802" target="3810"/>
            <edge source="3816" target="3817"/>
            <edge source="3815" target="3816"/>
            <edge source="3814" target="3815"/>
            <edge source="3813" target="3814"/>
            <edge source="3812" target="3813"/>
            <edge source="3811" target="3812"/>
            <edge source="3810" target="3811"/>
            <edge source="3808" target="3809"/>
            <edge source="3807" target="3808"/>
            <edge source="3806" target="3807"/>
            <edge source="3805" target="3806"/>
            <edge source="3804" target="3805"/>
            <edge source="3803" target="3804"/>
        </edges>
    </thing>
    <thing id="116" color.r="-1." color.g="-1." color.b="-1." color.a="1." comment="">
        <nodes>
            <node id="3786" radius="1.5" x="2666" y="2955" z="305" inVp="0" inMag="1" time="32679600"/>
            <node id="3801" radius="1.5" x="2457" y="2716" z="197" inVp="0" inMag="1" time="32749485"/>
            <node id="3800" radius="1.5" x="2442" y="2742" z="203" inVp="0" inMag="1" time="32745653"/>
            <node id="3799" radius="1.5" x="2452" y="2772" z="214" inVp="0" inMag="1" time="32743237"/>
            <node id="3798" radius="1.5" x="2470" y="2809" z="231" inVp="0" inMag="1" time="32740156"/>
            <node id="3797" radius="1.5" x="2519" y="2844" z="251" inVp="0" inMag="1" time="32736490"/>
            <node id="3796" radius="1.5" x="2564" y="2850" z="268" inVp="0" inMag="1" time="32733075"/>
            <node id="3795" radius="1.5" x="2588" y="2871" z="284" inVp="0" inMag="1" time="32729910"/>
            <node id="3794" radius="1.5" x="2640" y="2897" z="296" inVp="0" inMag="1" time="32727328"/>
            <node id="3793" radius="1.5" x="2789" y="3200" z="375" inVp="1" inMag="1" time="32722930"/>
            <node id="3792" radius="1.5" x="2793" y="3186" z="374" inVp="0" inMag="1" time="32716134"/>
            <node id="3791" radius="1.5" x="2786" y="3165" z="362" inVp="0" inMag="1" time="32713218"/>
            <node id="3790" radius="1.5" x="2774" y="3125" z="350" inVp="0" inMag="1" time="32710468"/>
            <node id="3789" radius="1.5" x="2741" y="3086" z="338" inVp="0" inMag="1" time="32707638"/>
            <node id="3788" radius="1.5" x="2707" y="3053" z="327" inVp="0" inMag="1" time="32703955"/>
            <node id="3787" radius="1.5" x="2683" y="3017" z="316" inVp="0" inMag="1" time="32699375"/>
        </nodes>
        <edges>
            <edge source="3786" target="3787"/>
            <edge source="3786" target="3794"/>
            <edge source="3800" target="3801"/>
            <edge source="3799" target="3800"/>
            <edge source="3798" target="3799"/>
            <edge source="3797" target="3798"/>
            <edge source="3796" target="3797"/>
            <edge source="3795" target="3796"/>
            <edge source="3794" target="3795"/>
            <edge source="3792" target="3793"/>
            <edge source="3791" target="3792"/>
            <edge source="3790" target="3791"/>
            <edge source="3789" target="3790"/>
            <edge source="3788" target="3789"/>
            <edge source="3787" target="3788"/>
        </edges>
    </thing>
    <thing id="115" color.r="-1." color.g="-1." color.b="-1." color.a="1." comment="">
        <nodes>
            <node id="3770" radius="1.5" x="2360" y="2664" z="37" inVp="0" inMag="1" time="32584346"/>
            <node id="3785" radius="1.5" x="2547" y="2993" z="159" inVp="0" inMag="1" time="32649998"/>
            <node id="3784" radius="1.5" x="2499" y="2976" z="147" inVp="0" inMag="1" time="32647000"/>
            <node id="3783" radius="1.5" x="2466" y="2931" z="137" inVp="0" inMag="1" time="32641337"/>
            <node id="3782" radius="1.5" x="2413" y="2872" z="119" inVp="0" inMag="1" time="32637488"/>
            <node id="3781" radius="1.5" x="2380" y="2819" z="100" inVp="0" inMag="1" time="32632824"/>
            <node id="3780" radius="1.5" x="2359" y="2773" z="88" inVp="0" inMag="1" time="32629742"/>
            <node id="3779" radius="1.5" x="2351" y="2740" z="71" inVp="0" inMag="1" time="32626327"/>
            <node id="3778" radius="1.5" x="2347" y="2715" z="46" inVp="0" inMag="1" time="32618808"/>
            <node id="3777" radius="1.5" x="2469" y="2527" z="2" inVp="0" inMag="1" time="32614033"/>
            <node id="3776" radius="1.5" x="2471" y="2540" z="7" inVp="0" inMag="1" time="32611034"/>
            <node id="3775" radius="1.5" x="2448" y="2571" z="17" inVp="0" inMag="1" time="32607370"/>
            <node id="3774" radius="1.5" x="2328" y="2632" z="2" inVp="0" inMag="1" time="32602871"/>
            <node id="3773" radius="1.5" x="2345" y="2635" z="15" inVp="0" inMag="1" time="32599290"/>
            <node id="3772" radius="1.5" x="2394" y="2609" z="24" inVp="0" inMag="1" time="32595042"/>
            <node id="3771" radius="1.5" x="2368" y="2635" z="25" inVp="0" inMag="1" time="32587546"/>
        </nodes>
        <edges>
            <edge source="3770" target="3771"/>
            <edge source="3770" target="3778"/>
            <edge source="3784" target="3785"/>
            <edge source="3783" target="3784"/>
            <edge source="3782" target="3783"/>
            <edge source="3781" target="3782"/>
            <edge source="3780" target="3781"/>
            <edge source="3779" target="3780"/>
            <edge source="3778" target="3779"/>
            <edge source="3776" target="3777"/>
            <edge source="3775" target="3776"/>
            <edge source="3773" target="3774"/>
            <edge source="3772" target="3773"/>
            <edge source="3772" target="3775"/>
            <edge source="3771" target="3772"/>
        </edges>
    </thing>
    <thing id="114" color.r="-1." color.g="-1." color.b="-1." color.a="1." comment="">
        <nodes>
            <node id="3751" radius="1.5" x="2392" y="2715" z="36" inVp="0" inMag="1" time="32487661"/>
            <node id="3769" radius="1.5" x="2354" y="2664" z="2" inVp="0" inMag="1" time="32568172"/>
            <node id="3768" radius="1.5" x="2370" y="2695" z="18" inVp="0" inMag="1" time="32563941"/>
            <node id="3767" radius="1.5" x="3072" y="3106" z="253" inVp="2" inMag="1" time="32557228"/>
            <node id="3766" radius="1.5" x="3061" y="3108" z="249" inVp="0" inMag="1" time="32550364"/>
            <node id="3765" radius="1.5" x="3028" y="3116" z="242" inVp="0" inMag="1" time="32548031"/>
            <node id="3764" radius="1.5" x="2966" y="3131" z="232" inVp="0" inMag="1" time="32545366"/>
            <node id="3763" radius="1.5" x="2917" y="3115" z="219" inVp="0" inMag="1" time="32542370"/>
            <node id="3762" radius="1.5" x="2868" y="3074" z="208" inVp="0" inMag="1" time="32539870"/>
            <node id="3761" radius="1.5" x="2823" y="3042" z="190" inVp="0" inMag="1" time="32536371"/>
            <node id="3760" radius="1.5" x="2775" y="3021" z="171" inVp="0" inMag="1" time="32533039"/>
            <node id="3759" radius="1.5" x="2751" y="3000" z="164" inVp="0" inMag="1" time="32524044"/>
            <node id="3758" radius="1.5" x="2665" y="2950" z="151" inVp="0" inMag="1" time="32520879"/>
            <node id="3757" radius="1.5" x="2627" y="2897" z="136" inVp="0" inMag="1" time="32517546"/>
            <node id="3756" radius="1.5" x="2598" y="2817" z="128" inVp="0" inMag="1" time="32509551"/>
            <node id="3755" radius="1.5" x="2570" y="2794" z="120" inVp="0" inMag="1" time="32502121"/>
            <node id="3754" radius="1.5" x="2520" y="2775" z="101" inVp="0" inMag="1" time="32499207"/>
            <node id="3753" radius="1.5" x="2469" y="2752" z="79" inVp="0" inMag="1" time="32495941"/>
            <node id="3752" radius="1.5" x="2427" y="2724" z="57" inVp="0" inMag="1" time="32492276"/>
        </nodes>
        <edges>
            <edge source="3751" target="3752"/>
            <edge source="3751" target="3768"/>
            <edge source="3768" target="3769"/>
            <edge source="3766" target="3767"/>
            <edge source="3765" target="3766"/>
            <edge source="3764" target="3765"/>
            <edge source="3763" target="3764"/>
            <edge source="3762" target="3763"/>
            <edge source="3761" target="3762"/>
            <edge source="3760" target="3761"/>
            <edge source="3759" target="3760"/>
            <edge source="3758" target="3759"/>
            <edge source="3757" target="3758"/>
            <edge source="3756" target="3757"/>
            <edge source="3755" target="3756"/>
            <edge source="3754" target="3755"/>
            <edge source="3753" target="3754"/>
            <edge source="3752" target="3753"/>
        </edges>
    </thing>
    <thing id="113" color.r="-1." color.g="-1." color.b="-1." color.a="1." comment="">
        <nodes>
            <node id="3696" radius="1.5" x="2173" y="2410" z="45" inVp="0" inMag="1" time="32164451"/>
            <node id="3750" radius="1.5" x="2356" y="2819" z="89" inVp="0" inMag="1" time="32462972"/>
            <node id="3749" radius="1.5" x="2311" y="2762" z="76" inVp="0" inMag="1" time="32459876"/>
            <node id="3748" radius="1.5" x="2274" y="2703" z="76" inVp="0" inMag="1" time="32449312"/>
            <node id="3747" radius="1.5" x="2049" y="2611" z="29" inVp="2" inMag="1" time="32444106"/>
            <node id="3746" radius="1.5" x="2058" y="2615" z="31" inVp="0" inMag="1" time="32436970"/>
            <node id="3745" radius="1.5" x="2087" y="2627" z="40" inVp="0" inMag="1" time="32434054"/>
            <node id="3744" radius="1.5" x="2128" y="2635" z="51" inVp="0" inMag="1" time="32431388"/>
            <node id="3743" radius="1.5" x="2162" y="2645" z="61" inVp="0" inMag="1" time="32428307"/>
            <node id="3742" radius="1.5" x="2216" y="2642" z="80" inVp="0" inMag="1" time="32418811"/>
            <node id="3741" radius="1.5" x="2205" y="2562" z="69" inVp="0" inMag="1" time="32415813"/>
            <node id="3740" radius="1.5" x="2200" y="2513" z="59" inVp="0" inMag="1" time="32411982"/>
            <node id="3739" radius="1.5" x="2268" y="2466" z="158" inVp="0" inMag="1" time="32401404"/>
            <node id="3738" radius="1.5" x="2257" y="2461" z="141" inVp="0" inMag="1" time="32398322"/>
            <node id="3737" radius="1.5" x="2251" y="2435" z="121" inVp="0" inMag="1" time="32393824"/>
            <node id="3736" radius="1.5" x="2234" y="2410" z="99" inVp="0" inMag="1" time="32389843"/>
            <node id="3735" radius="1.5" x="2215" y="2405" z="81" inVp="0" inMag="1" time="32385512"/>
            <node id="3734" radius="1.5" x="2171" y="2390" z="58" inVp="0" inMag="1" time="32380109"/>
            <node id="3733" radius="1.5" x="2184" y="2433" z="49" inVp="0" inMag="1" time="32374151"/>
            <node id="3732" radius="1.5" x="2309" y="2212" z="2" inVp="0" inMag="1" time="32364322"/>
            <node id="3731" radius="1.5" x="2290" y="2221" z="7" inVp="0" inMag="1" time="32360989"/>
            <node id="3730" radius="1.5" x="2777" y="2553" z="166" inVp="0" inMag="1" time="32349745"/>
            <node id="3729" radius="1.5" x="2766" y="2461" z="169" inVp="0" inMag="1" time="32334253"/>
            <node id="3728" radius="1.5" x="2743" y="2440" z="175" inVp="0" inMag="1" time="32330588"/>
            <node id="3727" radius="1.5" x="2730" y="2433" z="188" inVp="0" inMag="1" time="32324092"/>
            <node id="3726" radius="1.5" x="2688" y="2391" z="191" inVp="0" inMag="1" time="32320558"/>
            <node id="3725" radius="1.5" x="2639" y="2379" z="195" inVp="0" inMag="1" time="32314647"/>
            <node id="3724" radius="1.5" x="2675" y="2329" z="259" inVp="0" inMag="1" time="32306899"/>
            <node id="3723" radius="1.5" x="2649" y="2322" z="249" inVp="0" inMag="1" time="32304652"/>
            <node id="3722" radius="1.5" x="2625" y="2324" z="237" inVp="0" inMag="1" time="32301904"/>
            <node id="3721" radius="1.5" x="2589" y="2317" z="216" inVp="0" inMag="1" time="32298248"/>
            <node id="3720" radius="1.5" x="2551" y="2333" z="203" inVp="0" inMag="1" time="32293140"/>
            <node id="3719" radius="1.5" x="2536" y="2354" z="187" inVp="0" inMag="1" time="32286309"/>
            <node id="3718" radius="1.5" x="2500" y="2339" z="168" inVp="0" inMag="1" time="32282728"/>
            <node id="3717" radius="1.5" x="2470" y="2318" z="147" inVp="0" inMag="1" time="32278397"/>
            <node id="3716" radius="1.5" x="2442" y="2306" z="126" inVp="0" inMag="1" time="32274231"/>
            <node id="3715" radius="1.5" x="2419" y="2301" z="106" inVp="0" inMag="1" time="32270234"/>
            <node id="3714" radius="1.5" x="2382" y="2301" z="89" inVp="0" inMag="1" time="32267079"/>
            <node id="3713" radius="1.5" x="2334" y="2905" z="81" inVp="0" inMag="1" time="32254908"/>
            <node id="3712" radius="1.5" x="2363" y="2894" z="94" inVp="0" inMag="1" time="32251243"/>
            <node id="3711" radius="1.5" x="2392" y="2831" z="97" inVp="0" inMag="1" time="32241499"/>
            <node id="3710" radius="1.5" x="2392" y="2751" z="96" inVp="0" inMag="1" time="32238994"/>
            <node id="3709" radius="1.5" x="2360" y="2649" z="89" inVp="0" inMag="1" time="32231497"/>
            <node id="3708" radius="1.5" x="2362" y="2511" z="83" inVp="0" inMag="1" time="32225834"/>
            <node id="3707" radius="1.5" x="2357" y="2442" z="76" inVp="0" inMag="1" time="32219069"/>
            <node id="3706" radius="1.5" x="2350" y="2300" z="75" inVp="0" inMag="1" time="32210673"/>
            <node id="3705" radius="1.5" x="2313" y="2266" z="57" inVp="0" inMag="1" time="32207509"/>
            <node id="3704" radius="1.5" x="2284" y="2260" z="35" inVp="0" inMag="1" time="32203693"/>
            <node id="3703" radius="1.5" x="2261" y="2278" z="22" inVp="0" inMag="1" time="32200212"/>
            <node id="3702" radius="1.5" x="2235" y="2259" z="11" inVp="0" inMag="1" time="32191567"/>
            <node id="3701" radius="1.5" x="2051" y="2338" z="2" inVp="0" inMag="1" time="32187485"/>
            <node id="3700" radius="1.5" x="2094" y="2324" z="4" inVp="0" inMag="1" time="32182254"/>
            <node id="3699" radius="1.5" x="2157" y="2300" z="11" inVp="0" inMag="1" time="32178856"/>
            <node id="3698" radius="1.5" x="2153" y="2324" z="20" inVp="0" inMag="1" time="32175874"/>
            <node id="3697" radius="1.5" x="2163" y="2351" z="35" inVp="0" inMag="1" time="32172476"/>
        </nodes>
        <edges>
            <edge source="3696" target="3697"/>
            <edge source="3696" target="3733"/>
            <edge source="3749" target="3750"/>
            <edge source="3748" target="3749"/>
            <edge source="3746" target="3747"/>
            <edge source="3745" target="3746"/>
            <edge source="3744" target="3745"/>
            <edge source="3743" target="3744"/>
            <edge source="3742" target="3743"/>
            <edge source="3742" target="3748"/>
            <edge source="3741" target="3742"/>
            <edge source="3740" target="3741"/>
            <edge source="3738" target="3739"/>
            <edge source="3737" target="3738"/>
            <edge source="3736" target="3737"/>
            <edge source="3735" target="3736"/>
            <edge source="3734" target="3735"/>
            <edge source="3733" target="3740"/>
            <edge source="3733" target="3734"/>
            <edge source="3731" target="3732"/>
            <edge source="3729" target="3730"/>
            <edge source="3728" target="3729"/>
            <edge source="3727" target="3728"/>
            <edge source="3726" target="3727"/>
            <edge source="3725" target="3726"/>
            <edge source="3723" target="3724"/>
            <edge source="3722" target="3723"/>
            <edge source="3721" target="3722"/>
            <edge source="3720" target="3721"/>
            <edge source="3719" target="3720"/>
            <edge source="3719" target="3725"/>
            <edge source="3718" target="3719"/>
            <edge source="3717" target="3718"/>
            <edge source="3716" target="3717"/>
            <edge source="3715" target="3716"/>
            <edge source="3714" target="3715"/>
            <edge source="3712" target="3713"/>
            <edge source="3711" target="3712"/>
            <edge source="3710" target="3711"/>
            <edge source="3709" target="3710"/>
            <edge source="3708" target="3709"/>
            <edge source="3707" target="3708"/>
            <edge source="3706" target="3707"/>
            <edge source="3706" target="3714"/>
            <edge source="3705" target="3706"/>
            <edge source="3704" target="3705"/>
            <edge source="3703" target="3704"/>
            <edge source="3702" target="3703"/>
            <edge source="3702" target="3731"/>
            <edge source="3700" target="3701"/>
            <edge source="3699" target="3700"/>
            <edge source="3699" target="3702"/>
            <edge source="3698" target="3699"/>
            <edge source="3697" target="3698"/>
        </edges>
    </thing>
    <thing id="112" color.r="-1." color.g="-1." color.b="-1." color.a="1." comment="">
        <nodes>
            <node id="3656" radius="1.5" x="2640" y="2930" z="136" inVp="0" inMag="1" time="31890135"/>
            <node id="3695" radius="1.5" x="2932" y="2765" z="157" inVp="0" inMag="1" time="32114759"/>
            <node id="3694" radius="1.5" x="2904" y="2766" z="170" inVp="0" inMag="1" time="32103932"/>
            <node id="3693" radius="1.5" x="2885" y="2800" z="171" inVp="0" inMag="1" time="32094769"/>
            <node id="3692" radius="1.5" x="2859" y="2897" z="171" inVp="0" inMag="1" time="32088772"/>
            <node id="3691" radius="1.5" x="2810" y="2936" z="164" inVp="0" inMag="1" time="32084774"/>
            <node id="3690" radius="1.5" x="2751" y="2957" z="156" inVp="0" inMag="1" time="32075362"/>
            <node id="3689" radius="1.5" x="2690" y="2959" z="148" inVp="0" inMag="1" time="32072214"/>
            <node id="3688" radius="1.5" x="2348" y="3200" z="119" inVp="1" inMag="1" time="32067103"/>
            <node id="3687" radius="1.5" x="2340" y="3180" z="115" inVp="0" inMag="1" time="32059553"/>
            <node id="3686" radius="1.5" x="2325" y="3125" z="101" inVp="0" inMag="1" time="32056804"/>
            <node id="3685" radius="1.5" x="2331" y="3083" z="89" inVp="0" inMag="1" time="32054389"/>
            <node id="3684" radius="1.5" x="2314" y="3020" z="76" inVp="0" inMag="1" time="32048144"/>
            <node id="3683" radius="1.5" x="2308" y="2966" z="66" inVp="0" inMag="1" time="32045392"/>
            <node id="3682" radius="1.5" x="2151" y="2600" z="45" inVp="0" inMag="1" time="32035382"/>
            <node id="3681" radius="1.5" x="2211" y="2650" z="59" inVp="0" inMag="1" time="32032216"/>
            <node id="3680" radius="1.5" x="2240" y="2681" z="68" inVp="0" inMag="1" time="32020689"/>
            <node id="3679" radius="1.5" x="2245" y="2722" z="62" inVp="0" inMag="1" time="32016857"/>
            <node id="3678" radius="1.5" x="2247" y="2751" z="51" inVp="0" inMag="1" time="32010705"/>
            <node id="3677" radius="1.5" x="2278" y="2817" z="52" inVp="0" inMag="1" time="32001533"/>
            <node id="3676" radius="1.5" x="2748" y="2450" z="52" inVp="0" inMag="1" time="31991453"/>
            <node id="3675" radius="1.5" x="2773" y="2475" z="67" inVp="0" inMag="1" time="31987872"/>
            <node id="3674" radius="1.5" x="2761" y="2527" z="86" inVp="0" inMag="1" time="31981875"/>
            <node id="3673" radius="1.5" x="2692" y="2551" z="76" inVp="0" inMag="1" time="31975629"/>
            <node id="3672" radius="1.5" x="2600" y="2585" z="65" inVp="0" inMag="1" time="31973045"/>
            <node id="3671" radius="1.5" x="2543" y="2577" z="50" inVp="0" inMag="1" time="31967550"/>
            <node id="3670" radius="1.5" x="2486" y="2579" z="39" inVp="0" inMag="1" time="31964716"/>
            <node id="3669" radius="1.5" x="2449" y="2604" z="23" inVp="0" inMag="1" time="31960886"/>
            <node id="3668" radius="1.5" x="2407" y="2599" z="2" inVp="0" inMag="1" time="31953887"/>
            <node id="3667" radius="1.5" x="2359" y="2624" z="5" inVp="0" inMag="1" time="31943976"/>
            <node id="3666" radius="1.5" x="2343" y="2684" z="18" inVp="0" inMag="1" time="31939812"/>
            <node id="3665" radius="1.5" x="2332" y="2731" z="29" inVp="0" inMag="1" time="31937228"/>
            <node id="3664" radius="1.5" x="2327" y="2801" z="44" inVp="0" inMag="1" time="31933982"/>
            <node id="3663" radius="1.5" x="2303" y="2848" z="52" inVp="0" inMag="1" time="31930482"/>
            <node id="3662" radius="1.5" x="2316" y="2895" z="61" inVp="0" inMag="1" time="31920988"/>
            <node id="3661" radius="1.5" x="2400" y="2876" z="90" inVp="0" inMag="1" time="31910410"/>
            <node id="3660" radius="1.5" x="2409" y="2882" z="95" inVp="0" inMag="1" time="31904496"/>
            <node id="3659" radius="1.5" x="2452" y="2909" z="111" inVp="0" inMag="1" time="31901497"/>
            <node id="3658" radius="1.5" x="2558" y="2907" z="123" inVp="0" inMag="1" time="31897915"/>
            <node id="3657" radius="1.5" x="2599" y="2907" z="127" inVp="0" inMag="1" time="31893669"/>
        </nodes>
        <edges>
            <edge source="3656" target="3657"/>
            <edge source="3656" target="3689"/>
            <edge source="3694" target="3695"/>
            <edge source="3693" target="3694"/>
            <edge source="3692" target="3693"/>
            <edge source="3691" target="3692"/>
            <edge source="3690" target="3691"/>
            <edge source="3689" target="3690"/>
            <edge source="3687" target="3688"/>
            <edge source="3686" target="3687"/>
            <edge source="3685" target="3686"/>
            <edge source="3684" target="3685"/>
            <edge source="3683" target="3684"/>
            <edge source="3681" target="3682"/>
            <edge source="3680" target="3681"/>
            <edge source="3679" target="3680"/>
            <edge source="3678" target="3679"/>
            <edge source="3677" target="3678"/>
            <edge source="3675" target="3676"/>
            <edge source="3674" target="3675"/>
            <edge source="3673" target="3674"/>
            <edge source="3672" target="3673"/>
            <edge source="3671" target="3672"/>
            <edge source="3670" target="3671"/>
            <edge source="3669" target="3670"/>
            <edge source="3668" target="3669"/>
            <edge source="3667" target="3668"/>
            <edge source="3666" target="3667"/>
            <edge source="3665" target="3666"/>
            <edge source="3664" target="3665"/>
            <edge source="3663" target="3664"/>
            <edge source="3663" target="3677"/>
            <edge source="3662" target="3663"/>
            <edge source="3662" target="3683"/>
            <edge source="3661" target="3662"/>
            <edge source="3660" target="3661"/>
            <edge source="3659" target="3660"/>
            <edge source="3658" target="3659"/>
            <edge source="3657" target="3658"/>
        </edges>
    </thing>
    <thing id="111" color.r="-1." color.g="-1." color.b="-1." color.a="1." comment="">
        <nodes>
            <node id="3633" radius="1.5" x="2606" y="2984" z="159" inVp="0" inMag="1" time="31747072"/>
            <node id="3655" radius="1.5" x="2784" y="3200" z="91" inVp="1" inMag="1" time="31868237"/>
            <node id="3654" radius="1.5" x="2776" y="3180" z="93" inVp="0" inMag="1" time="31862866"/>
            <node id="3653" radius="1.5" x="2793" y="3160" z="101" inVp="0" inMag="1" time="31847458"/>
            <node id="3652" radius="1.5" x="2744" y="3130" z="108" inVp="0" inMag="1" time="31845290"/>
            <node id="3651" radius="1.5" x="2708" y="3121" z="118" inVp="0" inMag="1" time="31840128"/>
            <node id="3650" radius="1.5" x="2668" y="3068" z="128" inVp="0" inMag="1" time="31837628"/>
            <node id="3649" radius="1.5" x="2659" y="3029" z="144" inVp="0" inMag="1" time="31834546"/>
            <node id="3648" radius="1.5" x="2145" y="2879" z="324" inVp="0" inMag="1" time="31826367"/>
            <node id="3647" radius="1.5" x="2182" y="2841" z="319" inVp="0" inMag="1" time="31822785"/>
            <node id="3646" radius="1.5" x="2233" y="2820" z="305" inVp="0" inMag="1" time="31818953"/>
            <node id="3645" radius="1.5" x="2241" y="2812" z="290" inVp="0" inMag="1" time="31809708"/>
            <node id="3644" radius="1.5" x="2297" y="2814" z="279" inVp="0" inMag="1" time="31803630"/>
            <node id="3643" radius="1.5" x="2364" y="2853" z="279" inVp="0" inMag="1" time="31802045"/>
            <node id="3642" radius="1.5" x="2347" y="2833" z="266" inVp="0" inMag="1" time="31792218"/>
            <node id="3641" radius="1.5" x="2365" y="2828" z="250" inVp="0" inMag="1" time="31787803"/>
            <node id="3640" radius="1.5" x="2428" y="2862" z="257" inVp="0" inMag="1" time="31783954"/>
            <node id="3639" radius="1.5" x="2457" y="2870" z="247" inVp="0" inMag="1" time="31777708"/>
            <node id="3638" radius="1.5" x="2469" y="2899" z="233" inVp="0" inMag="1" time="31774792"/>
            <node id="3637" radius="1.5" x="2519" y="2879" z="216" inVp="0" inMag="1" time="31771461"/>
            <node id="3636" radius="1.5" x="2549" y="2909" z="200" inVp="0" inMag="1" time="31765363"/>
            <node id="3635" radius="1.5" x="2561" y="2963" z="181" inVp="0" inMag="1" time="31762116"/>
            <node id="3634" radius="1.5" x="2594" y="2996" z="171" inVp="0" inMag="1" time="31756619"/>
        </nodes>
        <edges>
            <edge source="3633" target="3634"/>
            <edge source="3633" target="3649"/>
            <edge source="3654" target="3655"/>
            <edge source="3653" target="3654"/>
            <edge source="3652" target="3653"/>
            <edge source="3651" target="3652"/>
            <edge source="3650" target="3651"/>
            <edge source="3649" target="3650"/>
            <edge source="3647" target="3648"/>
            <edge source="3646" target="3647"/>
            <edge source="3645" target="3646"/>
            <edge source="3644" target="3645"/>
            <edge source="3643" target="3644"/>
            <edge source="3642" target="3643"/>
            <edge source="3641" target="3642"/>
            <edge source="3640" target="3641"/>
            <edge source="3639" target="3640"/>
            <edge source="3638" target="3639"/>
            <edge source="3637" target="3638"/>
            <edge source="3636" target="3637"/>
            <edge source="3635" target="3636"/>
            <edge source="3634" target="3635"/>
        </edges>
    </thing>
    <thing id="110" color.r="-1." color.g="-1." color.b="-1." color.a="1." comment="">
        <nodes>
            <node id="3605" radius="1.5" x="2577" y="2729" z="153" inVp="0" inMag="1" time="31578404"/>
            <node id="3632" radius="1.5" x="2535" y="3200" z="201" inVp="1" inMag="1" time="31725783"/>
            <node id="3631" radius="1.5" x="2530" y="3168" z="194" inVp="0" inMag="1" time="31717553"/>
            <node id="3630" radius="1.5" x="2523" y="3084" z="194" inVp="0" inMag="1" time="31710056"/>
            <node id="3629" radius="1.5" x="2524" y="3044" z="183" inVp="0" inMag="1" time="31707309"/>
            <node id="3628" radius="1.5" x="2520" y="2981" z="167" inVp="0" inMag="1" time="31703646"/>
            <node id="3627" radius="1.5" x="2516" y="2928" z="152" inVp="0" inMag="1" time="31700146"/>
            <node id="3626" radius="1.5" x="2692" y="3040" z="243" inVp="0" inMag="1" time="31691533"/>
            <node id="3625" radius="1.5" x="2731" y="3117" z="255" inVp="0" inMag="1" time="31686619"/>
            <node id="3624" radius="1.5" x="2794" y="3102" z="252" inVp="0" inMag="1" time="31683372"/>
            <node id="3623" radius="1.5" x="2787" y="3068" z="241" inVp="0" inMag="1" time="31678705"/>
            <node id="3622" radius="1.5" x="2787" y="3024" z="223" inVp="0" inMag="1" time="31674803"/>
            <node id="3621" radius="1.5" x="2791" y="2990" z="203" inVp="0" inMag="1" time="31669793"/>
            <node id="3620" radius="1.5" x="2782" y="2945" z="182" inVp="0" inMag="1" time="31665707"/>
            <node id="3619" radius="1.5" x="2782" y="2859" z="156" inVp="0" inMag="1" time="31661281"/>
            <node id="3618" radius="1.5" x="2777" y="2847" z="149" inVp="0" inMag="1" time="31653201"/>
            <node id="3617" radius="1.5" x="2764" y="2837" z="128" inVp="0" inMag="1" time="31648937"/>
            <node id="3616" radius="1.5" x="2735" y="2845" z="114" inVp="0" inMag="1" time="31645605"/>
            <node id="3615" radius="1.5" x="2709" y="2869" z="102" inVp="0" inMag="1" time="31640007"/>
            <node id="3614" radius="1.5" x="2643" y="2926" z="108" inVp="0" inMag="1" time="31635595"/>
            <node id="3613" radius="1.5" x="2606" y="2931" z="108" inVp="0" inMag="1" time="31621168"/>
            <node id="3612" radius="1.5" x="2536" y="2902" z="106" inVp="0" inMag="1" time="31616166"/>
            <node id="3611" radius="1.5" x="2520" y="2901" z="127" inVp="0" inMag="1" time="31611473"/>
            <node id="3610" radius="1.5" x="2511" y="2884" z="139" inVp="0" inMag="1" time="31603294"/>
            <node id="3609" radius="1.5" x="2516" y="2811" z="137" inVp="0" inMag="1" time="31600628"/>
            <node id="3608" radius="1.5" x="2546" y="2766" z="142" inVp="0" inMag="1" time="31595880"/>
            <node id="3607" radius="1.5" x="2620" y="2602" z="171" inVp="0" inMag="1" time="31586618"/>
            <node id="3606" radius="1.5" x="2584" y="2703" z="163" inVp="0" inMag="1" time="31584035"/>
        </nodes>
        <edges>
            <edge source="3605" target="3606"/>
            <edge source="3605" target="3608"/>
            <edge source="3631" target="3632"/>
            <edge source="3630" target="3631"/>
            <edge source="3629" target="3630"/>
            <edge source="3628" target="3629"/>
            <edge source="3627" target="3628"/>
            <edge source="3625" target="3626"/>
            <edge source="3624" target="3625"/>
            <edge source="3623" target="3624"/>
            <edge source="3622" target="3623"/>
            <edge source="3621" target="3622"/>
            <edge source="3620" target="3621"/>
            <edge source="3619" target="3620"/>
            <edge source="3618" target="3619"/>
            <edge source="3617" target="3618"/>
            <edge source="3616" target="3617"/>
            <edge source="3615" target="3616"/>
            <edge source="3614" target="3615"/>
            <edge source="3613" target="3614"/>
            <edge source="3612" target="3613"/>
            <edge source="3611" target="3612"/>
            <edge source="3610" target="3611"/>
            <edge source="3610" target="3627"/>
            <edge source="3609" target="3610"/>
            <edge source="3608" target="3609"/>
            <edge source="3606" target="3607"/>
        </edges>
    </thing>
    <thing id="109" color.r="-1." color.g="-1." color.b="-1." color.a="1." comment="">
        <nodes>
            <node id="3584" radius="1.5" x="2802" y="2572" z="70" inVp="0" inMag="1" time="31465275"/>
            <node id="3604" radius="1.5" x="2981" y="2477" z="138" inVp="0" inMag="1" time="31551518"/>
            <node id="3603" radius="1.5" x="2958" y="2473" z="123" inVp="0" inMag="1" time="31544521"/>
            <node id="3602" radius="1.5" x="2914" y="2461" z="113" inVp="0" inMag="1" time="31542356"/>
            <node id="3601" radius="1.5" x="2866" y="2511" z="102" inVp="0" inMag="1" time="31539607"/>
            <node id="3600" radius="1.5" x="2857" y="2556" z="87" inVp="0" inMag="1" time="31536708"/>
            <node id="3599" radius="1.5" x="2823" y="3200" z="237" inVp="1" inMag="1" time="31530612"/>
            <node id="3598" radius="1.5" x="2821" y="3182" z="235" inVp="0" inMag="1" time="31524414"/>
            <node id="3597" radius="1.5" x="2800" y="3153" z="221" inVp="0" inMag="1" time="31521849"/>
            <node id="3596" radius="1.5" x="2723" y="3200" z="168" inVp="1" inMag="1" time="31514752"/>
            <node id="3595" radius="1.5" x="2731" y="3188" z="169" inVp="0" inMag="1" time="31508288"/>
            <node id="3594" radius="1.5" x="2747" y="3167" z="180" inVp="0" inMag="1" time="31505539"/>
            <node id="3593" radius="1.5" x="2764" y="3143" z="195" inVp="0" inMag="1" time="31500208"/>
            <node id="3592" radius="1.5" x="2781" y="3111" z="206" inVp="0" inMag="1" time="31490725"/>
            <node id="3591" radius="1.5" x="2786" y="3049" z="195" inVp="0" inMag="1" time="31488076"/>
            <node id="3590" radius="1.5" x="2804" y="2978" z="182" inVp="0" inMag="1" time="31484844"/>
            <node id="3589" radius="1.5" x="2830" y="2900" z="171" inVp="0" inMag="1" time="31482195"/>
            <node id="3588" radius="1.5" x="2856" y="2818" z="157" inVp="0" inMag="1" time="31479213"/>
            <node id="3587" radius="1.5" x="2856" y="2759" z="134" inVp="0" inMag="1" time="31475716"/>
            <node id="3586" radius="1.5" x="2845" y="2694" z="113" inVp="0" inMag="1" time="31472401"/>
            <node id="3585" radius="1.5" x="2815" y="2637" z="94" inVp="0" inMag="1" time="31469501"/>
        </nodes>
        <edges>
            <edge source="3584" target="3585"/>
            <edge source="3584" target="3600"/>
            <edge source="3603" target="3604"/>
            <edge source="3602" target="3603"/>
            <edge source="3601" target="3602"/>
            <edge source="3600" target="3601"/>
            <edge source="3598" target="3599"/>
            <edge source="3597" target="3598"/>
            <edge source="3595" target="3596"/>
            <edge source="3594" target="3595"/>
            <edge source="3593" target="3594"/>
            <edge source="3592" target="3593"/>
            <edge source="3592" target="3597"/>
            <edge source="3591" target="3592"/>
            <edge source="3590" target="3591"/>
            <edge source="3589" target="3590"/>
            <edge source="3588" target="3589"/>
            <edge source="3587" target="3588"/>
            <edge source="3586" target="3587"/>
            <edge source="3585" target="3586"/>
        </edges>
    </thing>
    <thing id="108" color.r="-1." color.g="-1." color.b="-1." color.a="1." comment="">
        <nodes>
            <node id="3576" radius="1.5" x="2875" y="2511" z="46" inVp="0" inMag="1" time="31412801"/>
            <node id="3583" radius="1.5" x="2951" y="2572" z="129" inVp="0" inMag="1" time="31447368"/>
            <node id="3582" radius="1.5" x="2986" y="2548" z="114" inVp="0" inMag="1" time="31444453"/>
            <node id="3581" radius="1.5" x="2949" y="2511" z="92" inVp="0" inMag="1" time="31440962"/>
            <node id="3580" radius="1.5" x="2919" y="2490" z="70" inVp="0" inMag="1" time="31436023"/>
            <node id="3579" radius="1.5" x="2895" y="2486" z="61" inVp="0" inMag="1" time="31430193"/>
            <node id="3578" radius="1.5" x="2869" y="2542" z="2" inVp="0" inMag="1" time="31423830"/>
            <node id="3577" radius="1.5" x="2877" y="2519" z="24" inVp="0" inMag="1" time="31419083"/>
        </nodes>
        <edges>
            <edge source="3576" target="3577"/>
            <edge source="3576" target="3579"/>
            <edge source="3582" target="3583"/>
            <edge source="3581" target="3582"/>
            <edge source="3580" target="3581"/>
            <edge source="3579" target="3580"/>
            <edge source="3577" target="3578"/>
        </edges>
    </thing>
    <thing id="107" color.r="-1." color.g="-1." color.b="-1." color.a="1." comment="">
        <nodes>
            <node id="3561" radius="1.5" x="2877" y="3021" z="159" inVp="0" inMag="1" time="31340770"/>
            <node id="3575" radius="1.5" x="2812" y="2565" z="2" inVp="0" inMag="1" time="31399024"/>
            <node id="3574" radius="1.5" x="2824" y="2579" z="12" inVp="0" inMag="1" time="31395776"/>
            <node id="3573" radius="1.5" x="2856" y="2626" z="41" inVp="0" inMag="1" time="31391945"/>
            <node id="3572" radius="1.5" x="2871" y="2675" z="62" inVp="0" inMag="1" time="31388864"/>
            <node id="3571" radius="1.5" x="2884" y="2721" z="79" inVp="0" inMag="1" time="31385533"/>
            <node id="3570" radius="1.5" x="2872" y="2779" z="92" inVp="0" inMag="1" time="31383034"/>
            <node id="3569" radius="1.5" x="2847" y="2850" z="103" inVp="0" inMag="1" time="31380451"/>
            <node id="3568" radius="1.5" x="2846" y="2933" z="121" inVp="0" inMag="1" time="31377036"/>
            <node id="3567" radius="1.5" x="2860" y="2976" z="143" inVp="0" inMag="1" time="31373304"/>
            <node id="3566" radius="1.5" x="2955" y="3200" z="237" inVp="1" inMag="1" time="31367675"/>
            <node id="3565" radius="1.5" x="2947" y="3175" z="225" inVp="0" inMag="1" time="31356147"/>
            <node id="3564" radius="1.5" x="2923" y="3139" z="210" inVp="0" inMag="1" time="31353480"/>
            <node id="3563" radius="1.5" x="2904" y="3107" z="193" inVp="0" inMag="1" time="31350483"/>
            <node id="3562" radius="1.5" x="2889" y="3066" z="175" inVp="0" inMag="1" time="31347245"/>
        </nodes>
        <edges>
            <edge source="3561" target="3562"/>
            <edge source="3561" target="3567"/>
            <edge source="3574" target="3575"/>
            <edge source="3573" target="3574"/>
            <edge source="3572" target="3573"/>
            <edge source="3571" target="3572"/>
            <edge source="3570" target="3571"/>
            <edge source="3569" target="3570"/>
            <edge source="3568" target="3569"/>
            <edge source="3567" target="3568"/>
            <edge source="3565" target="3566"/>
            <edge source="3564" target="3565"/>
            <edge source="3563" target="3564"/>
            <edge source="3562" target="3563"/>
        </edges>
    </thing>
    <thing id="106" color.r="-1." color.g="-1." color.b="-1." color.a="1." comment="">
        <nodes>
            <node id="3546" radius="1.5" x="2708" y="2362" z="217" inVp="0" inMag="1" time="31248182"/>
            <node id="3560" radius="1.5" x="2896" y="2177" z="210" inVp="1" inMag="1" time="31309553"/>
            <node id="3559" radius="1.5" x="2875" y="2194" z="205" inVp="0" inMag="1" time="31302991"/>
            <node id="3558" radius="1.5" x="2806" y="2207" z="193" inVp="0" inMag="1" time="31300307"/>
            <node id="3557" radius="1.5" x="2726" y="2201" z="176" inVp="0" inMag="1" time="31297609"/>
            <node id="3556" radius="1.5" x="2644" y="2186" z="163" inVp="0" inMag="1" time="31292344"/>
            <node id="3555" radius="1.5" x="2628" y="2203" z="171" inVp="0" inMag="1" time="31285749"/>
            <node id="3554" radius="1.5" x="2644" y="2271" z="187" inVp="0" inMag="1" time="31282866"/>
            <node id="3553" radius="1.5" x="2678" y="2321" z="204" inVp="0" inMag="1" time="31279768"/>
            <node id="3552" radius="1.5" x="2885" y="2421" z="198" inVp="0" inMag="1" time="31274752"/>
            <node id="3551" radius="1.5" x="2884" y="2450" z="214" inVp="0" inMag="1" time="31271472"/>
            <node id="3550" radius="1.5" x="2896" y="2456" z="229" inVp="0" inMag="1" time="31268726"/>
            <node id="3549" radius="1.5" x="2912" y="2468" z="244" inVp="0" inMag="1" time="31257113"/>
            <node id="3548" radius="1.5" x="2837" y="2429" z="244" inVp="0" inMag="1" time="31255396"/>
            <node id="3547" radius="1.5" x="2780" y="2410" z="233" inVp="0" inMag="1" time="31251616"/>
        </nodes>
        <edges>
            <edge source="3546" target="3547"/>
            <edge source="3546" target="3553"/>
            <edge source="3559" target="3560"/>
            <edge source="3558" target="3559"/>
            <edge source="3557" target="3558"/>
            <edge source="3556" target="3557"/>
            <edge source="3555" target="3556"/>
            <edge source="3554" target="3555"/>
            <edge source="3553" target="3554"/>
            <edge source="3551" target="3552"/>
            <edge source="3550" target="3551"/>
            <edge source="3549" target="3550"/>
            <edge source="3548" target="3549"/>
            <edge source="3547" target="3548"/>
        </edges>
    </thing>
    <thing id="105" color.r="-1." color.g="-1." color.b="-1." color.a="1." comment="">
        <nodes>
            <node id="3518" radius="1.5" x="2543" y="2484" z="248" inVp="0" inMag="1" time="31049128"/>
            <node id="3545" radius="1.5" x="2853" y="2177" z="259" inVp="1" inMag="1" time="31206469"/>
            <node id="3544" radius="1.5" x="2845" y="2183" z="256" inVp="0" inMag="1" time="31198889"/>
            <node id="3543" radius="1.5" x="2791" y="2198" z="245" inVp="0" inMag="1" time="31195258"/>
            <node id="3542" radius="1.5" x="2730" y="2229" z="239" inVp="0" inMag="1" time="31183764"/>
            <node id="3541" radius="1.5" x="2692" y="2267" z="234" inVp="0" inMag="1" time="31181111"/>
            <node id="3540" radius="1.5" x="2664" y="2285" z="233" inVp="0" inMag="1" time="31171653"/>
            <node id="3539" radius="1.5" x="2630" y="2347" z="234" inVp="0" inMag="1" time="31167200"/>
            <node id="3538" radius="1.5" x="2573" y="2409" z="235" inVp="0" inMag="1" time="31160259"/>
            <node id="3537" radius="1.5" x="2049" y="2598" z="292" inVp="2" inMag="1" time="31151813"/>
            <node id="3536" radius="1.5" x="2080" y="2589" z="297" inVp="0" inMag="1" time="31141751"/>
            <node id="3535" radius="1.5" x="2142" y="2561" z="304" inVp="0" inMag="1" time="31134587"/>
            <node id="3534" radius="1.5" x="2150" y="2566" z="317" inVp="0" inMag="1" time="31132022"/>
            <node id="3533" radius="1.5" x="2192" y="2574" z="331" inVp="0" inMag="1" time="31129257"/>
            <node id="3532" radius="1.5" x="2271" y="2579" z="342" inVp="0" inMag="1" time="31123538"/>
            <node id="3531" radius="1.5" x="2353" y="2788" z="442" inVp="0" inMag="1" time="31117362"/>
            <node id="3530" radius="1.5" x="2362" y="2750" z="433" inVp="0" inMag="1" time="31113798"/>
            <node id="3529" radius="1.5" x="2359" y="2721" z="417" inVp="0" inMag="1" time="31108367"/>
            <node id="3528" radius="1.5" x="2383" y="2670" z="401" inVp="0" inMag="1" time="31103244"/>
            <node id="3527" radius="1.5" x="2368" y="2637" z="383" inVp="0" inMag="1" time="31098017"/>
            <node id="3526" radius="1.5" x="2365" y="2603" z="359" inVp="0" inMag="1" time="31092491"/>
            <node id="3525" radius="1.5" x="2352" y="2592" z="342" inVp="0" inMag="1" time="31081397"/>
            <node id="3524" radius="1.5" x="2393" y="2589" z="337" inVp="0" inMag="1" time="31075551"/>
            <node id="3523" radius="1.5" x="2468" y="2602" z="335" inVp="0" inMag="1" time="31072695"/>
            <node id="3522" radius="1.5" x="2464" y="2587" z="317" inVp="0" inMag="1" time="31063140"/>
            <node id="3521" radius="1.5" x="2481" y="2576" z="296" inVp="0" inMag="1" time="31058941"/>
            <node id="3520" radius="1.5" x="2506" y="2557" z="280" inVp="0" inMag="1" time="31055926"/>
            <node id="3519" radius="1.5" x="2506" y="2532" z="261" inVp="0" inMag="1" time="31052445"/>
        </nodes>
        <edges>
            <edge source="3518" target="3519"/>
            <edge source="3518" target="3538"/>
            <edge source="3544" target="3545"/>
            <edge source="3543" target="3544"/>
            <edge source="3542" target="3543"/>
            <edge source="3541" target="3542"/>
            <edge source="3540" target="3541"/>
            <edge source="3539" target="3540"/>
            <edge source="3538" target="3539"/>
            <edge source="3536" target="3537"/>
            <edge source="3535" target="3536"/>
            <edge source="3534" target="3535"/>
            <edge source="3533" target="3534"/>
            <edge source="3532" target="3533"/>
            <edge source="3530" target="3531"/>
            <edge source="3529" target="3530"/>
            <edge source="3528" target="3529"/>
            <edge source="3527" target="3528"/>
            <edge source="3526" target="3527"/>
            <edge source="3525" target="3526"/>
            <edge source="3525" target="3532"/>
            <edge source="3524" target="3525"/>
            <edge source="3523" target="3524"/>
            <edge source="3522" target="3523"/>
            <edge source="3521" target="3522"/>
            <edge source="3520" target="3521"/>
            <edge source="3519" target="3520"/>
        </edges>
    </thing>
    <thing id="104" color.r="-1." color.g="-1." color.b="-1." color.a="1." comment="">
        <nodes>
            <node id="3469" radius="1.5" x="2189" y="2478" z="91" inVp="0" inMag="1" time="30658686"/>
            <node id="3511" radius="1.5" x="2049" y="2305" z="211" inVp="2" inMag="1" time="30922559"/>
            <node id="3510" radius="1.5" x="2058" y="2306" z="204" inVp="0" inMag="1" time="30915561"/>
            <node id="3509" radius="1.5" x="2079" y="2279" z="197" inVp="0" inMag="1" time="30912482"/>
            <node id="3508" radius="1.5" x="2108" y="2254" z="182" inVp="0" inMag="1" time="30900602"/>
            <node id="3507" radius="1.5" x="2145" y="2221" z="172" inVp="0" inMag="1" time="30897770"/>
            <node id="3506" radius="1.5" x="2192" y="2212" z="161" inVp="0" inMag="1" time="30892406"/>
            <node id="3505" radius="1.5" x="2242" y="2192" z="162" inVp="0" inMag="1" time="30888574"/>
            <node id="3504" radius="1.5" x="2268" y="2196" z="148" inVp="0" inMag="1" time="30885675"/>
            <node id="3503" radius="1.5" x="2268" y="2208" z="135" inVp="0" inMag="1" time="30875962"/>
            <node id="3502" radius="1.5" x="2268" y="2247" z="131" inVp="0" inMag="1" time="30871532"/>
            <node id="3501" radius="1.5" x="2475" y="2639" z="195" inVp="0" inMag="1" time="30860906"/>
            <node id="3500" radius="1.5" x="2463" y="2615" z="185" inVp="0" inMag="1" time="30858400"/>
            <node id="3499" radius="1.5" x="2407" y="2584" z="153" inVp="0" inMag="1" time="30852286"/>
            <node id="3498" radius="1.5" x="2440" y="2556" z="156" inVp="0" inMag="1" time="30845006"/>
            <node id="3497" radius="1.5" x="2411" y="2456" z="154" inVp="0" inMag="1" time="30833119"/>
            <node id="3496" radius="1.5" x="2368" y="2364" z="124" inVp="0" inMag="1" time="30826256"/>
            <node id="3495" radius="1.5" x="2398" y="2397" z="139" inVp="0" inMag="1" time="30802199"/>
            <node id="3494" radius="1.5" x="2667" y="2403" z="275" inVp="0" inMag="1" time="30796137"/>
            <node id="3493" radius="1.5" x="2638" y="2380" z="263" inVp="0" inMag="1" time="30791955"/>
            <node id="3492" radius="1.5" x="2600" y="2363" z="250" inVp="0" inMag="1" time="30785957"/>
            <node id="3491" radius="1.5" x="2606" y="2339" z="231" inVp="0" inMag="1" time="30782642"/>
            <node id="3490" radius="1.5" x="2515" y="2347" z="194" inVp="0" inMag="1" time="30771775"/>
            <node id="3489" radius="1.5" x="2477" y="2349" z="181" inVp="0" inMag="1" time="30767850"/>
            <node id="3488" radius="1.5" x="2435" y="2375" z="174" inVp="0" inMag="1" time="30763269"/>
            <node id="3487" radius="1.5" x="2393" y="2376" z="156" inVp="0" inMag="1" time="30759464"/>
            <node id="3486" radius="1.5" x="2365" y="2359" z="140" inVp="0" inMag="1" time="30752823"/>
            <node id="3485" radius="1.5" x="2333" y="2346" z="135" inVp="0" inMag="1" time="30744512"/>
            <node id="3484" radius="1.5" x="2285" y="2285" z="129" inVp="0" inMag="1" time="30738947"/>
            <node id="3483" radius="1.5" x="2275" y="2286" z="118" inVp="0" inMag="1" time="30736647"/>
            <node id="3482" radius="1.5" x="2250" y="2316" z="107" inVp="0" inMag="1" time="30734349"/>
            <node id="3481" radius="1.5" x="2234" y="2349" z="99" inVp="0" inMag="1" time="30724521"/>
            <node id="3480" radius="1.5" x="2201" y="2382" z="92" inVp="0" inMag="1" time="30720923"/>
            <node id="3479" radius="1.5" x="2049" y="2599" z="13" inVp="2" inMag="1" time="30708312"/>
            <node id="3478" radius="1.5" x="2059" y="2591" z="22" inVp="0" inMag="1" time="30699117"/>
            <node id="3477" radius="1.5" x="2081" y="2588" z="45" inVp="0" inMag="1" time="30695035"/>
            <node id="3476" radius="1.5" x="2115" y="2572" z="61" inVp="0" inMag="1" time="30691991"/>
            <node id="3475" radius="1.5" x="2241" y="2724" z="128" inVp="0" inMag="1" time="30686673"/>
            <node id="3474" radius="1.5" x="2206" y="2707" z="110" inVp="0" inMag="1" time="30683906"/>
            <node id="3473" radius="1.5" x="2182" y="2659" z="94" inVp="0" inMag="1" time="30681209"/>
            <node id="3472" radius="1.5" x="2157" y="2606" z="83" inVp="0" inMag="1" time="30677444"/>
            <node id="3471" radius="1.5" x="2144" y="2564" z="72" inVp="0" inMag="1" time="30668416"/>
            <node id="3470" radius="1.5" x="2183" y="2498" z="82" inVp="0" inMag="1" time="30666050"/>
        </nodes>
        <edges>
            <edge source="3469" target="3470"/>
            <edge source="3469" target="3480"/>
            <edge source="3510" target="3511"/>
            <edge source="3509" target="3510"/>
            <edge source="3508" target="3509"/>
            <edge source="3507" target="3508"/>
            <edge source="3506" target="3507"/>
            <edge source="3505" target="3506"/>
            <edge source="3504" target="3505"/>
            <edge source="3503" target="3504"/>
            <edge source="3502" target="3503"/>
            <edge source="3500" target="3501"/>
            <edge source="3498" target="3499"/>
            <edge source="3498" target="3500"/>
            <edge source="3497" target="3498"/>
            <edge source="3495" target="3496"/>
            <edge source="3495" target="3497"/>
            <edge source="3493" target="3494"/>
            <edge source="3492" target="3493"/>
            <edge source="3491" target="3492"/>
            <edge source="3490" target="3491"/>
            <edge source="3489" target="3490"/>
            <edge source="3488" target="3489"/>
            <edge source="3487" target="3488"/>
            <edge source="3486" target="3487"/>
            <edge source="3486" target="3495"/>
            <edge source="3485" target="3486"/>
            <edge source="3484" target="3485"/>
            <edge source="3484" target="3502"/>
            <edge source="3483" target="3484"/>
            <edge source="3482" target="3483"/>
            <edge source="3481" target="3482"/>
            <edge source="3480" target="3481"/>
            <edge source="3478" target="3479"/>
            <edge source="3477" target="3478"/>
            <edge source="3476" target="3477"/>
            <edge source="3474" target="3475"/>
            <edge source="3473" target="3474"/>
            <edge source="3472" target="3473"/>
            <edge source="3471" target="3472"/>
            <edge source="3471" target="3476"/>
            <edge source="3470" target="3471"/>
        </edges>
    </thing>
    <thing id="103" color.r="-1." color.g="-1." color.b="-1." color.a="1." comment="">
        <nodes>
            <node id="3446" radius="1.5" x="2554" y="2657" z="327" inVp="0" inMag="1" time="30506559"/>
            <node id="3468" radius="1.5" x="2313" y="2177" z="380" inVp="1" inMag="1" time="30608355"/>
            <node id="3467" radius="1.5" x="2335" y="2215" z="383" inVp="0" inMag="1" time="30596017"/>
            <node id="3466" radius="1.5" x="2367" y="2275" z="390" inVp="0" inMag="1" time="30593851"/>
            <node id="3465" radius="1.5" x="2380" y="2362" z="395" inVp="0" inMag="1" time="30587554"/>
            <node id="3464" radius="1.5" x="2378" y="2414" z="389" inVp="0" inMag="1" time="30584905"/>
            <node id="3463" radius="1.5" x="2380" y="2501" z="383" inVp="0" inMag="1" time="30582474"/>
            <node id="3462" radius="1.5" x="2398" y="2527" z="376" inVp="0" inMag="1" time="30573345"/>
            <node id="3461" radius="1.5" x="2447" y="2536" z="367" inVp="0" inMag="1" time="30570812"/>
            <node id="3460" radius="1.5" x="2482" y="2566" z="347" inVp="0" inMag="1" time="30563018"/>
            <node id="3459" radius="1.5" x="2532" y="2622" z="334" inVp="0" inMag="1" time="30560101"/>
            <node id="3458" radius="1.5" x="2617" y="3200" z="489" inVp="1" inMag="1" time="30555353"/>
            <node id="3457" radius="1.5" x="2617" y="3188" z="483" inVp="0" inMag="1" time="30547492"/>
            <node id="3456" radius="1.5" x="2619" y="3169" z="466" inVp="0" inMag="1" time="30544324"/>
            <node id="3455" radius="1.5" x="2594" y="3149" z="442" inVp="0" inMag="1" time="30540228"/>
            <node id="3454" radius="1.5" x="2567" y="3140" z="423" inVp="0" inMag="1" time="30536929"/>
            <node id="3453" radius="1.5" x="2553" y="3111" z="408" inVp="0" inMag="1" time="30533763"/>
            <node id="3452" radius="1.5" x="2550" y="3066" z="393" inVp="0" inMag="1" time="30529666"/>
            <node id="3451" radius="1.5" x="2538" y="3028" z="371" inVp="0" inMag="1" time="30526333"/>
            <node id="3450" radius="1.5" x="2543" y="2971" z="352" inVp="0" inMag="1" time="30523019"/>
            <node id="3449" radius="1.5" x="2544" y="2920" z="334" inVp="0" inMag="1" time="30519888"/>
            <node id="3448" radius="1.5" x="2558" y="2840" z="322" inVp="0" inMag="1" time="30515506"/>
            <node id="3447" radius="1.5" x="2578" y="2764" z="322" inVp="0" inMag="1" time="30511475"/>
        </nodes>
        <edges>
            <edge source="3446" target="3447"/>
            <edge source="3446" target="3459"/>
            <edge source="3467" target="3468"/>
            <edge source="3466" target="3467"/>
            <edge source="3465" target="3466"/>
            <edge source="3464" target="3465"/>
            <edge source="3463" target="3464"/>
            <edge source="3462" target="3463"/>
            <edge source="3461" target="3462"/>
            <edge source="3460" target="3461"/>
            <edge source="3459" target="3460"/>
            <edge source="3457" target="3458"/>
            <edge source="3456" target="3457"/>
            <edge source="3455" target="3456"/>
            <edge source="3454" target="3455"/>
            <edge source="3453" target="3454"/>
            <edge source="3452" target="3453"/>
            <edge source="3451" target="3452"/>
            <edge source="3450" target="3451"/>
            <edge source="3449" target="3450"/>
            <edge source="3448" target="3449"/>
            <edge source="3447" target="3448"/>
        </edges>
    </thing>
    <thing id="102" color.r="-1." color.g="-1." color.b="-1." color.a="1." comment="">
        <nodes>
            <node id="3405" radius="1.5" x="2534" y="2900" z="452" inVp="0" inMag="1" time="28482497"/>
            <node id="3445" radius="1.5" x="2388" y="2510" z="339" inVp="0" inMag="1" time="30489918"/>
            <node id="3444" radius="1.5" x="2409" y="2541" z="344" inVp="0" inMag="1" time="30477171"/>
            <node id="3443" radius="1.5" x="2426" y="2567" z="378" inVp="0" inMag="1" time="30472043"/>
            <node id="3442" radius="1.5" x="2434" y="2602" z="400" inVp="0" inMag="1" time="30467979"/>
            <node id="3441" radius="1.5" x="2442" y="2644" z="413" inVp="0" inMag="1" time="30464509"/>
            <node id="3440" radius="1.5" x="2460" y="2719" z="426" inVp="0" inMag="1" time="30453852"/>
            <node id="3439" radius="1.5" x="2479" y="2745" z="433" inVp="0" inMag="1" time="30451487"/>
            <node id="3438" radius="1.5" x="2514" y="2812" z="442" inVp="0" inMag="1" time="30448690"/>
            <node id="3437" radius="1.5" x="2491" y="3200" z="504" inVp="1" inMag="1" time="30442193"/>
            <node id="3436" radius="1.5" x="2500" y="3191" z="503" inVp="0" inMag="1" time="30437077"/>
            <node id="3435" radius="1.5" x="2530" y="3157" z="494" inVp="0" inMag="1" time="30434112"/>
            <node id="3434" radius="1.5" x="2573" y="3111" z="484" inVp="0" inMag="1" time="30431480"/>
            <node id="3433" radius="1.5" x="2954" y="2502" z="342" inVp="0" inMag="1" time="30418853"/>
            <node id="3432" radius="1.5" x="2947" y="2523" z="346" inVp="0" inMag="1" time="30414916"/>
            <node id="3431" radius="1.5" x="2935" y="2614" z="386" inVp="0" inMag="1" time="30405660"/>
            <node id="3430" radius="1.5" x="2935" y="2627" z="395" inVp="0" inMag="1" time="30400612"/>
            <node id="3429" radius="1.5" x="2928" y="2643" z="414" inVp="0" inMag="1" time="30397846"/>
            <node id="3428" radius="1.5" x="2933" y="2684" z="427" inVp="0" inMag="1" time="30395348"/>
            <node id="3427" radius="1.5" x="2921" y="2727" z="442" inVp="0" inMag="1" time="30392316"/>
            <node id="3426" radius="1.5" x="2946" y="2777" z="459" inVp="0" inMag="1" time="30387187"/>
            <node id="3425" radius="1.5" x="3072" y="2721" z="421" inVp="2" inMag="1" time="30376252"/>
            <node id="3424" radius="1.5" x="3066" y="2762" z="431" inVp="0" inMag="1" time="30373036"/>
            <node id="3423" radius="1.5" x="3043" y="2796" z="444" inVp="0" inMag="1" time="30370404"/>
            <node id="3422" radius="1.5" x="3002" y="2820" z="458" inVp="0" inMag="1" time="30367838"/>
            <node id="3421" radius="1.5" x="2956" y="2847" z="468" inVp="0" inMag="1" time="30362875"/>
            <node id="3420" radius="1.5" x="2962" y="2893" z="482" inVp="0" inMag="1" time="30359976"/>
            <node id="3419" radius="1.5" x="2963" y="2909" z="490" inVp="0" inMag="1" time="30355878"/>
            <node id="3418" radius="1.5" x="2935" y="2951" z="500" inVp="0" inMag="1" time="30352513"/>
            <node id="3417" radius="1.5" x="2844" y="3003" z="507" inVp="0" inMag="1" time="30348331"/>
            <node id="3416" radius="1.5" x="2841" y="3004" z="498" inVp="0" inMag="1" time="30337354"/>
            <node id="3415" radius="1.5" x="2779" y="3025" z="477" inVp="0" inMag="1" time="30330990"/>
            <node id="3414" radius="1.5" x="2621" y="3200" z="427" inVp="1" inMag="1" time="30327159"/>
            <node id="3413" radius="1.5" x="2641" y="3171" z="433" inVp="0" inMag="1" time="30318697"/>
            <node id="3412" radius="1.5" x="2661" y="3143" z="447" inVp="0" inMag="1" time="30315464"/>
            <node id="3411" radius="1.5" x="2675" y="3127" z="458" inVp="0" inMag="1" time="30310699"/>
            <node id="3410" radius="1.5" x="2685" y="3074" z="468" inVp="0" inMag="1" time="30308134"/>
            <node id="3409" radius="1.5" x="2712" y="3045" z="478" inVp="0" inMag="1" time="28495041"/>
            <node id="3408" radius="1.5" x="2597" y="3069" z="476" inVp="0" inMag="1" time="28491960"/>
            <node id="3407" radius="1.5" x="2574" y="3037" z="475" inVp="0" inMag="1" time="28489794"/>
            <node id="3406" radius="1.5" x="2542" y="2955" z="463" inVp="0" inMag="1" time="28486973"/>
        </nodes>
        <edges>
            <edge source="3405" target="3406"/>
            <edge source="3405" target="3438"/>
            <edge source="3444" target="3445"/>
            <edge source="3443" target="3444"/>
            <edge source="3442" target="3443"/>
            <edge source="3441" target="3442"/>
            <edge source="3440" target="3441"/>
            <edge source="3439" target="3440"/>
            <edge source="3438" target="3439"/>
            <edge source="3436" target="3437"/>
            <edge source="3435" target="3436"/>
            <edge source="3434" target="3435"/>
            <edge source="3432" target="3433"/>
            <edge source="3431" target="3432"/>
            <edge source="3430" target="3431"/>
            <edge source="3429" target="3430"/>
            <edge source="3428" target="3429"/>
            <edge source="3427" target="3428"/>
            <edge source="3426" target="3427"/>
            <edge source="3424" target="3425"/>
            <edge source="3423" target="3424"/>
            <edge source="3422" target="3423"/>
            <edge source="3421" target="3422"/>
            <edge source="3421" target="3426"/>
            <edge source="3420" target="3421"/>
            <edge source="3419" target="3420"/>
            <edge source="3418" target="3419"/>
            <edge source="3417" target="3418"/>
            <edge source="3416" target="3417"/>
            <edge source="3415" target="3416"/>
            <edge source="3413" target="3414"/>
            <edge source="3412" target="3413"/>
            <edge source="3411" target="3412"/>
            <edge source="3410" target="3411"/>
            <edge source="3409" target="3410"/>
            <edge source="3409" target="3415"/>
            <edge source="3408" target="3409"/>
            <edge source="3408" target="3434"/>
            <edge source="3407" target="3408"/>
            <edge source="3406" target="3407"/>
        </edges>
    </thing>
    <thing id="101" color.r="-1." color.g="-1." color.b="-1." color.a="1." comment="">
        <nodes>
            <node id="3383" radius="1.5" x="2969" y="3127" z="382" inVp="0" inMag="1" time="28381647"/>
            <node id="3404" radius="1.5" x="2562" y="3127" z="512" inVp="0" inMag="1" time="28459326"/>
            <node id="3403" radius="1.5" x="2711" y="3177" z="506" inVp="0" inMag="1" time="28454581"/>
            <node id="3402" radius="1.5" x="2760" y="3186" z="490" inVp="0" inMag="1" time="28451250"/>
            <node id="3401" radius="1.5" x="2805" y="3187" z="464" inVp="0" inMag="1" time="28446765"/>
            <node id="3400" radius="1.5" x="2848" y="3167" z="445" inVp="0" inMag="1" time="28443849"/>
            <node id="3399" radius="1.5" x="2886" y="3152" z="423" inVp="0" inMag="1" time="28441103"/>
            <node id="3398" radius="1.5" x="2923" y="3140" z="400" inVp="0" inMag="1" time="28438103"/>
            <node id="3397" radius="1.5" x="2975" y="2856" z="2" inVp="0" inMag="1" time="28434192"/>
            <node id="3396" radius="1.5" x="2967" y="2870" z="14" inVp="0" inMag="1" time="28429694"/>
            <node id="3395" radius="1.5" x="2976" y="2893" z="49" inVp="0" inMag="1" time="28425358"/>
            <node id="3394" radius="1.5" x="2996" y="2898" z="79" inVp="0" inMag="1" time="28421082"/>
            <node id="3393" radius="1.5" x="3002" y="2911" z="106" inVp="0" inMag="1" time="28417080"/>
            <node id="3392" radius="1.5" x="3012" y="2929" z="138" inVp="0" inMag="1" time="28413419"/>
            <node id="3391" radius="1.5" x="3003" y="2943" z="170" inVp="0" inMag="1" time="28409670"/>
            <node id="3390" radius="1.5" x="3016" y="2952" z="202" inVp="0" inMag="1" time="28406007"/>
            <node id="3389" radius="1.5" x="3015" y="2986" z="232" inVp="0" inMag="1" time="28402423"/>
            <node id="3388" radius="1.5" x="3017" y="3011" z="258" inVp="0" inMag="1" time="28399340"/>
            <node id="3387" radius="1.5" x="3031" y="3024" z="287" inVp="0" inMag="1" time="28395424"/>
            <node id="3386" radius="1.5" x="3027" y="3044" z="313" inVp="0" inMag="1" time="28392174"/>
            <node id="3385" radius="1.5" x="3021" y="3058" z="336" inVp="0" inMag="1" time="28388682"/>
            <node id="3384" radius="1.5" x="3013" y="3089" z="357" inVp="0" inMag="1" time="28385511"/>
        </nodes>
        <edges>
            <edge source="3383" target="3384"/>
            <edge source="3383" target="3398"/>
            <edge source="3403" target="3404"/>
            <edge source="3402" target="3403"/>
            <edge source="3401" target="3402"/>
            <edge source="3400" target="3401"/>
            <edge source="3399" target="3400"/>
            <edge source="3398" target="3399"/>
            <edge source="3396" target="3397"/>
            <edge source="3395" target="3396"/>
            <edge source="3394" target="3395"/>
            <edge source="3393" target="3394"/>
            <edge source="3392" target="3393"/>
            <edge source="3391" target="3392"/>
            <edge source="3390" target="3391"/>
            <edge source="3389" target="3390"/>
            <edge source="3388" target="3389"/>
            <edge source="3387" target="3388"/>
            <edge source="3386" target="3387"/>
            <edge source="3385" target="3386"/>
            <edge source="3384" target="3385"/>
        </edges>
    </thing>
    <thing id="100" color.r="-1." color.g="-1." color.b="-1." color.a="1." comment="">
        <nodes>
            <node id="3375" radius="1.5" x="3072" y="2875" z="265" inVp="2" inMag="1" time="28293972"/>
            <node id="3382" radius="1.5" x="2788" y="3200" z="246" inVp="1" inMag="1" time="28327325"/>
            <node id="3381" radius="1.5" x="2809" y="3160" z="249" inVp="0" inMag="1" time="28316630"/>
            <node id="3380" radius="1.5" x="2838" y="3112" z="249" inVp="0" inMag="1" time="28313882"/>
            <node id="3379" radius="1.5" x="2879" y="3034" z="249" inVp="0" inMag="1" time="28312048"/>
            <node id="3378" radius="1.5" x="2920" y="2963" z="250" inVp="0" inMag="1" time="28306551"/>
            <node id="3377" radius="1.5" x="2976" y="2909" z="255" inVp="0" inMag="1" time="28301986"/>
            <node id="3376" radius="1.5" x="3050" y="2890" z="264" inVp="2" inMag="1" time="28299043"/>
        </nodes>
        <edges>
            <edge source="3375" target="3376"/>
            <edge source="3381" target="3382"/>
            <edge source="3380" target="3381"/>
            <edge source="3379" target="3380"/>
            <edge source="3378" target="3379"/>
            <edge source="3377" target="3378"/>
            <edge source="3376" target="3377"/>
        </edges>
    </thing>
    <thing id="99" color.r="-1." color.g="-1." color.b="-1." color.a="1." comment="">
        <nodes>
            <node id="3908" radius="1.5" x="2964" y="2702" z="263" inVp="0" inMag="1" time="33539863"/>
            <node id="3374" radius="1.5" x="3072" y="2813" z="271" inVp="2" inMag="1" time="28285562"/>
            <node id="3373" radius="1.5" x="3055" y="2823" z="270" inVp="0" inMag="1" time="28280196"/>
            <node id="3372" radius="1.5" x="2906" y="2918" z="366" inVp="0" inMag="1" time="28275782"/>
            <node id="3371" radius="1.5" x="2923" y="2906" z="354" inVp="0" inMag="1" time="28272950"/>
            <node id="3370" radius="1.5" x="2948" y="2882" z="334" inVp="0" inMag="1" time="28269867"/>
            <node id="3369" radius="1.5" x="2936" y="2861" z="312" inVp="0" inMag="1" time="28265452"/>
            <node id="3368" radius="1.5" x="2913" y="2858" z="292" inVp="0" inMag="1" time="28262205"/>
            <node id="3367" radius="1.5" x="2955" y="2844" z="279" inVp="0" inMag="1" time="28258874"/>
            <node id="3366" radius="1.5" x="3017" y="2833" z="270" inVp="0" inMag="1" time="28244801"/>
            <node id="3365" radius="1.5" x="2929" y="2837" z="244" inVp="0" inMag="1" time="28240967"/>
            <node id="3364" radius="1.5" x="2977" y="2763" z="202" inVp="0" inMag="1" time="28231354"/>
            <node id="3363" radius="1.5" x="2948" y="2833" z="210" inVp="0" inMag="1" time="28228773"/>
            <node id="3362" radius="1.5" x="2885" y="2850" z="224" inVp="0" inMag="1" time="28224358"/>
            <node id="3361" radius="1.5" x="2851" y="2862" z="210" inVp="0" inMag="1" time="28217193"/>
            <node id="3360" radius="1.5" x="2784" y="2892" z="189" inVp="0" inMag="1" time="28213613"/>
            <node id="3359" radius="1.5" x="2739" y="2913" z="165" inVp="0" inMag="1" time="28209965"/>
            <node id="3358" radius="1.5" x="2810" y="3200" z="196" inVp="1" inMag="1" time="28202202"/>
            <node id="3357" radius="1.5" x="2809" y="3192" z="196" inVp="0" inMag="1" time="28197588"/>
            <node id="3356" radius="1.5" x="2800" y="3169" z="187" inVp="0" inMag="1" time="28193760"/>
            <node id="3355" radius="1.5" x="2793" y="3131" z="175" inVp="0" inMag="1" time="28189591"/>
            <node id="3354" radius="1.5" x="2785" y="3069" z="165" inVp="0" inMag="1" time="28185346"/>
            <node id="3353" radius="1.5" x="2770" y="3014" z="154" inVp="0" inMag="1" time="28182347"/>
            <node id="3352" radius="1.5" x="2750" y="2964" z="146" inVp="0" inMag="1" time="28179096"/>
            <node id="3351" radius="1.5" x="2720" y="2922" z="145" inVp="0" inMag="1" time="28175434"/>
            <node id="3350" radius="1.5" x="2708" y="2922" z="141" inVp="0" inMag="1" time="28167990"/>
            <node id="3349" radius="1.5" x="2744" y="3200" z="188" inVp="1" inMag="1" time="28163308"/>
            <node id="3348" radius="1.5" x="2737" y="3191" z="185" inVp="0" inMag="1" time="28156860"/>
            <node id="3347" radius="1.5" x="2713" y="3149" z="170" inVp="0" inMag="1" time="28153857"/>
            <node id="3346" radius="1.5" x="2684" y="3111" z="156" inVp="0" inMag="1" time="28141865"/>
            <node id="3345" radius="1.5" x="2655" y="3079" z="140" inVp="0" inMag="1" time="28137367"/>
            <node id="3344" radius="1.5" x="2634" y="3026" z="130" inVp="0" inMag="1" time="28133698"/>
            <node id="3343" radius="1.5" x="2660" y="2927" z="128" inVp="0" inMag="1" time="28125659"/>
            <node id="3342" radius="1.5" x="2597" y="2888" z="117" inVp="0" inMag="1" time="28123244"/>
            <node id="3341" radius="1.5" x="2457" y="2854" z="186" inVp="0" inMag="1" time="28117878"/>
            <node id="3340" radius="1.5" x="2452" y="2850" z="171" inVp="0" inMag="1" time="28114712"/>
            <node id="3339" radius="1.5" x="2431" y="2845" z="159" inVp="0" inMag="1" time="28106181"/>
            <node id="3338" radius="1.5" x="2464" y="2882" z="151" inVp="0" inMag="1" time="28104099"/>
            <node id="3337" radius="1.5" x="2451" y="2874" z="126" inVp="0" inMag="1" time="28100087"/>
            <node id="3336" radius="1.5" x="2460" y="2875" z="105" inVp="0" inMag="1" time="28096172"/>
            <node id="3335" radius="1.5" x="2553" y="2881" z="105" inVp="0" inMag="1" time="28092682"/>
            <node id="3334" radius="1.5" x="2335" y="2841" z="2" inVp="0" inMag="1" time="28044567"/>
            <node id="3333" radius="1.5" x="2366" y="2855" z="20" inVp="0" inMag="1" time="28039982"/>
            <node id="3332" radius="1.5" x="2404" y="2854" z="47" inVp="0" inMag="1" time="28036066"/>
            <node id="3331" radius="1.5" x="2313" y="2645" z="84" inVp="0" inMag="1" time="28026537"/>
            <node id="3330" radius="1.5" x="2288" y="2637" z="73" inVp="0" inMag="1" time="28022456"/>
            <node id="3329" radius="1.5" x="2284" y="2636" z="59" inVp="0" inMag="1" time="28017179"/>
            <node id="3328" radius="1.5" x="2306" y="2695" z="51" inVp="0" inMag="1" time="28014758"/>
            <node id="3327" radius="1.5" x="2336" y="2726" z="42" inVp="0" inMag="1" time="28011011"/>
            <node id="3326" radius="1.5" x="2354" y="2748" z="45" inVp="0" inMag="1" time="28003019"/>
            <node id="3325" radius="1.5" x="2409" y="2791" z="60" inVp="0" inMag="1" time="27995185"/>
            <node id="3324" radius="1.5" x="2430" y="2845" z="62" inVp="0" inMag="1" time="27991752"/>
            <node id="3323" radius="1.5" x="2444" y="2847" z="66" inVp="0" inMag="1" time="27987756"/>
            <node id="3322" radius="1.5" x="2495" y="2863" z="85" inVp="0" inMag="1" time="27984755"/>
            <node id="3321" radius="1.5" x="2528" y="2873" z="97" inVp="0" inMag="1" time="27974878"/>
            <node id="3909" radius="1.5" x="2897" y="2636" z="273" inVp="0" inMag="1" time="33543283"/>
            <node id="3910" radius="1.5" x="2867" y="2614" z="286" inVp="0" inMag="1" time="33547732"/>
            <node id="3911" radius="1.5" x="2830" y="2565" z="305" inVp="0" inMag="1" time="33551847"/>
            <node id="3912" radius="1.5" x="2813" y="2535" z="322" inVp="0" inMag="1" time="33555095"/>
            <node id="3913" radius="1.5" x="2821" y="2511" z="344" inVp="0" inMag="1" time="33558892"/>
            <node id="3914" radius="1.5" x="2830" y="2509" z="363" inVp="0" inMag="1" time="33566606"/>
            <node id="3915" radius="1.5" x="2834" y="2478" z="392" inVp="0" inMag="1" time="33571020"/>
            <node id="3916" radius="1.5" x="2767" y="2419" z="392" inVp="0" inMag="1" time="33575051"/>
            <node id="3917" radius="1.5" x="3012" y="2730" z="250" inVp="0" inMag="1" time="33583315"/>
            <node id="3918" radius="1.5" x="3044" y="2793" z="259" inVp="0" inMag="1" time="33587098"/>
            <node id="3919" radius="1.5" x="3055" y="2809" z="269" inVp="0" inMag="1" time="33614369"/>
        </nodes>
        <edges>
            <edge source="3908" target="3909"/>
            <edge source="3908" target="3917"/>
            <edge source="3371" target="3372"/>
            <edge source="3370" target="3371"/>
            <edge source="3369" target="3370"/>
            <edge source="3368" target="3369"/>
            <edge source="3367" target="3368"/>
            <edge source="3366" target="3367"/>
            <edge source="3366" target="3373"/>
            <edge source="3365" target="3366"/>
            <edge source="3363" target="3364"/>
            <edge source="3362" target="3363"/>
            <edge source="3362" target="3365"/>
            <edge source="3361" target="3362"/>
            <edge source="3360" target="3361"/>
            <edge source="3359" target="3360"/>
            <edge source="3357" target="3358"/>
            <edge source="3356" target="3357"/>
            <edge source="3355" target="3356"/>
            <edge source="3354" target="3355"/>
            <edge source="3353" target="3354"/>
            <edge source="3352" target="3353"/>
            <edge source="3351" target="3352"/>
            <edge source="3351" target="3359"/>
            <edge source="3350" target="3351"/>
            <edge source="3348" target="3349"/>
            <edge source="3347" target="3348"/>
            <edge source="3346" target="3347"/>
            <edge source="3345" target="3346"/>
            <edge source="3344" target="3345"/>
            <edge source="3343" target="3344"/>
            <edge source="3343" target="3350"/>
            <edge source="3342" target="3343"/>
            <edge source="3340" target="3341"/>
            <edge source="3339" target="3340"/>
            <edge source="3338" target="3339"/>
            <edge source="3337" target="3338"/>
            <edge source="3336" target="3337"/>
            <edge source="3335" target="3342"/>
            <edge source="3335" target="3336"/>
            <edge source="3333" target="3334"/>
            <edge source="3332" target="3333"/>
            <edge source="3330" target="3331"/>
            <edge source="3329" target="3330"/>
            <edge source="3328" target="3329"/>
            <edge source="3327" target="3328"/>
            <edge source="3326" target="3327"/>
            <edge source="3325" target="3326"/>
            <edge source="3324" target="3325"/>
            <edge source="3324" target="3332"/>
            <edge source="3323" target="3324"/>
            <edge source="3322" target="3323"/>
            <edge source="3321" target="3322"/>
            <edge source="3321" target="3335"/>
            <edge source="3909" target="3910"/>
            <edge source="3910" target="3911"/>
            <edge source="3911" target="3912"/>
            <edge source="3912" target="3913"/>
            <edge source="3913" target="3914"/>
            <edge source="3914" target="3915"/>
            <edge source="3915" target="3916"/>
            <edge source="3917" target="3918"/>
            <edge source="3918" target="3919"/>
            <edge source="3919" target="3373"/>
        </edges>
    </thing>
    <thing id="98" color.r="-1." color.g="-1." color.b="-1." color.a="1." comment="">
        <nodes>
            <node id="3259" radius="1.5" x="2455" y="2767" z="44" inVp="0" inMag="1" time="27622682"/>
            <node id="3320" radius="1.5" x="2687" y="3200" z="53" inVp="1" inMag="1" time="27953727"/>
            <node id="3319" radius="1.5" x="2683" y="3180" z="55" inVp="0" inMag="1" time="27946028"/>
            <node id="3318" radius="1.5" x="2645" y="3119" z="50" inVp="0" inMag="1" time="27939029"/>
            <node id="3317" radius="1.5" x="2584" y="3082" z="2" inVp="0" inMag="1" time="27934452"/>
            <node id="3316" radius="1.5" x="2597" y="3086" z="16" inVp="0" inMag="1" time="27930785"/>
            <node id="3315" radius="1.5" x="2834" y="3167" z="2" inVp="0" inMag="1" time="27913380"/>
            <node id="3314" radius="1.5" x="2765" y="3133" z="2" inVp="0" inMag="1" time="27912047"/>
            <node id="3313" radius="1.5" x="2752" y="3129" z="15" inVp="0" inMag="1" time="27905883"/>
            <node id="3312" radius="1.5" x="2718" y="3109" z="28" inVp="0" inMag="1" time="27900885"/>
            <node id="3311" radius="1.5" x="2632" y="3090" z="28" inVp="0" inMag="1" time="27894884"/>
            <node id="3310" radius="1.5" x="2754" y="2832" z="2" inVp="0" inMag="1" time="27890970"/>
            <node id="3309" radius="1.5" x="2737" y="2869" z="10" inVp="0" inMag="1" time="27887722"/>
            <node id="3308" radius="1.5" x="2724" y="2912" z="22" inVp="0" inMag="1" time="27884475"/>
            <node id="3307" radius="1.5" x="2700" y="2992" z="29" inVp="0" inMag="1" time="27878863"/>
            <node id="3306" radius="1.5" x="2627" y="3066" z="29" inVp="0" inMag="1" time="27875943"/>
            <node id="3305" radius="1.5" x="2612" y="3075" z="37" inVp="0" inMag="1" time="27869446"/>
            <node id="3304" radius="1.5" x="2587" y="3058" z="50" inVp="0" inMag="1" time="27858223"/>
            <node id="3303" radius="1.5" x="2534" y="2966" z="52" inVp="0" inMag="1" time="27850489"/>
            <node id="3302" radius="1.5" x="2517" y="3200" z="182" inVp="1" inMag="1" time="27843643"/>
            <node id="3301" radius="1.5" x="2538" y="3187" z="184" inVp="0" inMag="1" time="27838112"/>
            <node id="3300" radius="1.5" x="2571" y="3159" z="179" inVp="0" inMag="1" time="27831532"/>
            <node id="3299" radius="1.5" x="2600" y="3106" z="165" inVp="0" inMag="1" time="27827788"/>
            <node id="3298" radius="1.5" x="2574" y="3052" z="139" inVp="0" inMag="1" time="27823257"/>
            <node id="3297" radius="1.5" x="2530" y="3029" z="120" inVp="0" inMag="1" time="27818855"/>
            <node id="3296" radius="1.5" x="2475" y="2995" z="93" inVp="0" inMag="1" time="27814280"/>
            <node id="3295" radius="1.5" x="2476" y="2983" z="82" inVp="0" inMag="1" time="27805529"/>
            <node id="3294" radius="1.5" x="2483" y="2955" z="70" inVp="0" inMag="1" time="27800201"/>
            <node id="3293" radius="1.5" x="2496" y="2905" z="51" inVp="0" inMag="1" time="27793122"/>
            <node id="3292" radius="1.5" x="2487" y="2822" z="50" inVp="0" inMag="1" time="27787504"/>
            <node id="3291" radius="1.5" x="2351" y="2297" z="163" inVp="0" inMag="1" time="27779578"/>
            <node id="3290" radius="1.5" x="2321" y="2263" z="153" inVp="0" inMag="1" time="27775498"/>
            <node id="3289" radius="1.5" x="2321" y="2285" z="136" inVp="0" inMag="1" time="27772078"/>
            <node id="3288" radius="1.5" x="2341" y="2295" z="120" inVp="0" inMag="1" time="27768831"/>
            <node id="3287" radius="1.5" x="2357" y="2244" z="96" inVp="0" inMag="1" time="27764249"/>
            <node id="3286" radius="1.5" x="2365" y="2218" z="75" inVp="0" inMag="1" time="27760184"/>
            <node id="3285" radius="1.5" x="2402" y="2185" z="49" inVp="1" inMag="1" time="27755169"/>
            <node id="3284" radius="1.5" x="2435" y="2177" z="33" inVp="1" inMag="1" time="27748530"/>
            <node id="3283" radius="1.5" x="2452" y="2210" z="38" inVp="0" inMag="1" time="27737535"/>
            <node id="3282" radius="1.5" x="2574" y="2398" z="206" inVp="0" inMag="1" time="27729600"/>
            <node id="3281" radius="1.5" x="2549" y="2386" z="184" inVp="0" inMag="1" time="27725769"/>
            <node id="3280" radius="1.5" x="2545" y="2360" z="171" inVp="0" inMag="1" time="27721274"/>
            <node id="3279" radius="1.5" x="2526" y="2326" z="148" inVp="0" inMag="1" time="27717354"/>
            <node id="3278" radius="1.5" x="2501" y="2301" z="126" inVp="0" inMag="1" time="27713427"/>
            <node id="3277" radius="1.5" x="2472" y="2277" z="107" inVp="0" inMag="1" time="27709593"/>
            <node id="3276" radius="1.5" x="2463" y="2266" z="87" inVp="0" inMag="1" time="27705593"/>
            <node id="3275" radius="1.5" x="2456" y="2246" z="67" inVp="0" inMag="1" time="27701518"/>
            <node id="3274" radius="1.5" x="2463" y="2243" z="52" inVp="0" inMag="1" time="27698181"/>
            <node id="3273" radius="1.5" x="2469" y="2281" z="46" inVp="0" inMag="1" time="27693349"/>
            <node id="3272" radius="1.5" x="2454" y="2327" z="46" inVp="0" inMag="1" time="27685353"/>
            <node id="3271" radius="1.5" x="2470" y="2444" z="56" inVp="0" inMag="1" time="27682954"/>
            <node id="3270" radius="1.5" x="2457" y="2528" z="57" inVp="0" inMag="1" time="27674429"/>
            <node id="3269" radius="1.5" x="2310" y="2508" z="152" inVp="0" inMag="1" time="27667766"/>
            <node id="3268" radius="1.5" x="2339" y="2520" z="140" inVp="0" inMag="1" time="27661170"/>
            <node id="3267" radius="1.5" x="2365" y="2559" z="132" inVp="0" inMag="1" time="27658802"/>
            <node id="3266" radius="1.5" x="2377" y="2567" z="115" inVp="0" inMag="1" time="27655852"/>
            <node id="3265" radius="1.5" x="2394" y="2584" z="94" inVp="0" inMag="1" time="27652522"/>
            <node id="3264" radius="1.5" x="2398" y="2600" z="76" inVp="0" inMag="1" time="27645608"/>
            <node id="3263" radius="1.5" x="2390" y="2595" z="58" inVp="0" inMag="1" time="27642608"/>
            <node id="3262" radius="1.5" x="2433" y="2599" z="44" inVp="0" inMag="1" time="27637110"/>
            <node id="3261" radius="1.5" x="2434" y="2674" z="43" inVp="0" inMag="1" time="27630430"/>
            <node id="3260" radius="1.5" x="2434" y="2675" z="43" inVp="0" inMag="1" time="27630268"/>
        </nodes>
        <edges>
            <edge source="3259" target="3260"/>
            <edge source="3259" target="3292"/>
            <edge source="3319" target="3320"/>
            <edge source="3318" target="3319"/>
            <edge source="3316" target="3317"/>
            <edge source="3314" target="3315"/>
            <edge source="3313" target="3314"/>
            <edge source="3312" target="3313"/>
            <edge source="3311" target="3312"/>
            <edge source="3311" target="3316"/>
            <edge source="3309" target="3310"/>
            <edge source="3308" target="3309"/>
            <edge source="3307" target="3308"/>
            <edge source="3306" target="3307"/>
            <edge source="3306" target="3311"/>
            <edge source="3305" target="3306"/>
            <edge source="3304" target="3305"/>
            <edge source="3304" target="3318"/>
            <edge source="3303" target="3304"/>
            <edge source="3301" target="3302"/>
            <edge source="3300" target="3301"/>
            <edge source="3299" target="3300"/>
            <edge source="3298" target="3299"/>
            <edge source="3297" target="3298"/>
            <edge source="3296" target="3297"/>
            <edge source="3295" target="3296"/>
            <edge source="3294" target="3295"/>
            <edge source="3293" target="3294"/>
            <edge source="3293" target="3303"/>
            <edge source="3292" target="3293"/>
            <edge source="3290" target="3291"/>
            <edge source="3289" target="3290"/>
            <edge source="3288" target="3289"/>
            <edge source="3287" target="3288"/>
            <edge source="3286" target="3287"/>
            <edge source="3285" target="3286"/>
            <edge source="3284" target="3285"/>
            <edge source="3283" target="3284"/>
            <edge source="3281" target="3282"/>
            <edge source="3280" target="3281"/>
            <edge source="3279" target="3280"/>
            <edge source="3278" target="3279"/>
            <edge source="3277" target="3278"/>
            <edge source="3276" target="3277"/>
            <edge source="3275" target="3276"/>
            <edge source="3274" target="3275"/>
            <edge source="3273" target="3274"/>
            <edge source="3273" target="3283"/>
            <edge source="3272" target="3273"/>
            <edge source="3271" target="3272"/>
            <edge source="3270" target="3271"/>
            <edge source="3268" target="3269"/>
            <edge source="3267" target="3268"/>
            <edge source="3266" target="3267"/>
            <edge source="3265" target="3266"/>
            <edge source="3264" target="3265"/>
            <edge source="3263" target="3264"/>
            <edge source="3262" target="3263"/>
            <edge source="3262" target="3270"/>
            <edge source="3261" target="3262"/>
            <edge source="3260" target="3261"/>
        </edges>
    </thing>
    <thing id="97" color.r="-1." color.g="-1." color.b="-1." color.a="1." comment="">
        <nodes>
            <node id="3236" radius="1.5" x="2451" y="3081" z="220" inVp="0" inMag="1" time="27526430"/>
            <node id="3258" radius="1.5" x="2575" y="3155" z="2" inVp="0" inMag="1" time="27602377"/>
            <node id="3257" radius="1.5" x="2572" y="3163" z="10" inVp="0" inMag="1" time="27599297"/>
            <node id="3256" radius="1.5" x="2568" y="3144" z="43" inVp="0" inMag="1" time="27595302"/>
            <node id="3255" radius="1.5" x="2580" y="3148" z="64" inVp="0" inMag="1" time="27592469"/>
            <node id="3254" radius="1.5" x="2589" y="3141" z="98" inVp="0" inMag="1" time="27588886"/>
            <node id="3253" radius="1.5" x="2564" y="3147" z="119" inVp="0" inMag="1" time="27585972"/>
            <node id="3252" radius="1.5" x="2514" y="3111" z="143" inVp="0" inMag="1" time="27582973"/>
            <node id="3251" radius="1.5" x="2460" y="3106" z="175" inVp="0" inMag="1" time="27579388"/>
            <node id="3250" radius="1.5" x="2445" y="3098" z="199" inVp="0" inMag="1" time="27576055"/>
            <node id="3249" radius="1.5" x="2254" y="2948" z="512" inVp="0" inMag="1" time="27571214"/>
            <node id="3248" radius="1.5" x="2263" y="2962" z="504" inVp="0" inMag="1" time="27565712"/>
            <node id="3247" radius="1.5" x="2280" y="2988" z="483" inVp="0" inMag="1" time="27563047"/>
            <node id="3246" radius="1.5" x="2316" y="3009" z="463" inVp="0" inMag="1" time="27560298"/>
            <node id="3245" radius="1.5" x="2354" y="3055" z="445" inVp="0" inMag="1" time="27556218"/>
            <node id="3244" radius="1.5" x="2378" y="3081" z="425" inVp="0" inMag="1" time="27553304"/>
            <node id="3243" radius="1.5" x="2403" y="3090" z="397" inVp="0" inMag="1" time="27550223"/>
            <node id="3242" radius="1.5" x="2405" y="3087" z="370" inVp="0" inMag="1" time="27546808"/>
            <node id="3241" radius="1.5" x="2426" y="3076" z="342" inVp="0" inMag="1" time="27543523"/>
            <node id="3240" radius="1.5" x="2428" y="3065" z="317" inVp="0" inMag="1" time="27540607"/>
            <node id="3239" radius="1.5" x="2442" y="3052" z="289" inVp="0" inMag="1" time="27537190"/>
            <node id="3238" radius="1.5" x="2456" y="3060" z="268" inVp="0" inMag="1" time="27534448"/>
            <node id="3237" radius="1.5" x="2455" y="3066" z="247" inVp="0" inMag="1" time="27531755"/>
        </nodes>
        <edges>
            <edge source="3236" target="3237"/>
            <edge source="3236" target="3250"/>
            <edge source="3257" target="3258"/>
            <edge source="3256" target="3257"/>
            <edge source="3255" target="3256"/>
            <edge source="3254" target="3255"/>
            <edge source="3253" target="3254"/>
            <edge source="3252" target="3253"/>
            <edge source="3251" target="3252"/>
            <edge source="3250" target="3251"/>
            <edge source="3248" target="3249"/>
            <edge source="3247" target="3248"/>
            <edge source="3246" target="3247"/>
            <edge source="3245" target="3246"/>
            <edge source="3244" target="3245"/>
            <edge source="3243" target="3244"/>
            <edge source="3242" target="3243"/>
            <edge source="3241" target="3242"/>
            <edge source="3240" target="3241"/>
            <edge source="3239" target="3240"/>
            <edge source="3238" target="3239"/>
            <edge source="3237" target="3238"/>
        </edges>
    </thing>
    <thing id="96" color.r="-1." color.g="-1." color.b="-1." color.a="1." comment="">
        <nodes>
            <node id="5346" radius="1.5" x="2678" y="2466" z="148" inVp="0" inMag="1" time="49326702"/>
            <node id="5354" radius="1.5" x="2695" y="2475" z="158" inVp="0" inMag="1" time="49465300"/>
            <node id="5353" radius="1.5" x="2862" y="2261" z="131" inVp="0" inMag="1" time="49368724"/>
            <node id="5352" radius="1.5" x="2792" y="2237" z="110" inVp="0" inMag="1" time="49351615"/>
            <node id="5351" radius="1.5" x="2754" y="2225" z="99" inVp="0" inMag="1" time="49347050"/>
            <node id="5350" radius="1.5" x="2697" y="2256" z="101" inVp="0" inMag="1" time="49342136"/>
            <node id="5349" radius="1.5" x="2671" y="2308" z="107" inVp="0" inMag="1" time="49337787"/>
            <node id="5348" radius="1.5" x="2668" y="2385" z="116" inVp="0" inMag="1" time="49334556"/>
            <node id="5347" radius="1.5" x="2664" y="2448" z="133" inVp="0" inMag="1" time="49329991"/>
            <node id="4697" radius="1.5" x="2559" y="2851" z="186" inVp="0" inMag="1" time="40856132"/>
            <node id="3235" radius="1.5" x="2322" y="3200" z="204" inVp="1" inMag="1" time="27511039"/>
            <node id="3234" radius="1.5" x="2322" y="3177" z="196" inVp="0" inMag="1" time="27497794"/>
            <node id="3233" radius="1.5" x="2326" y="3141" z="181" inVp="0" inMag="1" time="27494967"/>
            <node id="3232" radius="1.5" x="2225" y="3096" z="81" inVp="0" inMag="1" time="27486882"/>
            <node id="3231" radius="1.5" x="2260" y="3101" z="99" inVp="0" inMag="1" time="27483634"/>
            <node id="3230" radius="1.5" x="2286" y="3075" z="119" inVp="0" inMag="1" time="27480219"/>
            <node id="3229" radius="1.5" x="2319" y="3067" z="139" inVp="0" inMag="1" time="27475288"/>
            <node id="3228" radius="1.5" x="2337" y="3091" z="158" inVp="0" inMag="1" time="27471463"/>
            <node id="3227" radius="1.5" x="2350" y="3093" z="170" inVp="0" inMag="1" time="27467209"/>
            <node id="3226" radius="1.5" x="2370" y="3028" z="170" inVp="0" inMag="1" time="27461646"/>
            <node id="3225" radius="1.5" x="2049" y="3175" z="97" inVp="2" inMag="1" time="27456901"/>
            <node id="3224" radius="1.5" x="2076" y="3180" z="93" inVp="0" inMag="1" time="27449869"/>
            <node id="3223" radius="1.5" x="2109" y="3167" z="105" inVp="0" inMag="1" time="27437129"/>
            <node id="3222" radius="1.5" x="2201" y="3106" z="98" inVp="0" inMag="1" time="27433294"/>
            <node id="3221" radius="1.5" x="2251" y="3056" z="90" inVp="0" inMag="1" time="27430627"/>
            <node id="3220" radius="1.5" x="2301" y="3041" z="90" inVp="0" inMag="1" time="27426795"/>
            <node id="3219" radius="1.5" x="2353" y="3061" z="108" inVp="0" inMag="1" time="27423464"/>
            <node id="3218" radius="1.5" x="2377" y="3061" z="128" inVp="0" inMag="1" time="27413384"/>
            <node id="3217" radius="1.5" x="2394" y="3037" z="141" inVp="0" inMag="1" time="27410223"/>
            <node id="3216" radius="1.5" x="2404" y="3018" z="153" inVp="0" inMag="1" time="27404307"/>
            <node id="3215" radius="1.5" x="2415" y="3007" z="157" inVp="0" inMag="1" time="27400142"/>
            <node id="3214" radius="1.5" x="2417" y="2983" z="169" inVp="0" inMag="1" time="27390565"/>
            <node id="3213" radius="1.5" x="2600" y="3200" z="284" inVp="1" inMag="1" time="27387449"/>
            <node id="3212" radius="1.5" x="2595" y="3190" z="279" inVp="0" inMag="1" time="27382814"/>
            <node id="3211" radius="1.5" x="2597" y="3178" z="270" inVp="0" inMag="1" time="27378253"/>
            <node id="3210" radius="1.5" x="2578" y="3137" z="253" inVp="0" inMag="1" time="27375170"/>
            <node id="3209" radius="1.5" x="2553" y="3084" z="230" inVp="0" inMag="1" time="27371089"/>
            <node id="3208" radius="1.5" x="2524" y="3059" z="212" inVp="0" inMag="1" time="27367758"/>
            <node id="3207" radius="1.5" x="2505" y="3021" z="195" inVp="0" inMag="1" time="27364426"/>
            <node id="3206" radius="1.5" x="2477" y="2970" z="181" inVp="0" inMag="1" time="27361428"/>
            <node id="3205" radius="1.5" x="2469" y="2933" z="169" inVp="0" inMag="1" time="27355681"/>
            <node id="3204" radius="1.5" x="2450" y="2498" z="6" inVp="0" inMag="1" time="27346107"/>
            <node id="3203" radius="1.5" x="2479" y="2553" z="20" inVp="0" inMag="1" time="27342088"/>
            <node id="3202" radius="1.5" x="2478" y="2598" z="32" inVp="0" inMag="1" time="27339088"/>
            <node id="3201" radius="1.5" x="2596" y="2821" z="40" inVp="0" inMag="1" time="27328427"/>
            <node id="3200" radius="1.5" x="2563" y="2798" z="28" inVp="0" inMag="1" time="27325178"/>
            <node id="3199" radius="1.5" x="2515" y="2761" z="16" inVp="0" inMag="1" time="27322098"/>
            <node id="3198" radius="1.5" x="2494" y="2727" z="3" inVp="0" inMag="1" time="27317687"/>
            <node id="3197" radius="1.5" x="2456" y="2712" z="10" inVp="0" inMag="1" time="27309020"/>
            <node id="3196" radius="1.5" x="2464" y="2687" z="28" inVp="0" inMag="1" time="27305188"/>
            <node id="3195" radius="1.5" x="2470" y="2672" z="40" inVp="0" inMag="1" time="27298845"/>
            <node id="3194" radius="1.5" x="2482" y="2707" z="48" inVp="0" inMag="1" time="27295012"/>
            <node id="3193" radius="1.5" x="2487" y="2765" z="67" inVp="0" inMag="1" time="27291594"/>
            <node id="3192" radius="1.5" x="2483" y="2812" z="85" inVp="0" inMag="1" time="27287846"/>
            <node id="3191" radius="1.5" x="2496" y="2858" z="106" inVp="0" inMag="1" time="27284103"/>
            <node id="3190" radius="1.5" x="2504" y="2900" z="126" inVp="0" inMag="1" time="27279688"/>
            <node id="3189" radius="1.5" x="2491" y="2917" z="143" inVp="0" inMag="1" time="27276269"/>
            <node id="3188" radius="1.5" x="2467" y="2929" z="156" inVp="0" inMag="1" time="27270938"/>
            <node id="3187" radius="1.5" x="2289" y="2605" z="2" inVp="0" inMag="1" time="27265291"/>
            <node id="3186" radius="1.5" x="2293" y="2629" z="15" inVp="0" inMag="1" time="27261131"/>
            <node id="3185" radius="1.5" x="2310" y="2679" z="37" inVp="0" inMag="1" time="27257461"/>
            <node id="3184" radius="1.5" x="2322" y="2718" z="58" inVp="0" inMag="1" time="27253963"/>
            <node id="3183" radius="1.5" x="2327" y="2777" z="70" inVp="0" inMag="1" time="27250384"/>
            <node id="3182" radius="1.5" x="2336" y="2849" z="81" inVp="0" inMag="1" time="27247233"/>
            <node id="3181" radius="1.5" x="2379" y="2856" z="105" inVp="0" inMag="1" time="27242907"/>
            <node id="3180" radius="1.5" x="2417" y="2853" z="126" inVp="0" inMag="1" time="27238955"/>
            <node id="3179" radius="1.5" x="2487" y="2863" z="146" inVp="0" inMag="1" time="27235379"/>
            <node id="3178" radius="1.5" x="2489" y="2888" z="156" inVp="0" inMag="1" time="27230055"/>
            <node id="3177" radius="1.5" x="2506" y="2869" z="156" inVp="0" inMag="1" time="27224683"/>
            <node id="3176" radius="1.5" x="2545" y="2870" z="167" inVp="0" inMag="1" time="27215600"/>
            <node id="3175" radius="1.5" x="2599" y="2804" z="160" inVp="0" inMag="1" time="27213266"/>
            <node id="3174" radius="1.5" x="2654" y="2721" z="160" inVp="0" inMag="1" time="27206823"/>
            <node id="3173" radius="1.5" x="2720" y="2613" z="158" inVp="0" inMag="1" time="27196230"/>
            <node id="3172" radius="1.5" x="2721" y="2525" z="152" inVp="0" inMag="1" time="27194062"/>
            <node id="3171" radius="1.5" x="2742" y="2371" z="2" inVp="0" inMag="1" time="27188046"/>
            <node id="3170" radius="1.5" x="2747" y="2381" z="6" inVp="0" inMag="1" time="27184800"/>
            <node id="3169" radius="1.5" x="2742" y="2393" z="20" inVp="0" inMag="1" time="27181716"/>
            <node id="3168" radius="1.5" x="2743" y="2411" z="44" inVp="0" inMag="1" time="27178137"/>
            <node id="3167" radius="1.5" x="2743" y="2433" z="65" inVp="0" inMag="1" time="27174057"/>
            <node id="3166" radius="1.5" x="2724" y="2441" z="85" inVp="0" inMag="1" time="27169972"/>
            <node id="3165" radius="1.5" x="2703" y="2462" z="103" inVp="0" inMag="1" time="27166722"/>
            <node id="3164" radius="1.5" x="2709" y="2482" z="122" inVp="0" inMag="1" time="27162562"/>
            <node id="3163" radius="1.5" x="2725" y="2474" z="137" inVp="0" inMag="1" time="27152049"/>
            <node id="3162" radius="1.5" x="2143" y="2177" z="22" inVp="1" inMag="1" time="27119498"/>
            <node id="3161" radius="1.5" x="2149" y="2187" z="24" inVp="0" inMag="1" time="27114066"/>
            <node id="3160" radius="1.5" x="2184" y="2202" z="28" inVp="0" inMag="1" time="27109817"/>
            <node id="3159" radius="1.5" x="2214" y="2229" z="40" inVp="0" inMag="1" time="27104573"/>
            <node id="3158" radius="1.5" x="2261" y="2274" z="50" inVp="0" inMag="1" time="27101989"/>
            <node id="3157" radius="1.5" x="2298" y="2319" z="62" inVp="0" inMag="1" time="27098906"/>
            <node id="3156" radius="1.5" x="2328" y="2355" z="73" inVp="0" inMag="1" time="27095906"/>
            <node id="3155" radius="1.5" x="2365" y="2381" z="84" inVp="0" inMag="1" time="27092494"/>
            <node id="3154" radius="1.5" x="2412" y="2398" z="93" inVp="0" inMag="1" time="27088910"/>
            <node id="3153" radius="1.5" x="2487" y="2399" z="105" inVp="0" inMag="1" time="27085998"/>
            <node id="3152" radius="1.5" x="2534" y="2411" z="118" inVp="0" inMag="1" time="27083080"/>
            <node id="3151" radius="1.5" x="2592" y="2412" z="130" inVp="0" inMag="1" time="27080250"/>
            <node id="3150" radius="1.5" x="2625" y="2407" z="139" inVp="0" inMag="1" time="27070924"/>
            <node id="3149" radius="1.5" x="2641" y="2384" z="131" inVp="0" inMag="1" time="27067506"/>
            <node id="3148" radius="1.5" x="2721" y="2400" z="131" inVp="0" inMag="1" time="27058263"/>
            <node id="3147" radius="1.5" x="2959" y="2661" z="146" inVp="0" inMag="1" time="27053344"/>
            <node id="3146" radius="1.5" x="2971" y="2633" z="129" inVp="0" inMag="1" time="27048348"/>
            <node id="3145" radius="1.5" x="2985" y="2608" z="112" inVp="0" inMag="1" time="27044187"/>
            <node id="3144" radius="1.5" x="2957" y="2568" z="100" inVp="0" inMag="1" time="27034437"/>
            <node id="3143" radius="1.5" x="2924" y="2510" z="100" inVp="0" inMag="1" time="27033105"/>
            <node id="3142" radius="1.5" x="2884" y="2452" z="101" inVp="0" inMag="1" time="27029024"/>
            <node id="3141" radius="1.5" x="2875" y="2452" z="117" inVp="0" inMag="1" time="27024196"/>
            <node id="3140" radius="1.5" x="2810" y="2427" z="117" inVp="0" inMag="1" time="27022112"/>
            <node id="3139" radius="1.5" x="2809" y="2383" z="120" inVp="0" inMag="1" time="27018948"/>
            <node id="3138" radius="1.5" x="2762" y="2230" z="3" inVp="0" inMag="1" time="27011379"/>
            <node id="3137" radius="1.5" x="2914" y="2237" z="2" inVp="0" inMag="1" time="26999159"/>
            <node id="3136" radius="1.5" x="2885" y="2278" z="13" inVp="0" inMag="1" time="26996160"/>
            <node id="3135" radius="1.5" x="2772" y="2259" z="16" inVp="0" inMag="1" time="26990408"/>
            <node id="3134" radius="1.5" x="2759" y="2280" z="33" inVp="0" inMag="1" time="26987494"/>
            <node id="3133" radius="1.5" x="2780" y="2298" z="52" inVp="0" inMag="1" time="26984164"/>
            <node id="3132" radius="1.5" x="2806" y="2287" z="67" inVp="0" inMag="1" time="26980581"/>
            <node id="3131" radius="1.5" x="2788" y="2274" z="79" inVp="0" inMag="1" time="26977752"/>
            <node id="3130" radius="1.5" x="2781" y="2298" z="97" inVp="0" inMag="1" time="26974500"/>
            <node id="3129" radius="1.5" x="2789" y="2312" z="112" inVp="0" inMag="1" time="26971166"/>
            <node id="3128" radius="1.5" x="2763" y="2351" z="120" inVp="0" inMag="1" time="26965907"/>
            <node id="3127" radius="1.5" x="2767" y="2356" z="131" inVp="0" inMag="1" time="26962258"/>
            <node id="3126" radius="1.5" x="2992" y="2177" z="134" inVp="1" inMag="1" time="26954729"/>
            <node id="3125" radius="1.5" x="2977" y="2185" z="135" inVp="1" inMag="1" time="26950500"/>
            <node id="3124" radius="1.5" x="2948" y="2215" z="134" inVp="0" inMag="1" time="26945385"/>
            <node id="3123" radius="1.5" x="2878" y="2273" z="133" inVp="0" inMag="1" time="26938217"/>
            <node id="3122" radius="1.5" x="2800" y="2344" z="140" inVp="0" inMag="1" time="26927889"/>
            <node id="3121" radius="1.5" x="2787" y="2322" z="154" inVp="0" inMag="1" time="26924058"/>
            <node id="3120" radius="1.5" x="2749" y="2324" z="172" inVp="0" inMag="1" time="26920197"/>
            <node id="3119" radius="1.5" x="2734" y="2334" z="182" inVp="0" inMag="1" time="26912197"/>
            <node id="3118" radius="1.5" x="2747" y="2347" z="199" inVp="0" inMag="1" time="26907199"/>
            <node id="3117" radius="1.5" x="2774" y="2371" z="223" inVp="0" inMag="1" time="26902785"/>
            <node id="3116" radius="1.5" x="2812" y="2386" z="247" inVp="0" inMag="1" time="26899039"/>
            <node id="3115" radius="1.5" x="2837" y="2399" z="268" inVp="0" inMag="1" time="26895626"/>
            <node id="3114" radius="1.5" x="2812" y="2400" z="286" inVp="0" inMag="1" time="26892622"/>
            <node id="3113" radius="1.5" x="2792" y="2391" z="303" inVp="0" inMag="1" time="26889093"/>
            <node id="3112" radius="1.5" x="2806" y="2437" z="353" inVp="0" inMag="1" time="26883765"/>
            <node id="3111" radius="1.5" x="2790" y="2447" z="334" inVp="0" inMag="1" time="26880433"/>
            <node id="3110" radius="1.5" x="2771" y="2443" z="316" inVp="0" inMag="1" time="26876964"/>
            <node id="4698" radius="1.5" x="2538" y="2820" z="175" inVp="0" inMag="1" time="40874351"/>
            <node id="4699" radius="1.5" x="2501" y="2810" z="165" inVp="0" inMag="1" time="40876883"/>
            <node id="4700" radius="1.5" x="2474" y="2827" z="155" inVp="0" inMag="1" time="40881982"/>
            <node id="4701" radius="1.5" x="2439" y="2880" z="146" inVp="0" inMag="1" time="40884846"/>
            <node id="4702" radius="1.5" x="2439" y="2980" z="144" inVp="0" inMag="1" time="40891126"/>
            <node id="4703" radius="1.5" x="2534" y="2967" z="153" inVp="0" inMag="1" time="40902233"/>
            <node id="4704" radius="1.5" x="2588" y="2997" z="142" inVp="0" inMag="1" time="40909580"/>
            <node id="4705" radius="1.5" x="2607" y="3014" z="128" inVp="0" inMag="1" time="40914612"/>
            <node id="4706" radius="1.5" x="2589" y="3022" z="110" inVp="0" inMag="1" time="40918362"/>
            <node id="4707" radius="1.5" x="2563" y="3022" z="93" inVp="0" inMag="1" time="40923656"/>
            <node id="4708" radius="1.5" x="2522" y="2976" z="77" inVp="0" inMag="1" time="40931806"/>
            <node id="4709" radius="1.5" x="2427" y="3043" z="138" inVp="0" inMag="1" time="40946532"/>
            <node id="4710" radius="1.5" x="2402" y="3060" z="122" inVp="0" inMag="1" time="40949716"/>
            <node id="4711" radius="1.5" x="2571" y="2842" z="197" inVp="0" inMag="1" time="40977085"/>
        </nodes>
        <edges>
            <edge source="5346" target="5347"/>
            <edge source="5346" target="5354"/>
            <edge source="5352" target="5353"/>
            <edge source="5351" target="5352"/>
            <edge source="5350" target="5351"/>
            <edge source="5349" target="5350"/>
            <edge source="5348" target="5349"/>
            <edge source="5347" target="5348"/>
            <edge source="4697" target="4698"/>
            <edge source="4697" target="4711"/>
            <edge source="3234" target="3235"/>
            <edge source="3233" target="3234"/>
            <edge source="3231" target="3232"/>
            <edge source="3230" target="3231"/>
            <edge source="3229" target="3230"/>
            <edge source="3228" target="3229"/>
            <edge source="3227" target="3228"/>
            <edge source="3227" target="3233"/>
            <edge source="3226" target="3227"/>
            <edge source="3224" target="3225"/>
            <edge source="3223" target="3224"/>
            <edge source="3222" target="3223"/>
            <edge source="3221" target="3222"/>
            <edge source="3220" target="3221"/>
            <edge source="3219" target="3220"/>
            <edge source="3218" target="4709"/>
            <edge source="3218" target="3219"/>
            <edge source="3217" target="3218"/>
            <edge source="3216" target="3217"/>
            <edge source="3215" target="3216"/>
            <edge source="3214" target="3215"/>
            <edge source="3214" target="3226"/>
            <edge source="3212" target="3213"/>
            <edge source="3211" target="3212"/>
            <edge source="3210" target="3211"/>
            <edge source="3209" target="3210"/>
            <edge source="3208" target="3209"/>
            <edge source="3207" target="3208"/>
            <edge source="3206" target="3207"/>
            <edge source="3205" target="3206"/>
            <edge source="3205" target="3214"/>
            <edge source="3203" target="3204"/>
            <edge source="3202" target="3203"/>
            <edge source="3200" target="3201"/>
            <edge source="3199" target="3200"/>
            <edge source="3198" target="3199"/>
            <edge source="3197" target="3198"/>
            <edge source="3196" target="3197"/>
            <edge source="3195" target="3196"/>
            <edge source="3195" target="3202"/>
            <edge source="3194" target="3195"/>
            <edge source="3193" target="3194"/>
            <edge source="3192" target="3193"/>
            <edge source="3191" target="3192"/>
            <edge source="3190" target="3191"/>
            <edge source="3189" target="3190"/>
            <edge source="3188" target="3189"/>
            <edge source="3186" target="3187"/>
            <edge source="3185" target="3186"/>
            <edge source="3184" target="3185"/>
            <edge source="3183" target="3184"/>
            <edge source="3182" target="3183"/>
            <edge source="3181" target="3182"/>
            <edge source="3180" target="3181"/>
            <edge source="3179" target="3180"/>
            <edge source="3178" target="3179"/>
            <edge source="3178" target="3188"/>
            <edge source="3177" target="3178"/>
            <edge source="3176" target="3177"/>
            <edge source="3176" target="3205"/>
            <edge source="3175" target="3176"/>
            <edge source="3174" target="3175"/>
            <edge source="3173" target="3174"/>
            <edge source="3172" target="3173"/>
            <edge source="3170" target="3171"/>
            <edge source="3169" target="3170"/>
            <edge source="3168" target="3169"/>
            <edge source="3167" target="3168"/>
            <edge source="3166" target="3167"/>
            <edge source="3165" target="3166"/>
            <edge source="3164" target="3165"/>
            <edge source="3163" target="3164"/>
            <edge source="3163" target="3172"/>
            <edge source="3161" target="3162"/>
            <edge source="3160" target="3161"/>
            <edge source="3159" target="3160"/>
            <edge source="3158" target="3159"/>
            <edge source="3157" target="3158"/>
            <edge source="3156" target="3157"/>
            <edge source="3155" target="3156"/>
            <edge source="3154" target="3155"/>
            <edge source="3153" target="3154"/>
            <edge source="3152" target="3153"/>
            <edge source="3151" target="3152"/>
            <edge source="3150" target="3151"/>
            <edge source="3149" target="3150"/>
            <edge source="3148" target="3149"/>
            <edge source="3148" target="3163"/>
            <edge source="3146" target="3147"/>
            <edge source="3145" target="3146"/>
            <edge source="3144" target="3145"/>
            <edge source="3143" target="3144"/>
            <edge source="3142" target="3143"/>
            <edge source="3141" target="3142"/>
            <edge source="3140" target="3141"/>
            <edge source="3139" target="3140"/>
            <edge source="3136" target="3137"/>
            <edge source="3135" target="3136"/>
            <edge source="3135" target="3138"/>
            <edge source="3134" target="3135"/>
            <edge source="3133" target="3134"/>
            <edge source="3132" target="3133"/>
            <edge source="3131" target="3132"/>
            <edge source="3130" target="3131"/>
            <edge source="3129" target="3130"/>
            <edge source="3128" target="3129"/>
            <edge source="3128" target="3139"/>
            <edge source="3127" target="3128"/>
            <edge source="3127" target="3148"/>
            <edge source="3125" target="3126"/>
            <edge source="3124" target="3125"/>
            <edge source="3123" target="5353"/>
            <edge source="3123" target="3124"/>
            <edge source="3122" target="3123"/>
            <edge source="3122" target="3127"/>
            <edge source="3121" target="3122"/>
            <edge source="3120" target="3121"/>
            <edge source="3119" target="3120"/>
            <edge source="3118" target="3119"/>
            <edge source="3117" target="3118"/>
            <edge source="3116" target="3117"/>
            <edge source="3115" target="3116"/>
            <edge source="3114" target="3115"/>
            <edge source="3113" target="3114"/>
            <edge source="3111" target="3112"/>
            <edge source="3110" target="3111"/>
            <edge source="3110" target="3113"/>
            <edge source="4698" target="4699"/>
            <edge source="4699" target="4700"/>
            <edge source="4700" target="4701"/>
            <edge source="4701" target="4702"/>
            <edge source="4702" target="4709"/>
            <edge source="4702" target="4703"/>
            <edge source="4703" target="4704"/>
            <edge source="4704" target="4705"/>
            <edge source="4705" target="4706"/>
            <edge source="4706" target="4707"/>
            <edge source="4707" target="4708"/>
            <edge source="4709" target="4710"/>
        </edges>
    </thing>
    <thing id="95" color.r="-1." color.g="-1." color.b="-1." color.a="1." comment="">
        <nodes>
            <node id="3084" radius="1.5" x="2227" y="2419" z="63" inVp="0" inMag="1" time="26732666"/>
            <node id="3109" radius="1.5" x="2883" y="2177" z="269" inVp="1" inMag="1" time="26852078"/>
            <node id="3108" radius="1.5" x="2878" y="2185" z="269" inVp="0" inMag="1" time="26846614"/>
            <node id="3107" radius="1.5" x="2854" y="2195" z="263" inVp="0" inMag="1" time="26842452"/>
            <node id="3106" radius="1.5" x="2789" y="2247" z="261" inVp="0" inMag="1" time="26836950"/>
            <node id="3105" radius="1.5" x="2716" y="2256" z="251" inVp="0" inMag="1" time="26834285"/>
            <node id="3104" radius="1.5" x="2651" y="2278" z="234" inVp="0" inMag="1" time="26830619"/>
            <node id="3103" radius="1.5" x="2632" y="2308" z="228" inVp="0" inMag="1" time="26825129"/>
            <node id="3102" radius="1.5" x="2591" y="2339" z="215" inVp="0" inMag="1" time="26821192"/>
            <node id="3101" radius="1.5" x="2541" y="2376" z="201" inVp="0" inMag="1" time="26817860"/>
            <node id="3100" radius="1.5" x="2499" y="2375" z="178" inVp="0" inMag="1" time="26813448"/>
            <node id="3099" radius="1.5" x="2458" y="2371" z="161" inVp="0" inMag="1" time="26809185"/>
            <node id="3098" radius="1.5" x="2412" y="2362" z="140" inVp="0" inMag="1" time="26804522"/>
            <node id="3097" radius="1.5" x="2391" y="2380" z="123" inVp="0" inMag="1" time="26799770"/>
            <node id="3096" radius="1.5" x="2330" y="2377" z="108" inVp="0" inMag="1" time="26796604"/>
            <node id="3095" radius="1.5" x="2099" y="2277" z="24" inVp="0" inMag="1" time="26784108"/>
            <node id="3094" radius="1.5" x="2112" y="2302" z="38" inVp="0" inMag="1" time="26780778"/>
            <node id="3093" radius="1.5" x="2138" y="2287" z="54" inVp="0" inMag="1" time="26776951"/>
            <node id="3092" radius="1.5" x="2146" y="2333" z="63" inVp="0" inMag="1" time="26770287"/>
            <node id="3091" radius="1.5" x="2188" y="2357" z="71" inVp="0" inMag="1" time="26765040"/>
            <node id="3090" radius="1.5" x="2242" y="2377" z="81" inVp="0" inMag="1" time="26762620"/>
            <node id="3089" radius="1.5" x="2285" y="2376" z="95" inVp="0" inMag="1" time="26755381"/>
            <node id="3088" radius="1.5" x="2261" y="2422" z="87" inVp="0" inMag="1" time="26752776"/>
            <node id="3087" radius="1.5" x="2103" y="2408" z="4" inVp="0" inMag="1" time="26745695"/>
            <node id="3086" radius="1.5" x="2149" y="2420" z="24" inVp="0" inMag="1" time="26741701"/>
            <node id="3085" radius="1.5" x="2200" y="2424" z="47" inVp="0" inMag="1" time="26737783"/>
        </nodes>
        <edges>
            <edge source="3084" target="3085"/>
            <edge source="3084" target="3088"/>
            <edge source="3108" target="3109"/>
            <edge source="3107" target="3108"/>
            <edge source="3106" target="3107"/>
            <edge source="3105" target="3106"/>
            <edge source="3104" target="3105"/>
            <edge source="3103" target="3104"/>
            <edge source="3102" target="3103"/>
            <edge source="3101" target="3102"/>
            <edge source="3100" target="3101"/>
            <edge source="3099" target="3100"/>
            <edge source="3098" target="3099"/>
            <edge source="3097" target="3098"/>
            <edge source="3096" target="3097"/>
            <edge source="3094" target="3095"/>
            <edge source="3093" target="3094"/>
            <edge source="3092" target="3093"/>
            <edge source="3091" target="3092"/>
            <edge source="3090" target="3091"/>
            <edge source="3089" target="3090"/>
            <edge source="3089" target="3096"/>
            <edge source="3088" target="3089"/>
            <edge source="3086" target="3087"/>
            <edge source="3085" target="3086"/>
        </edges>
    </thing>
    <thing id="94" color.r="-1." color.g="-1." color.b="-1." color.a="1." comment="">
        <nodes>
            <node id="3056" radius="1.5" x="2570" y="2266" z="2" inVp="0" inMag="1" time="26515839"/>
            <node id="3064" radius="1.5" x="2939" y="2406" z="138" inVp="0" inMag="1" time="26546192"/>
            <node id="3063" radius="1.5" x="2907" y="2422" z="125" inVp="0" inMag="1" time="26543533"/>
            <node id="3062" radius="1.5" x="2852" y="2423" z="107" inVp="0" inMag="1" time="26540277"/>
            <node id="3061" radius="1.5" x="2810" y="2427" z="87" inVp="0" inMag="1" time="26536279"/>
            <node id="3060" radius="1.5" x="2782" y="2408" z="72" inVp="0" inMag="1" time="26531450"/>
            <node id="3059" radius="1.5" x="2740" y="2368" z="49" inVp="0" inMag="1" time="26527537"/>
            <node id="3058" radius="1.5" x="2703" y="2339" z="31" inVp="0" inMag="1" time="26524285"/>
            <node id="3057" radius="1.5" x="2628" y="2281" z="18" inVp="0" inMag="1" time="26520371"/>
        </nodes>
        <edges>
            <edge source="3056" target="3057"/>
            <edge source="3063" target="3064"/>
            <edge source="3062" target="3063"/>
            <edge source="3061" target="3062"/>
            <edge source="3060" target="3061"/>
            <edge source="3059" target="3060"/>
            <edge source="3058" target="3059"/>
            <edge source="3057" target="3058"/>
        </edges>
    </thing>
    <thing id="93" color.r="-1." color.g="-1." color.b="-1." color.a="1." comment="">
        <nodes>
            <node id="3046" radius="1.5" x="2676" y="2200" z="2" inVp="0" inMag="1" time="26457334"/>
            <node id="3055" radius="1.5" x="3000" y="2177" z="99" inVp="1" inMag="1" time="26497352"/>
            <node id="3054" radius="1.5" x="2988" y="2192" z="99" inVp="0" inMag="1" time="26491820"/>
            <node id="3053" radius="1.5" x="2937" y="2239" z="93" inVp="0" inMag="1" time="26488655"/>
            <node id="3052" radius="1.5" x="2876" y="2265" z="84" inVp="0" inMag="1" time="26485993"/>
            <node id="3051" radius="1.5" x="2821" y="2310" z="75" inVp="0" inMag="1" time="26479576"/>
            <node id="3050" radius="1.5" x="2760" y="2311" z="59" inVp="0" inMag="1" time="26476908"/>
            <node id="3049" radius="1.5" x="2723" y="2266" z="51" inVp="0" inMag="1" time="26470913"/>
            <node id="3048" radius="1.5" x="2693" y="2247" z="35" inVp="0" inMag="1" time="26467833"/>
            <node id="3047" radius="1.5" x="2677" y="2223" z="19" inVp="0" inMag="1" time="26460503"/>
        </nodes>
        <edges>
            <edge source="3046" target="3047"/>
            <edge source="3054" target="3055"/>
            <edge source="3053" target="3054"/>
            <edge source="3052" target="3053"/>
            <edge source="3051" target="3052"/>
            <edge source="3050" target="3051"/>
            <edge source="3049" target="3050"/>
            <edge source="3048" target="3049"/>
            <edge source="3047" target="3048"/>
        </edges>
    </thing>
    <thing id="92" color.r="-1." color.g="-1." color.b="-1." color.a="1." comment="">
        <nodes>
            <node id="3039" radius="1.5" x="2779" y="2294" z="2" inVp="0" inMag="1" time="26412722"/>
            <node id="3045" radius="1.5" x="2913" y="2583" z="81" inVp="0" inMag="1" time="26435551"/>
            <node id="3044" radius="1.5" x="2881" y="2564" z="67" inVp="0" inMag="1" time="26430384"/>
            <node id="3043" radius="1.5" x="2870" y="2499" z="55" inVp="0" inMag="1" time="26427303"/>
            <node id="3042" radius="1.5" x="2834" y="2461" z="37" inVp="0" inMag="1" time="26422969"/>
            <node id="3041" radius="1.5" x="2804" y="2386" z="29" inVp="0" inMag="1" time="26420054"/>
            <node id="3040" radius="1.5" x="2801" y="2335" z="18" inVp="0" inMag="1" time="26416221"/>
        </nodes>
        <edges>
            <edge source="3039" target="3040"/>
            <edge source="3044" target="3045"/>
            <edge source="3043" target="3044"/>
            <edge source="3042" target="3043"/>
            <edge source="3041" target="3042"/>
            <edge source="3040" target="3041"/>
        </edges>
    </thing>
    <thing id="91" color.r="-1." color.g="-1." color.b="-1." color.a="1." comment="">
        <nodes>
            <node id="3031" radius="1.5" x="2785" y="2354" z="2" inVp="0" inMag="1" time="26363996"/>
            <node id="3038" radius="1.5" x="2931" y="2622" z="127" inVp="0" inMag="1" time="26393716"/>
            <node id="3037" radius="1.5" x="2923" y="2611" z="116" inVp="0" inMag="1" time="26389386"/>
            <node id="3036" radius="1.5" x="2899" y="2595" z="98" inVp="0" inMag="1" time="26385803"/>
            <node id="3035" radius="1.5" x="2900" y="2530" z="88" inVp="0" inMag="1" time="26380139"/>
            <node id="3034" radius="1.5" x="2855" y="2476" z="67" inVp="0" inMag="1" time="26376480"/>
            <node id="3033" radius="1.5" x="2815" y="2452" z="46" inVp="0" inMag="1" time="26372232"/>
            <node id="3032" radius="1.5" x="2796" y="2404" z="21" inVp="0" inMag="1" time="26368229"/>
        </nodes>
        <edges>
            <edge source="3031" target="3032"/>
            <edge source="3037" target="3038"/>
            <edge source="3036" target="3037"/>
            <edge source="3035" target="3036"/>
            <edge source="3034" target="3035"/>
            <edge source="3033" target="3034"/>
            <edge source="3032" target="3033"/>
        </edges>
    </thing>
    <thing id="90" color.r="-1." color.g="-1." color.b="-1." color.a="1." comment="">
        <nodes>
            <node id="3022" radius="1.5" x="2805" y="2345" z="2" inVp="0" inMag="1" time="26307673"/>
            <node id="3030" radius="1.5" x="3052" y="2653" z="144" inVp="0" inMag="1" time="26348338"/>
            <node id="3029" radius="1.5" x="3032" y="2625" z="127" inVp="0" inMag="1" time="26343842"/>
            <node id="3028" radius="1.5" x="3033" y="2591" z="112" inVp="0" inMag="1" time="26340513"/>
            <node id="3027" radius="1.5" x="3028" y="2558" z="103" inVp="0" inMag="1" time="26329518"/>
            <node id="3026" radius="1.5" x="2966" y="2526" z="85" inVp="0" inMag="1" time="26326266"/>
            <node id="3025" radius="1.5" x="2911" y="2485" z="58" inVp="0" inMag="1" time="26321670"/>
            <node id="3024" radius="1.5" x="2867" y="2444" z="39" inVp="0" inMag="1" time="26317086"/>
            <node id="3023" radius="1.5" x="2832" y="2385" z="21" inVp="0" inMag="1" time="26313509"/>
        </nodes>
        <edges>
            <edge source="3022" target="3023"/>
            <edge source="3029" target="3030"/>
            <edge source="3028" target="3029"/>
            <edge source="3027" target="3028"/>
            <edge source="3026" target="3027"/>
            <edge source="3025" target="3026"/>
            <edge source="3024" target="3025"/>
            <edge source="3023" target="3024"/>
        </edges>
    </thing>
    <thing id="89" color.r="-1." color.g="-1." color.b="-1." color.a="1." comment="">
        <nodes/>
        <edges/>
    </thing>
    <thing id="88" color.r="-1." color.g="-1." color.b="-1." color.a="1." comment="">
        <nodes/>
        <edges/>
    </thing>
    <thing id="87" color.r="-1." color.g="-1." color.b="-1." color.a="1." comment="">
        <nodes>
            <node id="3009" radius="1.5" x="2713" y="2625" z="2" inVp="0" inMag="1" time="26186066"/>
            <node id="3021" radius="1.5" x="3023" y="2194" z="97" inVp="0" inMag="1" time="26252520"/>
            <node id="3020" radius="1.5" x="2999" y="2191" z="92" inVp="0" inMag="1" time="26242709"/>
            <node id="3019" radius="1.5" x="2950" y="2226" z="85" inVp="0" inMag="1" time="26234212"/>
            <node id="3018" radius="1.5" x="2900" y="2281" z="84" inVp="0" inMag="1" time="26228549"/>
            <node id="3017" radius="1.5" x="2866" y="2341" z="84" inVp="0" inMag="1" time="26226382"/>
            <node id="3016" radius="1.5" x="2840" y="2408" z="79" inVp="0" inMag="1" time="26220232"/>
            <node id="3015" radius="1.5" x="2823" y="2455" z="70" inVp="0" inMag="1" time="26216388"/>
            <node id="3014" radius="1.5" x="2823" y="2489" z="60" inVp="0" inMag="1" time="26211223"/>
            <node id="3013" radius="1.5" x="2773" y="2498" z="46" inVp="0" inMag="1" time="26207562"/>
            <node id="3012" radius="1.5" x="2803" y="2470" z="31" inVp="0" inMag="1" time="26198897"/>
            <node id="3011" radius="1.5" x="2775" y="2544" z="34" inVp="0" inMag="1" time="26192900"/>
            <node id="3010" radius="1.5" x="2742" y="2587" z="18" inVp="0" inMag="1" time="26189648"/>
        </nodes>
        <edges>
            <edge source="3009" target="3010"/>
            <edge source="3020" target="3021"/>
            <edge source="3019" target="3020"/>
            <edge source="3018" target="3019"/>
            <edge source="3017" target="3018"/>
            <edge source="3016" target="3017"/>
            <edge source="3015" target="3016"/>
            <edge source="3014" target="3015"/>
            <edge source="3013" target="3014"/>
            <edge source="3012" target="3013"/>
            <edge source="3011" target="3012"/>
            <edge source="3010" target="3011"/>
        </edges>
    </thing>
    <thing id="86" color.r="-1." color.g="-1." color.b="-1." color.a="1." comment="">
        <nodes>
            <node id="3002" radius="1.5" x="2634" y="2759" z="2" inVp="0" inMag="1" time="26125380"/>
            <node id="3008" radius="1.5" x="3071" y="2674" z="55" inVp="2" inMag="1" time="26158137"/>
            <node id="3007" radius="1.5" x="3046" y="2661" z="52" inVp="0" inMag="1" time="26144004"/>
            <node id="3006" radius="1.5" x="2995" y="2668" z="45" inVp="0" inMag="1" time="26140019"/>
            <node id="3005" radius="1.5" x="2934" y="2699" z="36" inVp="0" inMag="1" time="26137020"/>
            <node id="3004" radius="1.5" x="2842" y="2758" z="30" inVp="0" inMag="1" time="26132024"/>
            <node id="3003" radius="1.5" x="2756" y="2776" z="23" inVp="0" inMag="1" time="26129361"/>
        </nodes>
        <edges>
            <edge source="3002" target="3003"/>
            <edge source="3007" target="3008"/>
            <edge source="3006" target="3007"/>
            <edge source="3005" target="3006"/>
            <edge source="3004" target="3005"/>
            <edge source="3003" target="3004"/>
        </edges>
    </thing>
    <thing id="85" color.r="-1." color.g="-1." color.b="-1." color.a="1." comment="">
        <nodes>
            <node id="5694" radius="1.5" x="2327" y="2528" z="63" inVp="0" inMag="1" time="53137861"/>
            <node id="5709" radius="1.5" x="2622" y="3032" z="157" inVp="0" inMag="1" time="53213900"/>
            <node id="5708" radius="1.5" x="2603" y="3036" z="145" inVp="0" inMag="1" time="53209985"/>
            <node id="5707" radius="1.5" x="2574" y="3031" z="132" inVp="0" inMag="1" time="53206819"/>
            <node id="5706" radius="1.5" x="2573" y="2982" z="117" inVp="0" inMag="1" time="53203489"/>
            <node id="5705" radius="1.5" x="2536" y="2866" z="113" inVp="0" inMag="1" time="53199323"/>
            <node id="5704" radius="1.5" x="2488" y="2813" z="98" inVp="0" inMag="1" time="53195991"/>
            <node id="5703" radius="1.5" x="2448" y="2773" z="83" inVp="0" inMag="1" time="53193409"/>
            <node id="5702" radius="1.5" x="2398" y="2718" z="71" inVp="0" inMag="1" time="53190412"/>
            <node id="5701" radius="1.5" x="2365" y="2668" z="71" inVp="0" inMag="1" time="53188828"/>
            <node id="5700" radius="1.5" x="2365" y="2601" z="71" inVp="0" inMag="1" time="53186919"/>
            <node id="5699" radius="1.5" x="2082" y="2475" z="67" inVp="0" inMag="1" time="53161857"/>
            <node id="5698" radius="1.5" x="2113" y="2474" z="58" inVp="0" inMag="1" time="53155694"/>
            <node id="5697" radius="1.5" x="2172" y="2494" z="58" inVp="0" inMag="1" time="53153794"/>
            <node id="5696" radius="1.5" x="2232" y="2496" z="67" inVp="0" inMag="1" time="53150646"/>
            <node id="5695" radius="1.5" x="2277" y="2497" z="70" inVp="0" inMag="1" time="53142901"/>
            <node id="2940" radius="1.5" x="2636" y="2572" z="2" inVp="0" inMag="1" time="25767070"/>
            <node id="5492" radius="1.5" x="2128" y="2621" z="86" inVp="0" inMag="1" time="51412311"/>
            <node id="5491" radius="1.5" x="2161" y="2606" z="93" inVp="0" inMag="1" time="51406315"/>
            <node id="5490" radius="1.5" x="2196" y="2533" z="93" inVp="0" inMag="1" time="51398583"/>
            <node id="5489" radius="1.5" x="2208" y="2492" z="77" inVp="0" inMag="1" time="51392937"/>
            <node id="5488" radius="1.5" x="2212" y="2418" z="66" inVp="0" inMag="1" time="51389538"/>
            <node id="5487" radius="1.5" x="2196" y="2352" z="49" inVp="0" inMag="1" time="51385214"/>
            <node id="3001" radius="1.5" x="2213" y="3200" z="55" inVp="1" inMag="1" time="26071829"/>
            <node id="3000" radius="1.5" x="2201" y="3186" z="55" inVp="0" inMag="1" time="26067462"/>
            <node id="2999" radius="1.5" x="2164" y="3142" z="48" inVp="0" inMag="1" time="26065048"/>
            <node id="2998" radius="1.5" x="2125" y="3066" z="38" inVp="0" inMag="1" time="26062798"/>
            <node id="2997" radius="1.5" x="2078" y="3095" z="2" inVp="0" inMag="1" time="26058633"/>
            <node id="2996" radius="1.5" x="2082" y="3092" z="9" inVp="0" inMag="1" time="26055468"/>
            <node id="2995" radius="1.5" x="2095" y="3083" z="22" inVp="0" inMag="1" time="26051472"/>
            <node id="2994" radius="1.5" x="2099" y="2979" z="24" inVp="0" inMag="1" time="26035979"/>
            <node id="2993" radius="1.5" x="2101" y="2876" z="20" inVp="0" inMag="1" time="26030398"/>
            <node id="2992" radius="1.5" x="2455" y="2792" z="157" inVp="0" inMag="1" time="26020287"/>
            <node id="2991" radius="1.5" x="2449" y="2771" z="140" inVp="0" inMag="1" time="26016620"/>
            <node id="2990" radius="1.5" x="2474" y="2818" z="138" inVp="0" inMag="1" time="26008692"/>
            <node id="2989" radius="1.5" x="2448" y="2789" z="114" inVp="0" inMag="1" time="26004275"/>
            <node id="2988" radius="1.5" x="2403" y="2751" z="92" inVp="0" inMag="1" time="26000526"/>
            <node id="2987" radius="1.5" x="2353" y="2722" z="77" inVp="0" inMag="1" time="25995780"/>
            <node id="2986" radius="1.5" x="2329" y="2705" z="67" inVp="0" inMag="1" time="25990864"/>
            <node id="2985" radius="1.5" x="2275" y="2663" z="58" inVp="0" inMag="1" time="25988117"/>
            <node id="2984" radius="1.5" x="2216" y="2623" z="43" inVp="0" inMag="1" time="25984949"/>
            <node id="2983" radius="1.5" x="2165" y="2654" z="31" inVp="0" inMag="1" time="25981801"/>
            <node id="2982" radius="1.5" x="2068" y="2177" z="73" inVp="1" inMag="1" time="25973374"/>
            <node id="2981" radius="1.5" x="2085" y="2193" z="76" inVp="0" inMag="1" time="25968677"/>
            <node id="2980" radius="1.5" x="2082" y="2244" z="67" inVp="0" inMag="1" time="25963379"/>
            <node id="2979" radius="1.5" x="2206" y="2177" z="58" inVp="1" inMag="1" time="25959696"/>
            <node id="2978" radius="1.5" x="2207" y="2189" z="59" inVp="0" inMag="1" time="25954048"/>
            <node id="2977" radius="1.5" x="2174" y="2218" z="53" inVp="0" inMag="1" time="25946834"/>
            <node id="2976" radius="1.5" x="2160" y="2177" z="16" inVp="1" inMag="1" time="25943403"/>
            <node id="2975" radius="1.5" x="2155" y="2185" z="16" inVp="0" inMag="1" time="25936956"/>
            <node id="2974" radius="1.5" x="2161" y="2241" z="24" inVp="0" inMag="1" time="25934294"/>
            <node id="2973" radius="1.5" x="2179" y="2301" z="35" inVp="0" inMag="1" time="25931375"/>
            <node id="2972" radius="1.5" x="2159" y="2286" z="49" inVp="0" inMag="1" time="25926711"/>
            <node id="2971" radius="1.5" x="2108" y="2340" z="56" inVp="0" inMag="1" time="25921132"/>
            <node id="2970" radius="1.5" x="2082" y="2314" z="67" inVp="0" inMag="1" time="25909472"/>
            <node id="2969" radius="1.5" x="2268" y="2771" z="273" inVp="0" inMag="1" time="25904305"/>
            <node id="2968" radius="1.5" x="2245" y="2738" z="263" inVp="0" inMag="1" time="25897476"/>
            <node id="2967" radius="1.5" x="2178" y="2668" z="248" inVp="0" inMag="1" time="25894648"/>
            <node id="2966" radius="1.5" x="2147" y="2635" z="231" inVp="0" inMag="1" time="25891397"/>
            <node id="2965" radius="1.5" x="2160" y="2595" z="215" inVp="0" inMag="1" time="25887813"/>
            <node id="2964" radius="1.5" x="2154" y="2557" z="209" inVp="0" inMag="1" time="25882982"/>
            <node id="2963" radius="1.5" x="2121" y="2499" z="187" inVp="0" inMag="1" time="25879572"/>
            <node id="2962" radius="1.5" x="2118" y="2461" z="159" inVp="0" inMag="1" time="25875069"/>
            <node id="2961" radius="1.5" x="2106" y="2420" z="139" inVp="0" inMag="1" time="25871159"/>
            <node id="2960" radius="1.5" x="2114" y="2425" z="120" inVp="0" inMag="1" time="25867492"/>
            <node id="2959" radius="1.5" x="2110" y="2430" z="96" inVp="0" inMag="1" time="25862660"/>
            <node id="2958" radius="1.5" x="2238" y="2535" z="156" inVp="0" inMag="1" time="25857749"/>
            <node id="2957" radius="1.5" x="2251" y="2518" z="150" inVp="0" inMag="1" time="25852661"/>
            <node id="2956" radius="1.5" x="2244" y="2506" z="132" inVp="0" inMag="1" time="25848388"/>
            <node id="2955" radius="1.5" x="2212" y="2420" z="112" inVp="0" inMag="1" time="25844634"/>
            <node id="2954" radius="1.5" x="2168" y="2376" z="93" inVp="0" inMag="1" time="25841219"/>
            <node id="2953" radius="1.5" x="2124" y="2400" z="84" inVp="0" inMag="1" time="25835484"/>
            <node id="2952" radius="1.5" x="2088" y="2389" z="67" inVp="0" inMag="1" time="25830810"/>
            <node id="2951" radius="1.5" x="2062" y="2478" z="67" inVp="0" inMag="1" time="25825012"/>
            <node id="2950" radius="1.5" x="2049" y="2598" z="56" inVp="2" inMag="1" time="25815500"/>
            <node id="2949" radius="1.5" x="2071" y="2665" z="35" inVp="0" inMag="1" time="25809717"/>
            <node id="2948" radius="1.5" x="2102" y="2717" z="26" inVp="0" inMag="1" time="25804718"/>
            <node id="2947" radius="1.5" x="2107" y="2793" z="15" inVp="0" inMag="1" time="25797312"/>
            <node id="2946" radius="1.5" x="2184" y="2747" z="7" inVp="0" inMag="1" time="25794642"/>
            <node id="2945" radius="1.5" x="2248" y="2663" z="6" inVp="0" inMag="1" time="25787232"/>
            <node id="2944" radius="1.5" x="2303" y="2625" z="6" inVp="0" inMag="1" time="25785564"/>
            <node id="2943" radius="1.5" x="2386" y="2583" z="5" inVp="0" inMag="1" time="25779650"/>
            <node id="2942" radius="1.5" x="2471" y="2582" z="7" inVp="0" inMag="1" time="25776485"/>
            <node id="2941" radius="1.5" x="2564" y="2577" z="13" inVp="0" inMag="1" time="25772319"/>
        </nodes>
        <edges>
            <edge source="5694" target="5695"/>
            <edge source="5694" target="5700"/>
            <edge source="5708" target="5709"/>
            <edge source="5707" target="5708"/>
            <edge source="5706" target="5707"/>
            <edge source="5705" target="5706"/>
            <edge source="5704" target="5705"/>
            <edge source="5703" target="5704"/>
            <edge source="5702" target="5703"/>
            <edge source="5701" target="5702"/>
            <edge source="5700" target="5701"/>
            <edge source="5698" target="5699"/>
            <edge source="5697" target="5698"/>
            <edge source="5696" target="5697"/>
            <edge source="5695" target="5696"/>
            <edge source="2940" target="2941"/>
            <edge source="5491" target="5492"/>
            <edge source="5490" target="5491"/>
            <edge source="5489" target="5490"/>
            <edge source="5488" target="5489"/>
            <edge source="5487" target="5488"/>
            <edge source="3000" target="3001"/>
            <edge source="2999" target="3000"/>
            <edge source="2998" target="2999"/>
            <edge source="2996" target="2997"/>
            <edge source="2995" target="2996"/>
            <edge source="2994" target="2995"/>
            <edge source="2994" target="2998"/>
            <edge source="2993" target="2994"/>
            <edge source="2991" target="2992"/>
            <edge source="2990" target="2991"/>
            <edge source="2989" target="2990"/>
            <edge source="2988" target="2989"/>
            <edge source="2987" target="2988"/>
            <edge source="2986" target="2987"/>
            <edge source="2985" target="2986"/>
            <edge source="2984" target="2985"/>
            <edge source="2983" target="2984"/>
            <edge source="2981" target="2982"/>
            <edge source="2980" target="2981"/>
            <edge source="2978" target="2979"/>
            <edge source="2977" target="2978"/>
            <edge source="2975" target="2976"/>
            <edge source="2974" target="2975"/>
            <edge source="2973" target="5487"/>
            <edge source="2973" target="2974"/>
            <edge source="2972" target="2973"/>
            <edge source="2972" target="2977"/>
            <edge source="2971" target="2972"/>
            <edge source="2970" target="2971"/>
            <edge source="2970" target="2980"/>
            <edge source="2968" target="2969"/>
            <edge source="2967" target="2968"/>
            <edge source="2966" target="2967"/>
            <edge source="2965" target="2966"/>
            <edge source="2964" target="2965"/>
            <edge source="2963" target="2964"/>
            <edge source="2962" target="2963"/>
            <edge source="2961" target="2962"/>
            <edge source="2960" target="2961"/>
            <edge source="2959" target="2960"/>
            <edge source="2957" target="2958"/>
            <edge source="2956" target="2957"/>
            <edge source="2955" target="2956"/>
            <edge source="2954" target="2955"/>
            <edge source="2953" target="2954"/>
            <edge source="2953" target="2959"/>
            <edge source="2952" target="2953"/>
            <edge source="2952" target="2970"/>
            <edge source="2951" target="5699"/>
            <edge source="2951" target="2952"/>
            <edge source="2950" target="2951"/>
            <edge source="2949" target="2950"/>
            <edge source="2948" target="2949"/>
            <edge source="2948" target="2983"/>
            <edge source="2947" target="2948"/>
            <edge source="2947" target="2993"/>
            <edge source="2946" target="2947"/>
            <edge source="2945" target="2946"/>
            <edge source="2944" target="2945"/>
            <edge source="2943" target="2944"/>
            <edge source="2942" target="2943"/>
            <edge source="2941" target="2942"/>
        </edges>
    </thing>
    <thing id="84" color.r="-1." color.g="-1." color.b="-1." color.a="1." comment="">
        <nodes>
            <node id="2904" radius="1.5" x="2477" y="2592" z="51" inVp="0" inMag="1" time="25517393"/>
            <node id="2939" radius="1.5" x="2591" y="3200" z="138" inVp="1" inMag="1" time="25690060"/>
            <node id="2938" radius="1.5" x="2621" y="3182" z="140" inVp="0" inMag="1" time="25684533"/>
            <node id="2937" radius="1.5" x="2635" y="3149" z="128" inVp="0" inMag="1" time="25681196"/>
            <node id="2936" radius="1.5" x="2631" y="3067" z="106" inVp="0" inMag="1" time="25677800"/>
            <node id="2935" radius="1.5" x="2822" y="3200" z="27" inVp="1" inMag="1" time="25672787"/>
            <node id="2934" radius="1.5" x="2826" y="3188" z="27" inVp="0" inMag="1" time="25661192"/>
            <node id="2933" radius="1.5" x="2811" y="3152" z="33" inVp="0" inMag="1" time="25658445"/>
            <node id="2932" radius="1.5" x="2752" y="3126" z="39" inVp="0" inMag="1" time="25656277"/>
            <node id="2931" radius="1.5" x="2745" y="3131" z="56" inVp="0" inMag="1" time="25652698"/>
            <node id="2930" radius="1.5" x="2704" y="3087" z="69" inVp="0" inMag="1" time="25646367"/>
            <node id="2929" radius="1.5" x="2643" y="3026" z="75" inVp="0" inMag="1" time="25641534"/>
            <node id="2928" radius="1.5" x="2607" y="3013" z="88" inVp="0" inMag="1" time="25626175"/>
            <node id="2927" radius="1.5" x="2449" y="3087" z="2" inVp="0" inMag="1" time="25622342"/>
            <node id="2926" radius="1.5" x="2465" y="3074" z="11" inVp="0" inMag="1" time="25616762"/>
            <node id="2925" radius="1.5" x="2517" y="3065" z="31" inVp="0" inMag="1" time="25612527"/>
            <node id="2924" radius="1.5" x="2550" y="3049" z="49" inVp="0" inMag="1" time="25607933"/>
            <node id="2923" radius="1.5" x="2554" y="3009" z="65" inVp="0" inMag="1" time="25604269"/>
            <node id="2922" radius="1.5" x="2566" y="2958" z="76" inVp="0" inMag="1" time="25592943"/>
            <node id="2921" radius="1.5" x="2543" y="2863" z="76" inVp="0" inMag="1" time="25591026"/>
            <node id="2920" radius="1.5" x="2515" y="2763" z="77" inVp="0" inMag="1" time="25584112"/>
            <node id="2919" radius="1.5" x="2735" y="2611" z="107" inVp="0" inMag="1" time="25579951"/>
            <node id="2918" radius="1.5" x="2714" y="2607" z="98" inVp="0" inMag="1" time="25572783"/>
            <node id="2917" radius="1.5" x="2647" y="2594" z="89" inVp="0" inMag="1" time="25570536"/>
            <node id="2916" radius="1.5" x="2610" y="2602" z="104" inVp="0" inMag="1" time="25564621"/>
            <node id="2915" radius="1.5" x="2560" y="2607" z="125" inVp="0" inMag="1" time="25560868"/>
            <node id="2914" radius="1.5" x="2531" y="2616" z="146" inVp="0" inMag="1" time="25554762"/>
            <node id="2913" radius="1.5" x="2497" y="2592" z="139" inVp="0" inMag="1" time="25551015"/>
            <node id="2912" radius="1.5" x="2434" y="2617" z="121" inVp="0" inMag="1" time="25547347"/>
            <node id="2911" radius="1.5" x="2437" y="2642" z="100" inVp="0" inMag="1" time="25543266"/>
            <node id="2910" radius="1.5" x="2461" y="2668" z="85" inVp="0" inMag="1" time="25540335"/>
            <node id="2909" radius="1.5" x="2498" y="2709" z="76" inVp="0" inMag="1" time="25535254"/>
            <node id="2908" radius="1.5" x="2493" y="2667" z="67" inVp="0" inMag="1" time="25532758"/>
            <node id="2907" radius="1.5" x="2416" y="2499" z="2" inVp="0" inMag="1" time="25528672"/>
            <node id="2906" radius="1.5" x="2424" y="2512" z="7" inVp="0" inMag="1" time="25524923"/>
            <node id="2905" radius="1.5" x="2463" y="2547" z="34" inVp="0" inMag="1" time="25521258"/>
        </nodes>
        <edges>
            <edge source="2904" target="2905"/>
            <edge source="2904" target="2908"/>
            <edge source="2938" target="2939"/>
            <edge source="2937" target="2938"/>
            <edge source="2936" target="2937"/>
            <edge source="2934" target="2935"/>
            <edge source="2933" target="2934"/>
            <edge source="2932" target="2933"/>
            <edge source="2931" target="2932"/>
            <edge source="2930" target="2931"/>
            <edge source="2929" target="2930"/>
            <edge source="2928" target="2929"/>
            <edge source="2928" target="2936"/>
            <edge source="2926" target="2927"/>
            <edge source="2925" target="2926"/>
            <edge source="2924" target="2925"/>
            <edge source="2923" target="2924"/>
            <edge source="2922" target="2923"/>
            <edge source="2922" target="2928"/>
            <edge source="2921" target="2922"/>
            <edge source="2920" target="2921"/>
            <edge source="2918" target="2919"/>
            <edge source="2917" target="2918"/>
            <edge source="2916" target="2917"/>
            <edge source="2915" target="2916"/>
            <edge source="2914" target="2915"/>
            <edge source="2913" target="2914"/>
            <edge source="2912" target="2913"/>
            <edge source="2911" target="2912"/>
            <edge source="2910" target="2911"/>
            <edge source="2909" target="2910"/>
            <edge source="2909" target="2920"/>
            <edge source="2908" target="2909"/>
            <edge source="2906" target="2907"/>
            <edge source="2905" target="2906"/>
        </edges>
    </thing>
    <thing id="83" color.r="-1." color.g="-1." color.b="-1." color.a="1." comment="">
        <nodes>
            <node id="2829" radius="1.5" x="2255" y="2720" z="154" inVp="0" inMag="1" time="25125168"/>
            <node id="2903" radius="1.5" x="2519" y="2177" z="76" inVp="1" inMag="1" time="25500673"/>
            <node id="2902" radius="1.5" x="2509" y="2200" z="81" inVp="0" inMag="1" time="25494140"/>
            <node id="2901" radius="1.5" x="2492" y="2249" z="92" inVp="0" inMag="1" time="25486392"/>
            <node id="2900" radius="1.5" x="2545" y="2938" z="37" inVp="0" inMag="1" time="25480061"/>
            <node id="2899" radius="1.5" x="2561" y="2898" z="52" inVp="0" inMag="1" time="25475399"/>
            <node id="2898" radius="1.5" x="2552" y="2841" z="52" inVp="0" inMag="1" time="25473064"/>
            <node id="2897" radius="1.5" x="2561" y="2774" z="52" inVp="0" inMag="1" time="25465070"/>
            <node id="2896" radius="1.5" x="2560" y="2774" z="52" inVp="0" inMag="1" time="25464904"/>
            <node id="2895" radius="1.5" x="2512" y="2779" z="38" inVp="0" inMag="1" time="25462492"/>
            <node id="2894" radius="1.5" x="2471" y="2721" z="25" inVp="0" inMag="1" time="25457494"/>
            <node id="2893" radius="1.5" x="2421" y="2687" z="15" inVp="0" inMag="1" time="25454835"/>
            <node id="2892" radius="1.5" x="2384" y="2584" z="14" inVp="0" inMag="1" time="25447994"/>
            <node id="2891" radius="1.5" x="2348" y="2531" z="27" inVp="0" inMag="1" time="25444747"/>
            <node id="2890" radius="1.5" x="2345" y="2501" z="44" inVp="0" inMag="1" time="25441415"/>
            <node id="2889" radius="1.5" x="2355" y="2447" z="58" inVp="0" inMag="1" time="25438250"/>
            <node id="2888" radius="1.5" x="2381" y="2400" z="72" inVp="0" inMag="1" time="25435005"/>
            <node id="2887" radius="1.5" x="2431" y="2374" z="88" inVp="0" inMag="1" time="25431421"/>
            <node id="2886" radius="1.5" x="2480" y="2309" z="99" inVp="0" inMag="1" time="25425007"/>
            <node id="2885" radius="1.5" x="2475" y="2347" z="110" inVp="0" inMag="1" time="25416646"/>
            <node id="2884" radius="1.5" x="2467" y="2405" z="122" inVp="0" inMag="1" time="25413899"/>
            <node id="2883" radius="1.5" x="2652" y="2591" z="272" inVp="0" inMag="1" time="25408397"/>
            <node id="2882" radius="1.5" x="2628" y="2566" z="255" inVp="0" inMag="1" time="25403901"/>
            <node id="2881" radius="1.5" x="2587" y="2508" z="237" inVp="0" inMag="1" time="25400404"/>
            <node id="2880" radius="1.5" x="2587" y="2507" z="237" inVp="0" inMag="1" time="25400237"/>
            <node id="2879" radius="1.5" x="2563" y="2479" z="222" inVp="0" inMag="1" time="25395406"/>
            <node id="2878" radius="1.5" x="2527" y="2438" z="198" inVp="0" inMag="1" time="25391158"/>
            <node id="2877" radius="1.5" x="2503" y="2400" z="177" inVp="0" inMag="1" time="25386992"/>
            <node id="2876" radius="1.5" x="2495" y="2408" z="160" inVp="0" inMag="1" time="25383078"/>
            <node id="2875" radius="1.5" x="2482" y="2429" z="142" inVp="0" inMag="1" time="25379083"/>
            <node id="2874" radius="1.5" x="2462" y="2454" z="130" inVp="0" inMag="1" time="25369251"/>
            <node id="2873" radius="1.5" x="2443" y="2549" z="137" inVp="0" inMag="1" time="25363503"/>
            <node id="2872" radius="1.5" x="2220" y="2481" z="2" inVp="0" inMag="1" time="25358158"/>
            <node id="2871" radius="1.5" x="2227" y="2482" z="8" inVp="0" inMag="1" time="25354326"/>
            <node id="2870" radius="1.5" x="2244" y="2509" z="30" inVp="0" inMag="1" time="25350410"/>
            <node id="2869" radius="1.5" x="2273" y="2536" z="48" inVp="0" inMag="1" time="25346911"/>
            <node id="2868" radius="1.5" x="2322" y="2547" z="74" inVp="0" inMag="1" time="25342745"/>
            <node id="2867" radius="1.5" x="2368" y="2544" z="92" inVp="0" inMag="1" time="25339177"/>
            <node id="2866" radius="1.5" x="2403" y="2549" z="106" inVp="0" inMag="1" time="25334983"/>
            <node id="2865" radius="1.5" x="2444" y="2563" z="125" inVp="0" inMag="1" time="25330819"/>
            <node id="2864" radius="1.5" x="2419" y="2653" z="87" inVp="0" inMag="1" time="25321656"/>
            <node id="2863" radius="1.5" x="2270" y="2453" z="2" inVp="0" inMag="1" time="25317673"/>
            <node id="2862" radius="1.5" x="2267" y="2465" z="10" inVp="0" inMag="1" time="25310415"/>
            <node id="2861" radius="1.5" x="2263" y="2489" z="24" inVp="0" inMag="1" time="25305001"/>
            <node id="2860" radius="1.5" x="2267" y="2512" z="46" inVp="0" inMag="1" time="25301000"/>
            <node id="2859" radius="1.5" x="2289" y="2529" z="59" inVp="0" inMag="1" time="25285423"/>
            <node id="2858" radius="1.5" x="2294" y="2567" z="74" inVp="0" inMag="1" time="25282175"/>
            <node id="2857" radius="1.5" x="2325" y="2592" z="88" inVp="0" inMag="1" time="25278095"/>
            <node id="2856" radius="1.5" x="2383" y="2609" z="97" inVp="0" inMag="1" time="25274096"/>
            <node id="2855" radius="1.5" x="2379" y="2604" z="112" inVp="0" inMag="1" time="25269270"/>
            <node id="2854" radius="1.5" x="2391" y="2614" z="126" inVp="0" inMag="1" time="25261353"/>
            <node id="2853" radius="1.5" x="2409" y="2645" z="146" inVp="0" inMag="1" time="25256272"/>
            <node id="2852" radius="1.5" x="2363" y="2678" z="147" inVp="0" inMag="1" time="25249942"/>
            <node id="2851" radius="1.5" x="2228" y="2409" z="227" inVp="0" inMag="1" time="25241702"/>
            <node id="2850" radius="1.5" x="2203" y="2373" z="214" inVp="0" inMag="1" time="25236365"/>
            <node id="2849" radius="1.5" x="2196" y="2407" z="203" inVp="0" inMag="1" time="25228954"/>
            <node id="2848" radius="1.5" x="2205" y="2444" z="216" inVp="0" inMag="1" time="25224541"/>
            <node id="2847" radius="1.5" x="2202" y="2489" z="214" inVp="0" inMag="1" time="25220374"/>
            <node id="2846" radius="1.5" x="2174" y="2534" z="203" inVp="0" inMag="1" time="25217542"/>
            <node id="2845" radius="1.5" x="2132" y="2589" z="191" inVp="0" inMag="1" time="25213295"/>
            <node id="2844" radius="1.5" x="2127" y="2635" z="195" inVp="0" inMag="1" time="25208960"/>
            <node id="2843" radius="1.5" x="2087" y="2719" z="187" inVp="0" inMag="1" time="25205712"/>
            <node id="2842" radius="1.5" x="2067" y="3102" z="272" inVp="0" inMag="1" time="25194975"/>
            <node id="2841" radius="1.5" x="2070" y="3058" z="257" inVp="0" inMag="1" time="25190970"/>
            <node id="2840" radius="1.5" x="2061" y="3020" z="240" inVp="0" inMag="1" time="25186725"/>
            <node id="2839" radius="1.5" x="2056" y="2980" z="225" inVp="0" inMag="1" time="25183641"/>
            <node id="2838" radius="1.5" x="2065" y="2955" z="215" inVp="0" inMag="1" time="25170483"/>
            <node id="2837" radius="1.5" x="2082" y="2901" z="204" inVp="0" inMag="1" time="25168064"/>
            <node id="2836" radius="1.5" x="2095" y="2847" z="190" inVp="0" inMag="1" time="25165410"/>
            <node id="2835" radius="1.5" x="2107" y="2760" z="183" inVp="0" inMag="1" time="25161503"/>
            <node id="2834" radius="1.5" x="2049" y="2845" z="158" inVp="2" inMag="1" time="25148310"/>
            <node id="2833" radius="1.5" x="2054" y="2820" z="158" inVp="0" inMag="1" time="25143531"/>
            <node id="2832" radius="1.5" x="2099" y="2782" z="167" inVp="0" inMag="1" time="25138115"/>
            <node id="2831" radius="1.5" x="2117" y="2773" z="182" inVp="0" inMag="1" time="25131537"/>
            <node id="2830" radius="1.5" x="2183" y="2746" z="169" inVp="0" inMag="1" time="25128870"/>
        </nodes>
        <edges>
            <edge source="2829" target="2830"/>
            <edge source="2829" target="2852"/>
            <edge source="2902" target="2903"/>
            <edge source="2901" target="2902"/>
            <edge source="2899" target="2900"/>
            <edge source="2898" target="2899"/>
            <edge source="2897" target="2898"/>
            <edge source="2896" target="2897"/>
            <edge source="2895" target="2896"/>
            <edge source="2894" target="2895"/>
            <edge source="2893" target="2894"/>
            <edge source="2892" target="2893"/>
            <edge source="2891" target="2892"/>
            <edge source="2890" target="2891"/>
            <edge source="2889" target="2890"/>
            <edge source="2888" target="2889"/>
            <edge source="2887" target="2888"/>
            <edge source="2886" target="2887"/>
            <edge source="2886" target="2901"/>
            <edge source="2885" target="2886"/>
            <edge source="2884" target="2885"/>
            <edge source="2882" target="2883"/>
            <edge source="2881" target="2882"/>
            <edge source="2880" target="2881"/>
            <edge source="2879" target="2880"/>
            <edge source="2878" target="2879"/>
            <edge source="2877" target="2878"/>
            <edge source="2876" target="2877"/>
            <edge source="2875" target="2876"/>
            <edge source="2874" target="2875"/>
            <edge source="2874" target="2884"/>
            <edge source="2873" target="2874"/>
            <edge source="2871" target="2872"/>
            <edge source="2870" target="2871"/>
            <edge source="2869" target="2870"/>
            <edge source="2868" target="2869"/>
            <edge source="2867" target="2868"/>
            <edge source="2866" target="2867"/>
            <edge source="2865" target="2866"/>
            <edge source="2862" target="2863"/>
            <edge source="2861" target="2862"/>
            <edge source="2860" target="2861"/>
            <edge source="2859" target="2860"/>
            <edge source="2858" target="2859"/>
            <edge source="2857" target="2858"/>
            <edge source="2856" target="2857"/>
            <edge source="2856" target="2864"/>
            <edge source="2855" target="2856"/>
            <edge source="2854" target="2855"/>
            <edge source="2854" target="2865"/>
            <edge source="2853" target="2854"/>
            <edge source="2853" target="2873"/>
            <edge source="2852" target="2853"/>
            <edge source="2850" target="2851"/>
            <edge source="2849" target="2850"/>
            <edge source="2848" target="2849"/>
            <edge source="2847" target="2848"/>
            <edge source="2846" target="2847"/>
            <edge source="2845" target="2846"/>
            <edge source="2844" target="2845"/>
            <edge source="2843" target="2844"/>
            <edge source="2841" target="2842"/>
            <edge source="2840" target="2841"/>
            <edge source="2839" target="2840"/>
            <edge source="2838" target="2839"/>
            <edge source="2837" target="2838"/>
            <edge source="2836" target="2837"/>
            <edge source="2835" target="2836"/>
            <edge source="2835" target="2843"/>
            <edge source="2833" target="2834"/>
            <edge source="2832" target="2833"/>
            <edge source="2831" target="2832"/>
            <edge source="2831" target="2835"/>
            <edge source="2830" target="2831"/>
        </edges>
    </thing>
    <thing id="82" color.r="-1." color.g="-1." color.b="-1." color.a="1." comment="">
        <nodes>
            <node id="2782" radius="1.5" x="2546" y="2286" z="90" inVp="0" inMag="1" time="24885052"/>
            <node id="2828" radius="1.5" x="2049" y="2761" z="142" inVp="2" inMag="1" time="25113027"/>
            <node id="2827" radius="1.5" x="2058" y="2763" z="141" inVp="0" inMag="1" time="25108333"/>
            <node id="2826" radius="1.5" x="2080" y="2714" z="126" inVp="0" inMag="1" time="25101580"/>
            <node id="2825" radius="1.5" x="2129" y="2661" z="111" inVp="0" inMag="1" time="25098847"/>
            <node id="2824" radius="1.5" x="2172" y="2360" z="2" inVp="0" inMag="1" time="25092412"/>
            <node id="2823" radius="1.5" x="2154" y="2393" z="23" inVp="0" inMag="1" time="25082659"/>
            <node id="2822" radius="1.5" x="2147" y="2424" z="43" inVp="0" inMag="1" time="25078994"/>
            <node id="2821" radius="1.5" x="2131" y="2400" z="59" inVp="0" inMag="1" time="25075160"/>
            <node id="2820" radius="1.5" x="2148" y="2488" z="69" inVp="0" inMag="1" time="25072580"/>
            <node id="2819" radius="1.5" x="2155" y="2542" z="81" inVp="0" inMag="1" time="25069499"/>
            <node id="2818" radius="1.5" x="2180" y="2607" z="89" inVp="0" inMag="1" time="25066666"/>
            <node id="2817" radius="1.5" x="2238" y="2627" z="104" inVp="0" inMag="1" time="25059417"/>
            <node id="2816" radius="1.5" x="2346" y="2553" z="105" inVp="0" inMag="1" time="25051506"/>
            <node id="2815" radius="1.5" x="2184" y="2529" z="2" inVp="0" inMag="1" time="25045513"/>
            <node id="2814" radius="1.5" x="2211" y="2534" z="19" inVp="0" inMag="1" time="25041176"/>
            <node id="2813" radius="1.5" x="2256" y="2559" z="42" inVp="0" inMag="1" time="25036594"/>
            <node id="2812" radius="1.5" x="2295" y="2571" z="64" inVp="0" inMag="1" time="25032348"/>
            <node id="2811" radius="1.5" x="2330" y="2559" z="85" inVp="0" inMag="1" time="25027946"/>
            <node id="2810" radius="1.5" x="2120" y="2390" z="2" inVp="0" inMag="1" time="25022098"/>
            <node id="2809" radius="1.5" x="2179" y="2407" z="26" inVp="0" inMag="1" time="25014405"/>
            <node id="2808" radius="1.5" x="2214" y="2429" z="39" inVp="0" inMag="1" time="25011496"/>
            <node id="2807" radius="1.5" x="2284" y="2455" z="60" inVp="0" inMag="1" time="25007912"/>
            <node id="2806" radius="1.5" x="2327" y="2473" z="77" inVp="0" inMag="1" time="25004747"/>
            <node id="2805" radius="1.5" x="2347" y="2500" z="88" inVp="0" inMag="1" time="25000578"/>
            <node id="2804" radius="1.5" x="2381" y="2484" z="89" inVp="0" inMag="1" time="24995584"/>
            <node id="2803" radius="1.5" x="2424" y="2454" z="89" inVp="0" inMag="1" time="24989420"/>
            <node id="2802" radius="1.5" x="2211" y="2198" z="4" inVp="0" inMag="1" time="24981922"/>
            <node id="2801" radius="1.5" x="2235" y="2224" z="19" inVp="0" inMag="1" time="24978928"/>
            <node id="2800" radius="1.5" x="2261" y="2255" z="36" inVp="0" inMag="1" time="24975013"/>
            <node id="2799" radius="1.5" x="2295" y="2276" z="51" inVp="0" inMag="1" time="24971677"/>
            <node id="2798" radius="1.5" x="2407" y="2334" z="66" inVp="0" inMag="1" time="24966179"/>
            <node id="2797" radius="1.5" x="2436" y="2379" z="75" inVp="0" inMag="1" time="24962850"/>
            <node id="2796" radius="1.5" x="2454" y="2401" z="86" inVp="0" inMag="1" time="24954935"/>
            <node id="2795" radius="1.5" x="2812" y="2358" z="44" inVp="0" inMag="1" time="24950442"/>
            <node id="2794" radius="1.5" x="2843" y="2367" z="51" inVp="0" inMag="1" time="24946858"/>
            <node id="2793" radius="1.5" x="2885" y="2367" z="63" inVp="0" inMag="1" time="24938276"/>
            <node id="2792" radius="1.5" x="2848" y="2363" z="74" inVp="0" inMag="1" time="24936031"/>
            <node id="2791" radius="1.5" x="2778" y="2385" z="85" inVp="0" inMag="1" time="24933530"/>
            <node id="2790" radius="1.5" x="2698" y="2385" z="103" inVp="0" inMag="1" time="24928950"/>
            <node id="2789" radius="1.5" x="2616" y="2375" z="99" inVp="0" inMag="1" time="24925379"/>
            <node id="2788" radius="1.5" x="2522" y="2347" z="92" inVp="0" inMag="1" time="24920474"/>
            <node id="2787" radius="1.5" x="2961" y="2177" z="85" inVp="1" inMag="1" time="24915355"/>
            <node id="2786" radius="1.5" x="2946" y="2186" z="86" inVp="0" inMag="1" time="24910406"/>
            <node id="2785" radius="1.5" x="2866" y="2224" z="86" inVp="0" inMag="1" time="24907160"/>
            <node id="2784" radius="1.5" x="2745" y="2238" z="86" inVp="0" inMag="1" time="24901579"/>
            <node id="2783" radius="1.5" x="2637" y="2231" z="85" inVp="0" inMag="1" time="24897331"/>
        </nodes>
        <edges>
            <edge source="2782" target="2783"/>
            <edge source="2782" target="2788"/>
            <edge source="2827" target="2828"/>
            <edge source="2826" target="2827"/>
            <edge source="2825" target="2826"/>
            <edge source="2823" target="2824"/>
            <edge source="2822" target="2823"/>
            <edge source="2821" target="2822"/>
            <edge source="2820" target="2821"/>
            <edge source="2819" target="2820"/>
            <edge source="2818" target="2819"/>
            <edge source="2817" target="2818"/>
            <edge source="2817" target="2825"/>
            <edge source="2816" target="2817"/>
            <edge source="2814" target="2815"/>
            <edge source="2813" target="2814"/>
            <edge source="2812" target="2813"/>
            <edge source="2811" target="2812"/>
            <edge source="2809" target="2810"/>
            <edge source="2808" target="2809"/>
            <edge source="2807" target="2808"/>
            <edge source="2806" target="2807"/>
            <edge source="2805" target="2806"/>
            <edge source="2805" target="2811"/>
            <edge source="2804" target="2805"/>
            <edge source="2804" target="2816"/>
            <edge source="2803" target="2804"/>
            <edge source="2801" target="2802"/>
            <edge source="2800" target="2801"/>
            <edge source="2799" target="2800"/>
            <edge source="2798" target="2799"/>
            <edge source="2797" target="2798"/>
            <edge source="2796" target="2797"/>
            <edge source="2796" target="2803"/>
            <edge source="2794" target="2795"/>
            <edge source="2793" target="2794"/>
            <edge source="2792" target="2793"/>
            <edge source="2791" target="2792"/>
            <edge source="2790" target="2791"/>
            <edge source="2789" target="2790"/>
            <edge source="2788" target="2796"/>
            <edge source="2788" target="2789"/>
            <edge source="2786" target="2787"/>
            <edge source="2785" target="2786"/>
            <edge source="2784" target="2785"/>
            <edge source="2783" target="2784"/>
        </edges>
    </thing>
    <thing id="81" color.r="-1." color.g="-1." color.b="-1." color.a="1." comment="">
        <nodes>
            <node id="2761" radius="1.5" x="2987" y="2380" z="208" inVp="0" inMag="1" time="24785667"/>
            <node id="2781" radius="1.5" x="3003" y="2353" z="2" inVp="0" inMag="1" time="24862796"/>
            <node id="2780" radius="1.5" x="3004" y="2348" z="15" inVp="0" inMag="1" time="24858633"/>
            <node id="2779" radius="1.5" x="3000" y="2362" z="45" inVp="0" inMag="1" time="24854889"/>
            <node id="2778" radius="1.5" x="3022" y="2334" z="78" inVp="0" inMag="1" time="24851137"/>
            <node id="2777" radius="1.5" x="3017" y="2340" z="111" inVp="0" inMag="1" time="24847392"/>
            <node id="2776" radius="1.5" x="3022" y="2349" z="146" inVp="0" inMag="1" time="24843478"/>
            <node id="2775" radius="1.5" x="3007" y="2353" z="176" inVp="0" inMag="1" time="24840061"/>
            <node id="2774" radius="1.5" x="3053" y="2250" z="512" inVp="0" inMag="1" time="24833233"/>
            <node id="2773" radius="1.5" x="3050" y="2227" z="511" inVp="0" inMag="1" time="24827979"/>
            <node id="2772" radius="1.5" x="3059" y="2243" z="481" inVp="0" inMag="1" time="24823646"/>
            <node id="2771" radius="1.5" x="3052" y="2248" z="456" inVp="0" inMag="1" time="24819645"/>
            <node id="2770" radius="1.5" x="3041" y="2240" z="431" inVp="0" inMag="1" time="24815486"/>
            <node id="2769" radius="1.5" x="3020" y="2246" z="411" inVp="0" inMag="1" time="24811902"/>
            <node id="2768" radius="1.5" x="3014" y="2304" z="392" inVp="0" inMag="1" time="24808822"/>
            <node id="2767" radius="1.5" x="3026" y="2350" z="367" inVp="0" inMag="1" time="24805320"/>
            <node id="2766" radius="1.5" x="3032" y="2372" z="341" inVp="0" inMag="1" time="24802170"/>
            <node id="2765" radius="1.5" x="3033" y="2363" z="315" inVp="0" inMag="1" time="24799005"/>
            <node id="2764" radius="1.5" x="3032" y="2368" z="288" inVp="0" inMag="1" time="24795690"/>
            <node id="2763" radius="1.5" x="3036" y="2364" z="260" inVp="0" inMag="1" time="24792359"/>
            <node id="2762" radius="1.5" x="3011" y="2364" z="234" inVp="0" inMag="1" time="24789114"/>
        </nodes>
        <edges>
            <edge source="2761" target="2762"/>
            <edge source="2761" target="2775"/>
            <edge source="2780" target="2781"/>
            <edge source="2779" target="2780"/>
            <edge source="2778" target="2779"/>
            <edge source="2777" target="2778"/>
            <edge source="2776" target="2777"/>
            <edge source="2775" target="2776"/>
            <edge source="2773" target="2774"/>
            <edge source="2772" target="2773"/>
            <edge source="2771" target="2772"/>
            <edge source="2770" target="2771"/>
            <edge source="2769" target="2770"/>
            <edge source="2768" target="2769"/>
            <edge source="2767" target="2768"/>
            <edge source="2766" target="2767"/>
            <edge source="2765" target="2766"/>
            <edge source="2764" target="2765"/>
            <edge source="2763" target="2764"/>
            <edge source="2762" target="2763"/>
        </edges>
    </thing>
    <thing id="80" color.r="-1." color.g="-1." color.b="-1." color.a="1." comment="">
        <nodes>
            <node id="2752" radius="1.5" x="2992" y="2315" z="481" inVp="0" inMag="1" time="24734292"/>
            <node id="2760" radius="1.5" x="3018" y="2344" z="512" inVp="0" inMag="1" time="24765624"/>
            <node id="2759" radius="1.5" x="3015" y="2336" z="504" inVp="0" inMag="1" time="24760227"/>
            <node id="2758" radius="1.5" x="2783" y="2177" z="380" inVp="1" inMag="1" time="24755010"/>
            <node id="2757" radius="1.5" x="2792" y="2190" z="383" inVp="0" inMag="1" time="24749578"/>
            <node id="2756" radius="1.5" x="2826" y="2208" z="392" inVp="0" inMag="1" time="24747165"/>
            <node id="2755" radius="1.5" x="2850" y="2232" z="406" inVp="0" inMag="1" time="24744336"/>
            <node id="2754" radius="1.5" x="2897" y="2248" z="430" inVp="0" inMag="1" time="24741001"/>
            <node id="2753" radius="1.5" x="2947" y="2281" z="454" inVp="0" inMag="1" time="24737802"/>
        </nodes>
        <edges>
            <edge source="2752" target="2753"/>
            <edge source="2752" target="2759"/>
            <edge source="2759" target="2760"/>
            <edge source="2757" target="2758"/>
            <edge source="2756" target="2757"/>
            <edge source="2755" target="2756"/>
            <edge source="2754" target="2755"/>
            <edge source="2753" target="2754"/>
        </edges>
    </thing>
    <thing id="79" color.r="-1." color.g="-1." color.b="-1." color.a="1." comment="">
        <nodes>
            <node id="2746" radius="1.5" x="2861" y="2287" z="511" inVp="0" inMag="1" time="24683682"/>
            <node id="2747" radius="1.5" x="2836" y="2267" z="512" inVp="0" inMag="1" time="24689165"/>
        </nodes>
        <edges>
            <edge source="2746" target="2747"/>
        </edges>
    </thing>
    <thing id="78" color.r="-1." color.g="-1." color.b="-1." color.a="1." comment="">
        <nodes/>
        <edges/>
    </thing>
    <thing id="77" color.r="-1." color.g="-1." color.b="-1." color.a="1." comment="">
        <nodes/>
        <edges/>
    </thing>
    <thing id="76" color.r="-1." color.g="-1." color.b="-1." color.a="1." comment="">
        <nodes/>
        <edges/>
    </thing>
    <thing id="75" color.r="-1." color.g="-1." color.b="-1." color.a="1." comment="">
        <nodes/>
        <edges/>
    </thing>
    <thing id="74" color.r="-1." color.g="-1." color.b="-1." color.a="1." comment="">
        <nodes/>
        <edges/>
    </thing>
    <thing id="73" color.r="-1." color.g="-1." color.b="-1." color.a="1." comment="">
        <nodes/>
        <edges/>
    </thing>
    <thing id="72" color.r="-1." color.g="-1." color.b="-1." color.a="1." comment="">
        <nodes>
            <node id="2745" radius="1.5" x="2908" y="2378" z="490" inVp="0" inMag="1" time="24679185"/>
            <node id="2751" radius="1.5" x="3072" y="2502" z="421" inVp="2" inMag="1" time="24721217"/>
            <node id="2750" radius="1.5" x="3044" y="2491" z="422" inVp="0" inMag="1" time="24713388"/>
            <node id="2749" radius="1.5" x="2965" y="2443" z="444" inVp="0" inMag="1" time="24710454"/>
            <node id="2748" radius="1.5" x="2954" y="2443" z="474" inVp="0" inMag="1" time="24706325"/>
        </nodes>
        <edges>
            <edge source="2745" target="2748"/>
            <edge source="2750" target="2751"/>
            <edge source="2749" target="2750"/>
            <edge source="2748" target="2749"/>
        </edges>
    </thing>
    <thing id="71" color.r="-1." color.g="-1." color.b="-1." color.a="1." comment="">
        <nodes>
            <node id="2720" radius="1.5" x="2897" y="2673" z="145" inVp="0" inMag="1" time="24554730"/>
            <node id="2744" radius="1.5" x="3020" y="2667" z="512" inVp="0" inMag="1" time="24650156"/>
            <node id="2743" radius="1.5" x="3031" y="2687" z="492" inVp="0" inMag="1" time="24645635"/>
            <node id="2742" radius="1.5" x="3026" y="2693" z="473" inVp="0" inMag="1" time="24642937"/>
            <node id="2741" radius="1.5" x="3018" y="2692" z="449" inVp="0" inMag="1" time="24639509"/>
            <node id="2740" radius="1.5" x="3020" y="2693" z="426" inVp="0" inMag="1" time="24635991"/>
            <node id="2739" radius="1.5" x="3034" y="2703" z="408" inVp="0" inMag="1" time="24631048"/>
            <node id="2738" radius="1.5" x="3063" y="2779" z="388" inVp="0" inMag="1" time="24628113"/>
            <node id="2737" radius="1.5" x="3062" y="2783" z="363" inVp="0" inMag="1" time="24624830"/>
            <node id="2736" radius="1.5" x="3054" y="2791" z="343" inVp="0" inMag="1" time="24605041"/>
            <node id="2735" radius="1.5" x="3026" y="2786" z="321" inVp="0" inMag="1" time="24601962"/>
            <node id="2734" radius="1.5" x="2992" y="2795" z="300" inVp="0" inMag="1" time="24598979"/>
            <node id="2733" radius="1.5" x="2980" y="2763" z="273" inVp="0" inMag="1" time="24595830"/>
            <node id="2732" radius="1.5" x="2942" y="2759" z="242" inVp="0" inMag="1" time="24592485"/>
            <node id="2731" radius="1.5" x="2922" y="2781" z="221" inVp="0" inMag="1" time="24589714"/>
            <node id="2730" radius="1.5" x="2896" y="2765" z="192" inVp="0" inMag="1" time="24586131"/>
            <node id="2729" radius="1.5" x="2885" y="2721" z="164" inVp="0" inMag="1" time="24582711"/>
            <node id="2728" radius="1.5" x="2999" y="2615" z="2" inVp="0" inMag="1" time="24578119"/>
            <node id="2727" radius="1.5" x="2963" y="2602" z="22" inVp="0" inMag="1" time="24574155"/>
            <node id="2726" radius="1.5" x="2939" y="2603" z="40" inVp="0" inMag="1" time="24569527"/>
            <node id="2725" radius="1.5" x="2938" y="2603" z="40" inVp="0" inMag="1" time="24569375"/>
            <node id="2724" radius="1.5" x="2912" y="2602" z="60" inVp="0" inMag="1" time="24566540"/>
            <node id="2723" radius="1.5" x="2920" y="2633" z="79" inVp="0" inMag="1" time="24563794"/>
            <node id="2722" radius="1.5" x="2922" y="2655" z="102" inVp="0" inMag="1" time="24560494"/>
            <node id="2721" radius="1.5" x="2926" y="2684" z="125" inVp="0" inMag="1" time="24557517"/>
        </nodes>
        <edges>
            <edge source="2720" target="2721"/>
            <edge source="2720" target="2729"/>
            <edge source="2743" target="2744"/>
            <edge source="2742" target="2743"/>
            <edge source="2741" target="2742"/>
            <edge source="2740" target="2741"/>
            <edge source="2739" target="2740"/>
            <edge source="2738" target="2739"/>
            <edge source="2737" target="2738"/>
            <edge source="2736" target="2737"/>
            <edge source="2735" target="2736"/>
            <edge source="2734" target="2735"/>
            <edge source="2733" target="2734"/>
            <edge source="2732" target="2733"/>
            <edge source="2731" target="2732"/>
            <edge source="2730" target="2731"/>
            <edge source="2729" target="2730"/>
            <edge source="2727" target="2728"/>
            <edge source="2726" target="2727"/>
            <edge source="2725" target="2726"/>
            <edge source="2724" target="2725"/>
            <edge source="2723" target="2724"/>
            <edge source="2722" target="2723"/>
            <edge source="2721" target="2722"/>
        </edges>
    </thing>
    <thing id="70" color.r="-1." color.g="-1." color.b="-1." color.a="1." comment="">
        <nodes>
            <node id="2704" radius="1.5" x="2763" y="2543" z="205" inVp="0" inMag="1" time="24431822"/>
            <node id="2719" radius="1.5" x="2749" y="2546" z="182" inVp="0" inMag="1" time="24519664"/>
            <node id="2718" radius="1.5" x="2656" y="2177" z="173" inVp="1" inMag="1" time="24514401"/>
            <node id="2717" radius="1.5" x="2657" y="2190" z="176" inVp="0" inMag="1" time="24508456"/>
            <node id="2716" radius="1.5" x="2691" y="2216" z="188" inVp="0" inMag="1" time="24506089"/>
            <node id="2715" radius="1.5" x="3008" y="2177" z="274" inVp="1" inMag="1" time="24500110"/>
            <node id="2714" radius="1.5" x="2975" y="2190" z="261" inVp="0" inMag="1" time="24494745"/>
            <node id="2713" radius="1.5" x="2840" y="2269" z="290" inVp="0" inMag="1" time="24486950"/>
            <node id="2712" radius="1.5" x="2858" y="2287" z="275" inVp="0" inMag="1" time="24484153"/>
            <node id="2711" radius="1.5" x="2862" y="2284" z="262" inVp="0" inMag="1" time="24480665"/>
            <node id="2710" radius="1.5" x="2930" y="2215" z="253" inVp="0" inMag="1" time="24470957"/>
            <node id="2709" radius="1.5" x="2860" y="2248" z="240" inVp="0" inMag="1" time="24468825"/>
            <node id="2708" radius="1.5" x="2797" y="2265" z="223" inVp="0" inMag="1" time="24466207"/>
            <node id="2707" radius="1.5" x="2730" y="2250" z="203" inVp="0" inMag="1" time="24460647"/>
            <node id="2706" radius="1.5" x="2698" y="2330" z="203" inVp="0" inMag="1" time="24453531"/>
            <node id="2705" radius="1.5" x="2712" y="2396" z="204" inVp="0" inMag="1" time="24441152"/>
        </nodes>
        <edges>
            <edge source="2704" target="2705"/>
            <edge source="2704" target="2719"/>
            <edge source="2717" target="2718"/>
            <edge source="2716" target="2717"/>
            <edge source="2714" target="2715"/>
            <edge source="2712" target="2713"/>
            <edge source="2711" target="2712"/>
            <edge source="2710" target="2711"/>
            <edge source="2710" target="2714"/>
            <edge source="2709" target="2710"/>
            <edge source="2708" target="2709"/>
            <edge source="2707" target="2708"/>
            <edge source="2707" target="2716"/>
            <edge source="2706" target="2707"/>
            <edge source="2705" target="2706"/>
        </edges>
    </thing>
    <thing id="69" color.r="-1." color.g="-1." color.b="-1." color.a="1." comment="">
        <nodes>
            <node id="2636" radius="1.5" x="2598" y="2630" z="447" inVp="0" inMag="1" time="24005781"/>
            <node id="2703" radius="1.5" x="2275" y="3200" z="251" inVp="1" inMag="1" time="24383668"/>
            <node id="2702" radius="1.5" x="2256" y="3184" z="258" inVp="0" inMag="1" time="24376314"/>
            <node id="2701" radius="1.5" x="2273" y="3189" z="251" inVp="0" inMag="1" time="24369021"/>
            <node id="2700" radius="1.5" x="2272" y="3139" z="247" inVp="0" inMag="1" time="24360442"/>
            <node id="2699" radius="1.5" x="2269" y="3072" z="252" inVp="0" inMag="1" time="24354780"/>
            <node id="2698" radius="1.5" x="2147" y="2477" z="271" inVp="0" inMag="1" time="24347780"/>
            <node id="2697" radius="1.5" x="2127" y="2464" z="258" inVp="0" inMag="1" time="24340574"/>
            <node id="2696" radius="1.5" x="2165" y="2557" z="252" inVp="0" inMag="1" time="24337552"/>
            <node id="2695" radius="1.5" x="2202" y="2667" z="248" inVp="0" inMag="1" time="24319032"/>
            <node id="2694" radius="1.5" x="2227" y="2756" z="248" inVp="0" inMag="1" time="24313131"/>
            <node id="2693" radius="1.5" x="2258" y="2874" z="254" inVp="0" inMag="1" time="24306119"/>
            <node id="2692" radius="1.5" x="2271" y="2988" z="258" inVp="0" inMag="1" time="24301735"/>
            <node id="2691" radius="1.5" x="2049" y="2903" z="129" inVp="2" inMag="1" time="24295410"/>
            <node id="2690" radius="1.5" x="2064" y="2905" z="133" inVp="0" inMag="1" time="24285030"/>
            <node id="2689" radius="1.5" x="2078" y="2964" z="144" inVp="0" inMag="1" time="24282532"/>
            <node id="2688" radius="1.5" x="2117" y="2969" z="161" inVp="0" inMag="1" time="24278818"/>
            <node id="2687" radius="1.5" x="2139" y="2970" z="176" inVp="0" inMag="1" time="24276119"/>
            <node id="2686" radius="1.5" x="2170" y="2974" z="194" inVp="0" inMag="1" time="24272754"/>
            <node id="2685" radius="1.5" x="2191" y="2980" z="214" inVp="0" inMag="1" time="24269511"/>
            <node id="2684" radius="1.5" x="2217" y="2984" z="232" inVp="0" inMag="1" time="24265600"/>
            <node id="2683" radius="1.5" x="2260" y="2994" z="241" inVp="0" inMag="1" time="24261858"/>
            <node id="2682" radius="1.5" x="2287" y="3012" z="259" inVp="0" inMag="1" time="24254280"/>
            <node id="2681" radius="1.5" x="2101" y="2177" z="95" inVp="1" inMag="1" time="24249078"/>
            <node id="2680" radius="1.5" x="2107" y="2192" z="97" inVp="0" inMag="1" time="24240485"/>
            <node id="2679" radius="1.5" x="2119" y="2226" z="98" inVp="0" inMag="1" time="24233452"/>
            <node id="2678" radius="1.5" x="2133" y="2296" z="106" inVp="0" inMag="1" time="24229056"/>
            <node id="2677" radius="1.5" x="2133" y="2350" z="117" inVp="0" inMag="1" time="24225960"/>
            <node id="2676" radius="1.5" x="2142" y="2416" z="132" inVp="0" inMag="1" time="24222559"/>
            <node id="2675" radius="1.5" x="2164" y="2463" z="147" inVp="0" inMag="1" time="24218376"/>
            <node id="2674" radius="1.5" x="2197" y="2496" z="156" inVp="0" inMag="1" time="24214066"/>
            <node id="2673" radius="1.5" x="2234" y="2555" z="176" inVp="0" inMag="1" time="24205982"/>
            <node id="2672" radius="1.5" x="2276" y="2607" z="183" inVp="0" inMag="1" time="24198904"/>
            <node id="2671" radius="1.5" x="2317" y="2650" z="197" inVp="0" inMag="1" time="24195077"/>
            <node id="2670" radius="1.5" x="2350" y="2693" z="208" inVp="0" inMag="1" time="24190858"/>
            <node id="2669" radius="1.5" x="2387" y="2745" z="228" inVp="0" inMag="1" time="24186204"/>
            <node id="2668" radius="1.5" x="2402" y="2790" z="244" inVp="0" inMag="1" time="24180585"/>
            <node id="2667" radius="1.5" x="2418" y="2831" z="259" inVp="0" inMag="1" time="24174303"/>
            <node id="2666" radius="1.5" x="2392" y="2897" z="258" inVp="0" inMag="1" time="24166740"/>
            <node id="2665" radius="1.5" x="2376" y="2957" z="268" inVp="0" inMag="1" time="24164022"/>
            <node id="2664" radius="1.5" x="2313" y="3016" z="274" inVp="0" inMag="1" time="24155414"/>
            <node id="2663" radius="1.5" x="2344" y="3018" z="297" inVp="0" inMag="1" time="24151293"/>
            <node id="2662" radius="1.5" x="2393" y="3006" z="318" inVp="0" inMag="1" time="24147613"/>
            <node id="2661" radius="1.5" x="2435" y="3001" z="339" inVp="0" inMag="1" time="24143968"/>
            <node id="2660" radius="1.5" x="2474" y="3001" z="375" inVp="0" inMag="1" time="24138917"/>
            <node id="2659" radius="1.5" x="2503" y="2988" z="399" inVp="0" inMag="1" time="24124077"/>
            <node id="2658" radius="1.5" x="2612" y="3077" z="502" inVp="0" inMag="1" time="24118577"/>
            <node id="2657" radius="1.5" x="2564" y="3089" z="489" inVp="0" inMag="1" time="24115463"/>
            <node id="2656" radius="1.5" x="2535" y="3045" z="471" inVp="0" inMag="1" time="24112318"/>
            <node id="2655" radius="1.5" x="2515" y="3020" z="458" inVp="0" inMag="1" time="24109732"/>
            <node id="2654" radius="1.5" x="2557" y="3041" z="448" inVp="0" inMag="1" time="24107298"/>
            <node id="2653" radius="1.5" x="2594" y="3063" z="436" inVp="0" inMag="1" time="24100802"/>
            <node id="2652" radius="1.5" x="2561" y="3048" z="423" inVp="0" inMag="1" time="24095688"/>
            <node id="2651" radius="1.5" x="2508" y="2998" z="415" inVp="0" inMag="1" time="24088513"/>
            <node id="2650" radius="1.5" x="2510" y="2950" z="428" inVp="0" inMag="1" time="24085714"/>
            <node id="2649" radius="1.5" x="2514" y="2883" z="429" inVp="0" inMag="1" time="24082862"/>
            <node id="2648" radius="1.5" x="2545" y="2779" z="430" inVp="0" inMag="1" time="24075734"/>
            <node id="2647" radius="1.5" x="2423" y="2736" z="352" inVp="0" inMag="1" time="24065655"/>
            <node id="2646" radius="1.5" x="2391" y="2686" z="339" inVp="0" inMag="1" time="24055844"/>
            <node id="2645" radius="1.5" x="2441" y="2680" z="353" inVp="0" inMag="1" time="24052595"/>
            <node id="2644" radius="1.5" x="2472" y="2694" z="381" inVp="0" inMag="1" time="24048380"/>
            <node id="2643" radius="1.5" x="2507" y="2665" z="402" inVp="0" inMag="1" time="24044061"/>
            <node id="2642" radius="1.5" x="2548" y="2696" z="417" inVp="0" inMag="1" time="24040864"/>
            <node id="2641" radius="1.5" x="2578" y="2679" z="431" inVp="0" inMag="1" time="24033478"/>
            <node id="2640" radius="1.5" x="2801" y="2532" z="512" inVp="0" inMag="1" time="24029158"/>
            <node id="2639" radius="1.5" x="2755" y="2546" z="493" inVp="0" inMag="1" time="24023924"/>
            <node id="2638" radius="1.5" x="2696" y="2562" z="472" inVp="0" inMag="1" time="24018311"/>
            <node id="2637" radius="1.5" x="2642" y="2576" z="457" inVp="0" inMag="1" time="24014527"/>
        </nodes>
        <edges>
            <edge source="2636" target="2637"/>
            <edge source="2636" target="2641"/>
            <edge source="2702" target="2703"/>
            <edge source="2701" target="2702"/>
            <edge source="2700" target="2701"/>
            <edge source="2699" target="2700"/>
            <edge source="2697" target="2698"/>
            <edge source="2696" target="2697"/>
            <edge source="2695" target="2696"/>
            <edge source="2694" target="2695"/>
            <edge source="2693" target="2694"/>
            <edge source="2692" target="2693"/>
            <edge source="2692" target="2699"/>
            <edge source="2690" target="2691"/>
            <edge source="2689" target="2690"/>
            <edge source="2688" target="2689"/>
            <edge source="2687" target="2688"/>
            <edge source="2686" target="2687"/>
            <edge source="2685" target="2686"/>
            <edge source="2684" target="2685"/>
            <edge source="2683" target="2684"/>
            <edge source="2682" target="2683"/>
            <edge source="2682" target="2692"/>
            <edge source="2680" target="2681"/>
            <edge source="2679" target="2680"/>
            <edge source="2678" target="2679"/>
            <edge source="2677" target="2678"/>
            <edge source="2676" target="2677"/>
            <edge source="2675" target="2676"/>
            <edge source="2674" target="2675"/>
            <edge source="2673" target="2674"/>
            <edge source="2672" target="2673"/>
            <edge source="2671" target="2672"/>
            <edge source="2670" target="2671"/>
            <edge source="2669" target="2670"/>
            <edge source="2668" target="2669"/>
            <edge source="2667" target="2668"/>
            <edge source="2666" target="2667"/>
            <edge source="2665" target="2666"/>
            <edge source="2664" target="2665"/>
            <edge source="2664" target="2682"/>
            <edge source="2663" target="2664"/>
            <edge source="2662" target="2663"/>
            <edge source="2661" target="2662"/>
            <edge source="2660" target="2661"/>
            <edge source="2659" target="2660"/>
            <edge source="2657" target="2658"/>
            <edge source="2656" target="2657"/>
            <edge source="2655" target="2656"/>
            <edge source="2654" target="2655"/>
            <edge source="2653" target="2654"/>
            <edge source="2652" target="2653"/>
            <edge source="2651" target="2652"/>
            <edge source="2651" target="2659"/>
            <edge source="2650" target="2651"/>
            <edge source="2649" target="2650"/>
            <edge source="2648" target="2649"/>
            <edge source="2646" target="2647"/>
            <edge source="2645" target="2646"/>
            <edge source="2644" target="2645"/>
            <edge source="2643" target="2644"/>
            <edge source="2642" target="2643"/>
            <edge source="2641" target="2648"/>
            <edge source="2641" target="2642"/>
            <edge source="2639" target="2640"/>
            <edge source="2638" target="2639"/>
            <edge source="2637" target="2638"/>
        </edges>
    </thing>
    <thing id="60" color.r="-1." color.g="-1." color.b="-1." color.a="1." comment="">
        <nodes>
            <node id="2275" radius="1.5" x="2450" y="2949" z="305" inVp="0" inMag="1" time="16166718"/>
            <node id="2286" radius="1.5" x="2530" y="2509" z="296" inVp="0" inMag="1" time="16219188"/>
            <node id="2285" radius="1.5" x="2518" y="2523" z="313" inVp="0" inMag="1" time="16214357"/>
            <node id="2284" radius="1.5" x="2505" y="2558" z="329" inVp="0" inMag="1" time="16210888"/>
            <node id="2283" radius="1.5" x="2460" y="2539" z="348" inVp="0" inMag="1" time="16206577"/>
            <node id="2282" radius="1.5" x="2473" y="2578" z="356" inVp="0" inMag="1" time="16203746"/>
            <node id="2281" radius="1.5" x="2486" y="2605" z="347" inVp="0" inMag="1" time="16195781"/>
            <node id="2280" radius="1.5" x="2499" y="2618" z="331" inVp="0" inMag="1" time="16191634"/>
            <node id="2279" radius="1.5" x="2519" y="2677" z="320" inVp="0" inMag="1" time="16182389"/>
            <node id="2278" radius="1.5" x="2537" y="2760" z="328" inVp="0" inMag="1" time="16178308"/>
            <node id="2277" radius="1.5" x="2512" y="2847" z="321" inVp="0" inMag="1" time="16172492"/>
            <node id="2276" radius="1.5" x="2471" y="2918" z="321" inVp="0" inMag="1" time="16169995"/>
            <node id="2287" radius="1.5" x="2572" y="2447" z="265" inVp="0" inMag="1" time="16245537"/>
            <node id="2288" radius="1.5" x="2629" y="2463" z="253" inVp="0" inMag="1" time="16248822"/>
            <node id="2289" radius="1.5" x="2669" y="2438" z="236" inVp="0" inMag="1" time="16252736"/>
            <node id="2290" radius="1.5" x="2730" y="2468" z="236" inVp="0" inMag="1" time="16259265"/>
            <node id="2291" radius="1.5" x="2734" y="2413" z="254" inVp="0" inMag="1" time="16269380"/>
            <node id="2292" radius="1.5" x="2729" y="2407" z="268" inVp="0" inMag="1" time="16273392"/>
            <node id="2293" radius="1.5" x="2777" y="2420" z="289" inVp="0" inMag="1" time="16277926"/>
            <node id="2294" radius="1.5" x="2823" y="2423" z="306" inVp="0" inMag="1" time="16282501"/>
            <node id="2295" radius="1.5" x="2911" y="2388" z="326" inVp="0" inMag="1" time="16285804"/>
            <node id="2296" radius="1.5" x="2799" y="2481" z="230" inVp="0" inMag="1" time="16296043"/>
            <node id="2297" radius="1.5" x="2791" y="2488" z="210" inVp="0" inMag="1" time="16300063"/>
            <node id="2298" radius="1.5" x="2827" y="2484" z="192" inVp="0" inMag="1" time="16303581"/>
            <node id="2299" radius="1.5" x="2801" y="2472" z="174" inVp="0" inMag="1" time="16307162"/>
            <node id="2300" radius="1.5" x="2465" y="2961" z="308" inVp="0" inMag="1" time="16322419"/>
            <node id="2301" radius="1.5" x="2476" y="2976" z="330" inVp="0" inMag="1" time="16327250"/>
            <node id="2302" radius="1.5" x="2466" y="3013" z="336" inVp="0" inMag="1" time="16331615"/>
            <node id="2303" radius="1.5" x="2441" y="2977" z="294" inVp="0" inMag="1" time="16337924"/>
            <node id="2304" radius="1.5" x="2408" y="2994" z="276" inVp="0" inMag="1" time="16340760"/>
            <node id="2305" radius="1.5" x="2371" y="3035" z="267" inVp="0" inMag="1" time="16343312"/>
            <node id="2306" radius="1.5" x="2315" y="3055" z="272" inVp="0" inMag="1" time="16352403"/>
            <node id="2307" radius="1.5" x="2270" y="3046" z="290" inVp="0" inMag="1" time="16355941"/>
            <node id="2308" radius="1.5" x="2248" y="3054" z="301" inVp="0" inMag="1" time="16358767"/>
            <node id="2309" radius="1.5" x="2236" y="3017" z="317" inVp="0" inMag="1" time="16365082"/>
            <node id="2310" radius="1.5" x="2242" y="2951" z="327" inVp="0" inMag="1" time="16368467"/>
            <node id="2311" radius="1.5" x="2213" y="2870" z="331" inVp="0" inMag="1" time="16372677"/>
            <node id="2312" radius="1.5" x="2216" y="2849" z="340" inVp="0" inMag="1" time="16375459"/>
            <node id="2313" radius="1.5" x="2214" y="2861" z="357" inVp="0" inMag="1" time="16378997"/>
            <node id="2314" radius="1.5" x="2243" y="2855" z="372" inVp="0" inMag="1" time="16381893"/>
            <node id="2315" radius="1.5" x="2223" y="3125" z="308" inVp="0" inMag="1" time="16388720"/>
            <node id="2316" radius="1.5" x="2221" y="3178" z="308" inVp="0" inMag="1" time="16395167"/>
            <node id="2317" radius="1.5" x="2221" y="3200" z="307" inVp="1" inMag="1" time="16401631"/>
            <node id="2318" radius="1.5" x="2383" y="3060" z="271" inVp="0" inMag="1" time="16412710"/>
            <node id="2319" radius="1.5" x="2370" y="3046" z="249" inVp="0" inMag="1" time="16416939"/>
            <node id="2320" radius="1.5" x="2348" y="3061" z="228" inVp="0" inMag="1" time="16419692"/>
            <node id="2321" radius="1.5" x="2348" y="3120" z="223" inVp="0" inMag="1" time="16425206"/>
            <node id="2322" radius="1.5" x="2357" y="3166" z="214" inVp="0" inMag="1" time="16428002"/>
            <node id="2323" radius="1.5" x="2366" y="3200" z="212" inVp="1" inMag="1" time="16442511"/>
            <node id="2324" radius="1.5" x="2411" y="3088" z="285" inVp="0" inMag="1" time="16450456"/>
            <node id="2325" radius="1.5" x="2435" y="3118" z="306" inVp="0" inMag="1" time="16454691"/>
            <node id="2326" radius="1.5" x="2456" y="3129" z="326" inVp="0" inMag="1" time="16458841"/>
            <node id="2327" radius="1.5" x="2471" y="3153" z="345" inVp="0" inMag="1" time="16462456"/>
            <node id="2328" radius="1.5" x="2474" y="3161" z="361" inVp="0" inMag="1" time="16466538"/>
            <node id="2329" radius="1.5" x="2486" y="3159" z="385" inVp="0" inMag="1" time="16470082"/>
            <node id="2330" radius="1.5" x="2469" y="3182" z="405" inVp="0" inMag="1" time="16473845"/>
            <node id="2331" radius="1.5" x="2439" y="3200" z="415" inVp="1" inMag="1" time="16480960"/>
        </nodes>
        <edges>
            <edge source="2275" target="2276"/>
            <edge source="2275" target="2300"/>
            <edge source="2286" target="2287"/>
            <edge source="2285" target="2286"/>
            <edge source="2284" target="2285"/>
            <edge source="2283" target="2284"/>
            <edge source="2282" target="2283"/>
            <edge source="2281" target="2282"/>
            <edge source="2280" target="2281"/>
            <edge source="2279" target="2280"/>
            <edge source="2278" target="2279"/>
            <edge source="2277" target="2278"/>
            <edge source="2276" target="2277"/>
            <edge source="2287" target="2288"/>
            <edge source="2288" target="2289"/>
            <edge source="2289" target="2290"/>
            <edge source="2290" target="2291"/>
            <edge source="2290" target="2296"/>
            <edge source="2291" target="2292"/>
            <edge source="2292" target="2293"/>
            <edge source="2293" target="2294"/>
            <edge source="2294" target="2295"/>
            <edge source="2296" target="2297"/>
            <edge source="2297" target="2298"/>
            <edge source="2298" target="2299"/>
            <edge source="2300" target="2301"/>
            <edge source="2300" target="2303"/>
            <edge source="2301" target="2302"/>
            <edge source="2303" target="2304"/>
            <edge source="2304" target="2305"/>
            <edge source="2305" target="2306"/>
            <edge source="2305" target="2318"/>
            <edge source="2306" target="2307"/>
            <edge source="2307" target="2308"/>
            <edge source="2308" target="2309"/>
            <edge source="2308" target="2315"/>
            <edge source="2309" target="2310"/>
            <edge source="2310" target="2311"/>
            <edge source="2311" target="2312"/>
            <edge source="2312" target="2313"/>
            <edge source="2313" target="2314"/>
            <edge source="2315" target="2316"/>
            <edge source="2316" target="2317"/>
            <edge source="2318" target="2319"/>
            <edge source="2318" target="2324"/>
            <edge source="2319" target="2320"/>
            <edge source="2320" target="2321"/>
            <edge source="2321" target="2322"/>
            <edge source="2322" target="2323"/>
            <edge source="2324" target="2325"/>
            <edge source="2325" target="2326"/>
            <edge source="2326" target="2327"/>
            <edge source="2327" target="2328"/>
            <edge source="2328" target="2329"/>
            <edge source="2329" target="2330"/>
            <edge source="2330" target="2331"/>
        </edges>
    </thing>
    <thing id="59" color.r="-1." color.g="-1." color.b="-1." color.a="1." comment="">
        <nodes>
            <node id="2186" radius="1.5" x="2579" y="2955" z="431" inVp="0" inMag="1" time="15680955"/>
            <node id="2274" radius="1.5" x="2090" y="2815" z="292" inVp="0" inMag="1" time="16146440"/>
            <node id="2273" radius="1.5" x="2156" y="2829" z="292" inVp="0" inMag="1" time="16145189"/>
            <node id="2272" radius="1.5" x="2205" y="2834" z="292" inVp="0" inMag="1" time="16139042"/>
            <node id="2271" radius="1.5" x="2256" y="2859" z="292" inVp="0" inMag="1" time="16137060"/>
            <node id="2270" radius="1.5" x="2389" y="2942" z="243" inVp="0" inMag="1" time="16129481"/>
            <node id="2269" radius="1.5" x="2353" y="2920" z="231" inVp="0" inMag="1" time="16123734"/>
            <node id="2268" radius="1.5" x="2280" y="2874" z="224" inVp="0" inMag="1" time="16110907"/>
            <node id="2267" radius="1.5" x="2219" y="2909" z="234" inVp="0" inMag="1" time="16108174"/>
            <node id="2266" radius="1.5" x="2053" y="2840" z="220" inVp="0" inMag="1" time="16103111"/>
            <node id="2265" radius="1.5" x="2067" y="2834" z="221" inVp="0" inMag="1" time="16097546"/>
            <node id="2264" radius="1.5" x="2117" y="2846" z="233" inVp="0" inMag="1" time="16094883"/>
            <node id="2263" radius="1.5" x="2171" y="2875" z="243" inVp="0" inMag="1" time="16089634"/>
            <node id="2262" radius="1.5" x="2059" y="2941" z="268" inVp="0" inMag="1" time="16079640"/>
            <node id="2261" radius="1.5" x="2083" y="2925" z="259" inVp="0" inMag="1" time="16076572"/>
            <node id="2260" radius="1.5" x="2125" y="2860" z="250" inVp="0" inMag="1" time="16073675"/>
            <node id="2259" radius="1.5" x="2168" y="2851" z="249" inVp="0" inMag="1" time="16070193"/>
            <node id="2258" radius="1.5" x="2218" y="2867" z="256" inVp="0" inMag="1" time="16064863"/>
            <node id="2257" radius="1.5" x="2270" y="2885" z="275" inVp="0" inMag="1" time="16061783"/>
            <node id="2256" radius="1.5" x="2299" y="2902" z="291" inVp="0" inMag="1" time="16057883"/>
            <node id="2255" radius="1.5" x="2356" y="3200" z="387" inVp="1" inMag="1" time="16049720"/>
            <node id="2254" radius="1.5" x="2356" y="3192" z="388" inVp="0" inMag="1" time="16044857"/>
            <node id="2253" radius="1.5" x="2348" y="3183" z="379" inVp="0" inMag="1" time="16041623"/>
            <node id="2252" radius="1.5" x="2339" y="3158" z="362" inVp="0" inMag="1" time="16037876"/>
            <node id="2251" radius="1.5" x="2334" y="3128" z="345" inVp="0" inMag="1" time="16034378"/>
            <node id="2250" radius="1.5" x="2339" y="3084" z="331" inVp="0" inMag="1" time="16031312"/>
            <node id="2249" radius="1.5" x="2288" y="3025" z="310" inVp="0" inMag="1" time="16026249"/>
            <node id="2248" radius="1.5" x="2293" y="2991" z="301" inVp="0" inMag="1" time="16018184"/>
            <node id="2247" radius="1.5" x="2323" y="2920" z="296" inVp="0" inMag="1" time="16013022"/>
            <node id="2246" radius="1.5" x="2336" y="2924" z="306" inVp="0" inMag="1" time="16009706"/>
            <node id="2245" radius="1.5" x="2383" y="2940" z="318" inVp="0" inMag="1" time="16006875"/>
            <node id="2244" radius="1.5" x="2447" y="2956" z="335" inVp="0" inMag="1" time="16003542"/>
            <node id="2243" radius="1.5" x="2497" y="2972" z="352" inVp="0" inMag="1" time="16000793"/>
            <node id="2242" radius="1.5" x="2530" y="2974" z="371" inVp="0" inMag="1" time="15997545"/>
            <node id="2241" radius="1.5" x="2540" y="2998" z="391" inVp="0" inMag="1" time="15994630"/>
            <node id="2240" radius="1.5" x="2692" y="3075" z="311" inVp="0" inMag="1" time="15984884"/>
            <node id="2239" radius="1.5" x="2694" y="3087" z="317" inVp="0" inMag="1" time="15979971"/>
            <node id="2238" radius="1.5" x="2693" y="3101" z="335" inVp="0" inMag="1" time="15975973"/>
            <node id="2237" radius="1.5" x="2682" y="3113" z="352" inVp="0" inMag="1" time="15971975"/>
            <node id="2236" radius="1.5" x="2665" y="3122" z="371" inVp="0" inMag="1" time="15968825"/>
            <node id="2235" radius="1.5" x="2656" y="3135" z="384" inVp="0" inMag="1" time="15965748"/>
            <node id="2234" radius="1.5" x="2633" y="3118" z="396" inVp="0" inMag="1" time="15963163"/>
            <node id="2233" radius="1.5" x="2607" y="3095" z="406" inVp="0" inMag="1" time="15958498"/>
            <node id="2232" radius="1.5" x="2541" y="3020" z="406" inVp="0" inMag="1" time="15953418"/>
            <node id="2231" radius="1.5" x="2388" y="3184" z="512" inVp="0" inMag="1" time="15945423"/>
            <node id="2230" radius="1.5" x="2440" y="3122" z="489" inVp="0" inMag="1" time="15910372"/>
            <node id="2229" radius="1.5" x="2485" y="3092" z="471" inVp="0" inMag="1" time="15905042"/>
            <node id="2228" radius="1.5" x="2530" y="3055" z="458" inVp="0" inMag="1" time="15901792"/>
            <node id="2227" radius="1.5" x="2563" y="3004" z="439" inVp="0" inMag="1" time="15897810"/>
            <node id="2226" radius="1.5" x="2562" y="2999" z="418" inVp="0" inMag="1" time="15887984"/>
            <node id="2225" radius="1.5" x="2858" y="2329" z="196" inVp="0" inMag="1" time="15880486"/>
            <node id="2224" radius="1.5" x="2870" y="2343" z="206" inVp="0" inMag="1" time="15872408"/>
            <node id="2223" radius="1.5" x="2845" y="2355" z="216" inVp="0" inMag="1" time="15867826"/>
            <node id="2222" radius="1.5" x="2809" y="2438" z="229" inVp="0" inMag="1" time="15865159"/>
            <node id="2221" radius="1.5" x="2823" y="2473" z="245" inVp="0" inMag="1" time="15862094"/>
            <node id="2220" radius="1.5" x="2861" y="2477" z="272" inVp="0" inMag="1" time="15857931"/>
            <node id="2219" radius="1.5" x="2869" y="2479" z="285" inVp="0" inMag="1" time="15851102"/>
            <node id="2218" radius="1.5" x="2898" y="2479" z="311" inVp="0" inMag="1" time="15845770"/>
            <node id="2217" radius="1.5" x="2925" y="2514" z="337" inVp="0" inMag="1" time="15840856"/>
            <node id="2216" radius="1.5" x="2931" y="2530" z="357" inVp="0" inMag="1" time="15835792"/>
            <node id="2215" radius="1.5" x="2912" y="2531" z="372" inVp="0" inMag="1" time="15829944"/>
            <node id="2214" radius="1.5" x="2895" y="2536" z="394" inVp="0" inMag="1" time="15826448"/>
            <node id="2213" radius="1.5" x="2867" y="2548" z="414" inVp="0" inMag="1" time="15823197"/>
            <node id="2212" radius="1.5" x="2798" y="2600" z="512" inVp="0" inMag="1" time="15816035"/>
            <node id="2211" radius="1.5" x="2797" y="2627" z="497" inVp="0" inMag="1" time="15812053"/>
            <node id="2210" radius="1.5" x="2847" y="2670" z="483" inVp="0" inMag="1" time="15808071"/>
            <node id="2209" radius="1.5" x="2841" y="2642" z="460" inVp="0" inMag="1" time="15803325"/>
            <node id="2208" radius="1.5" x="2824" y="2612" z="434" inVp="0" inMag="1" time="15798494"/>
            <node id="2207" radius="1.5" x="2817" y="2599" z="418" inVp="0" inMag="1" time="15788164"/>
            <node id="2206" radius="1.5" x="2750" y="2637" z="420" inVp="0" inMag="1" time="15784750"/>
            <node id="2205" radius="1.5" x="2664" y="2663" z="424" inVp="0" inMag="1" time="15781919"/>
            <node id="2204" radius="1.5" x="3025" y="2537" z="512" inVp="0" inMag="1" time="15771106"/>
            <node id="2203" radius="1.5" x="2975" y="2561" z="499" inVp="0" inMag="1" time="15767276"/>
            <node id="2202" radius="1.5" x="2917" y="2545" z="480" inVp="0" inMag="1" time="15764460"/>
            <node id="2201" radius="1.5" x="2844" y="2540" z="466" inVp="0" inMag="1" time="15761643"/>
            <node id="2200" radius="1.5" x="2698" y="2429" z="484" inVp="0" inMag="1" time="15756329"/>
            <node id="2199" radius="1.5" x="2714" y="2439" z="464" inVp="0" inMag="1" time="15745586"/>
            <node id="2198" radius="1.5" x="2736" y="2510" z="461" inVp="0" inMag="1" time="15741421"/>
            <node id="2197" radius="1.5" x="2785" y="2552" z="458" inVp="0" inMag="1" time="15733857"/>
            <node id="2196" radius="1.5" x="2734" y="2676" z="512" inVp="0" inMag="1" time="15728111"/>
            <node id="2195" radius="1.5" x="2730" y="2675" z="505" inVp="0" inMag="1" time="15719964"/>
            <node id="2194" radius="1.5" x="2738" y="2659" z="484" inVp="0" inMag="1" time="15715634"/>
            <node id="2193" radius="1.5" x="2713" y="2625" z="458" inVp="0" inMag="1" time="15711721"/>
            <node id="2192" radius="1.5" x="2713" y="2624" z="458" inVp="0" inMag="1" time="15711554"/>
            <node id="2191" radius="1.5" x="2734" y="2595" z="449" inVp="0" inMag="1" time="15704971"/>
            <node id="2190" radius="1.5" x="2686" y="2624" z="437" inVp="0" inMag="1" time="15702139"/>
            <node id="2189" radius="1.5" x="2638" y="2698" z="429" inVp="0" inMag="1" time="15696560"/>
            <node id="2188" radius="1.5" x="2613" y="2758" z="429" inVp="0" inMag="1" time="15691228"/>
            <node id="2187" radius="1.5" x="2600" y="2878" z="436" inVp="0" inMag="1" time="15686980"/>
        </nodes>
        <edges>
            <edge source="2186" target="2187"/>
            <edge source="2186" target="2226"/>
            <edge source="2273" target="2274"/>
            <edge source="2272" target="2273"/>
            <edge source="2271" target="2272"/>
            <edge source="2269" target="2270"/>
            <edge source="2268" target="2269"/>
            <edge source="2267" target="2268"/>
            <edge source="2265" target="2266"/>
            <edge source="2264" target="2265"/>
            <edge source="2263" target="2267"/>
            <edge source="2263" target="2264"/>
            <edge source="2261" target="2262"/>
            <edge source="2260" target="2261"/>
            <edge source="2259" target="2263"/>
            <edge source="2259" target="2260"/>
            <edge source="2258" target="2259"/>
            <edge source="2257" target="2258"/>
            <edge source="2256" target="2271"/>
            <edge source="2256" target="2257"/>
            <edge source="2254" target="2255"/>
            <edge source="2253" target="2254"/>
            <edge source="2252" target="2253"/>
            <edge source="2251" target="2252"/>
            <edge source="2250" target="2251"/>
            <edge source="2249" target="2250"/>
            <edge source="2248" target="2249"/>
            <edge source="2247" target="2256"/>
            <edge source="2247" target="2248"/>
            <edge source="2246" target="2247"/>
            <edge source="2245" target="2246"/>
            <edge source="2244" target="2245"/>
            <edge source="2243" target="2244"/>
            <edge source="2242" target="2243"/>
            <edge source="2241" target="2242"/>
            <edge source="2239" target="2240"/>
            <edge source="2238" target="2239"/>
            <edge source="2237" target="2238"/>
            <edge source="2236" target="2237"/>
            <edge source="2235" target="2236"/>
            <edge source="2234" target="2235"/>
            <edge source="2233" target="2234"/>
            <edge source="2232" target="2241"/>
            <edge source="2232" target="2233"/>
            <edge source="2230" target="2231"/>
            <edge source="2229" target="2230"/>
            <edge source="2228" target="2229"/>
            <edge source="2227" target="2228"/>
            <edge source="2226" target="2232"/>
            <edge source="2226" target="2227"/>
            <edge source="2224" target="2225"/>
            <edge source="2223" target="2224"/>
            <edge source="2222" target="2223"/>
            <edge source="2221" target="2222"/>
            <edge source="2220" target="2221"/>
            <edge source="2219" target="2220"/>
            <edge source="2218" target="2219"/>
            <edge source="2217" target="2218"/>
            <edge source="2216" target="2217"/>
            <edge source="2215" target="2216"/>
            <edge source="2214" target="2215"/>
            <edge source="2213" target="2214"/>
            <edge source="2211" target="2212"/>
            <edge source="2210" target="2211"/>
            <edge source="2209" target="2210"/>
            <edge source="2208" target="2209"/>
            <edge source="2207" target="2213"/>
            <edge source="2207" target="2208"/>
            <edge source="2206" target="2207"/>
            <edge source="2205" target="2206"/>
            <edge source="2203" target="2204"/>
            <edge source="2202" target="2203"/>
            <edge source="2201" target="2202"/>
            <edge source="2199" target="2200"/>
            <edge source="2198" target="2199"/>
            <edge source="2197" target="2201"/>
            <edge source="2197" target="2198"/>
            <edge source="2195" target="2196"/>
            <edge source="2194" target="2195"/>
            <edge source="2193" target="2194"/>
            <edge source="2192" target="2193"/>
            <edge source="2191" target="2197"/>
            <edge source="2191" target="2192"/>
            <edge source="2190" target="2191"/>
            <edge source="2189" target="2205"/>
            <edge source="2189" target="2190"/>
            <edge source="2188" target="2189"/>
            <edge source="2187" target="2188"/>
        </edges>
    </thing>
    <thing id="58" color.r="-1." color.g="-1." color.b="-1." color.a="1." comment="">
        <nodes>
            <node id="2178" radius="1.5" x="2499" y="2882" z="297" inVp="0" inMag="1" time="15641291"/>
            <node id="2185" radius="1.5" x="2482" y="3200" z="377" inVp="1" inMag="1" time="15668274"/>
            <node id="2184" radius="1.5" x="2496" y="3188" z="376" inVp="0" inMag="1" time="15663792"/>
            <node id="2183" radius="1.5" x="2514" y="3155" z="369" inVp="0" inMag="1" time="15661642"/>
            <node id="2182" radius="1.5" x="2523" y="3109" z="349" inVp="0" inMag="1" time="15657979"/>
            <node id="2181" radius="1.5" x="2516" y="3059" z="330" inVp="0" inMag="1" time="15654397"/>
            <node id="2180" radius="1.5" x="2508" y="2972" z="315" inVp="0" inMag="1" time="15650988"/>
            <node id="2179" radius="1.5" x="2440" y="2837" z="270" inVp="0" inMag="1" time="15645650"/>
        </nodes>
        <edges>
            <edge source="2178" target="2179"/>
            <edge source="2178" target="2180"/>
            <edge source="2184" target="2185"/>
            <edge source="2183" target="2184"/>
            <edge source="2182" target="2183"/>
            <edge source="2181" target="2182"/>
            <edge source="2180" target="2181"/>
        </edges>
    </thing>
    <thing id="57" color.r="-1." color.g="-1." color.b="-1." color.a="1." comment="">
        <nodes>
            <node id="2168" radius="1.5" x="2848" y="3076" z="468" inVp="0" inMag="1" time="15573907"/>
            <node id="2177" radius="1.5" x="2617" y="3200" z="353" inVp="1" inMag="1" time="15623529"/>
            <node id="2176" radius="1.5" x="2621" y="3189" z="355" inVp="0" inMag="1" time="15615082"/>
            <node id="2175" radius="1.5" x="2656" y="3185" z="383" inVp="0" inMag="1" time="15611185"/>
            <node id="2174" radius="1.5" x="2698" y="3172" z="400" inVp="1" inMag="1" time="15597592"/>
            <node id="2173" radius="1.5" x="2704" y="3150" z="412" inVp="0" inMag="1" time="15593126"/>
            <node id="2172" radius="1.5" x="2737" y="3099" z="430" inVp="0" inMag="1" time="15590311"/>
            <node id="2171" radius="1.5" x="2776" y="3096" z="451" inVp="0" inMag="1" time="15587161"/>
            <node id="2170" radius="1.5" x="2985" y="3057" z="512" inVp="0" inMag="1" time="15583165"/>
            <node id="2169" radius="1.5" x="2923" y="3064" z="498" inVp="0" inMag="1" time="15578600"/>
        </nodes>
        <edges>
            <edge source="2168" target="2169"/>
            <edge source="2168" target="2171"/>
            <edge source="2176" target="2177"/>
            <edge source="2175" target="2176"/>
            <edge source="2174" target="2175"/>
            <edge source="2173" target="2174"/>
            <edge source="2172" target="2173"/>
            <edge source="2171" target="2172"/>
            <edge source="2169" target="2170"/>
        </edges>
    </thing>
    <thing id="56" color.r="-1." color.g="-1." color.b="-1." color.a="1." comment="">
        <nodes>
            <node id="2147" radius="1.5" x="2921" y="2664" z="500" inVp="0" inMag="1" time="15422430"/>
            <node id="2167" radius="1.5" x="3043" y="2945" z="512" inVp="0" inMag="1" time="15555396"/>
            <node id="2166" radius="1.5" x="3012" y="2826" z="509" inVp="2" inMag="1" time="15549313"/>
            <node id="2165" radius="1.5" x="2991" y="2760" z="509" inVp="0" inMag="1" time="15545283"/>
            <node id="2164" radius="1.5" x="2543" y="2231" z="512" inVp="0" inMag="1" time="15540967"/>
            <node id="2163" radius="1.5" x="2567" y="2243" z="503" inVp="0" inMag="1" time="15531239"/>
            <node id="2162" radius="1.5" x="2683" y="2267" z="501" inVp="0" inMag="1" time="15522344"/>
            <node id="2161" radius="1.5" x="2742" y="2333" z="489" inVp="0" inMag="1" time="15518862"/>
            <node id="2160" radius="1.5" x="2473" y="2662" z="378" inVp="0" inMag="1" time="15506369"/>
            <node id="2159" radius="1.5" x="2490" y="2649" z="388" inVp="0" inMag="1" time="15491210"/>
            <node id="2158" radius="1.5" x="2525" y="2630" z="408" inVp="0" inMag="1" time="15485462"/>
            <node id="2157" radius="1.5" x="2577" y="2597" z="422" inVp="0" inMag="1" time="15482146"/>
            <node id="2156" radius="1.5" x="2652" y="2589" z="436" inVp="0" inMag="1" time="15474068"/>
            <node id="2155" radius="1.5" x="2668" y="2582" z="449" inVp="0" inMag="1" time="15471152"/>
            <node id="2154" radius="1.5" x="2701" y="2561" z="463" inVp="0" inMag="1" time="15462157"/>
            <node id="2153" radius="1.5" x="2755" y="2524" z="470" inVp="0" inMag="1" time="15459275"/>
            <node id="2152" radius="1.5" x="2781" y="2438" z="480" inVp="2" inMag="1" time="15451762"/>
            <node id="2151" radius="1.5" x="2806" y="2487" z="487" inVp="2" inMag="1" time="15440384"/>
            <node id="2150" radius="1.5" x="2827" y="2553" z="490" inVp="2" inMag="1" time="15437303"/>
            <node id="2149" radius="1.5" x="2864" y="2594" z="498" inVp="2" inMag="1" time="15432972"/>
            <node id="2148" radius="1.5" x="2888" y="2640" z="501" inVp="2" inMag="1" time="15429656"/>
        </nodes>
        <edges>
            <edge source="2147" target="2148"/>
            <edge source="2147" target="2165"/>
            <edge source="2166" target="2167"/>
            <edge source="2165" target="2166"/>
            <edge source="2163" target="2164"/>
            <edge source="2162" target="2163"/>
            <edge source="2161" target="2162"/>
            <edge source="2159" target="2160"/>
            <edge source="2158" target="2159"/>
            <edge source="2157" target="2158"/>
            <edge source="2156" target="2157"/>
            <edge source="2155" target="2156"/>
            <edge source="2154" target="2155"/>
            <edge source="2153" target="2154"/>
            <edge source="2152" target="2161"/>
            <edge source="2152" target="2153"/>
            <edge source="2151" target="2152"/>
            <edge source="2150" target="2151"/>
            <edge source="2149" target="2150"/>
            <edge source="2148" target="2149"/>
        </edges>
    </thing>
    <thing id="55" color.r="-1." color.g="-1." color.b="-1." color.a="1." comment="">
        <nodes>
            <node id="2103" radius="1.5" x="2847" y="2416" z="176" inVp="0" inMag="1" time="15177683"/>
            <node id="2146" radius="1.5" x="2874" y="2723" z="512" inVp="0" inMag="1" time="15383198"/>
            <node id="2145" radius="1.5" x="2875" y="2722" z="504" inVp="0" inMag="1" time="15379464"/>
            <node id="2144" radius="1.5" x="2880" y="2699" z="483" inVp="0" inMag="1" time="15376148"/>
            <node id="2143" radius="1.5" x="2880" y="2682" z="459" inVp="0" inMag="1" time="15370818"/>
            <node id="2142" radius="1.5" x="2869" y="2662" z="432" inVp="0" inMag="1" time="15366987"/>
            <node id="2141" radius="1.5" x="2882" y="2663" z="411" inVp="0" inMag="1" time="15359823"/>
            <node id="2140" radius="1.5" x="2859" y="2648" z="394" inVp="0" inMag="1" time="15354659"/>
            <node id="2139" radius="1.5" x="2869" y="2622" z="371" inVp="0" inMag="1" time="15351245"/>
            <node id="2138" radius="1.5" x="2865" y="2599" z="343" inVp="0" inMag="1" time="15347496"/>
            <node id="2137" radius="1.5" x="2878" y="2578" z="319" inVp="0" inMag="1" time="15343998"/>
            <node id="2136" radius="1.5" x="2877" y="2562" z="292" inVp="0" inMag="1" time="15340082"/>
            <node id="2135" radius="1.5" x="2893" y="2550" z="275" inVp="0" inMag="1" time="15336001"/>
            <node id="2134" radius="1.5" x="2854" y="2529" z="254" inVp="0" inMag="1" time="15332670"/>
            <node id="2133" radius="1.5" x="2829" y="2488" z="225" inVp="0" inMag="1" time="15328838"/>
            <node id="2132" radius="1.5" x="2835" y="2448" z="200" inVp="0" inMag="1" time="15323658"/>
            <node id="2131" radius="1.5" x="2853" y="2601" z="2" inVp="0" inMag="1" time="15316429"/>
            <node id="2130" radius="1.5" x="2868" y="2581" z="14" inVp="0" inMag="1" time="15312630"/>
            <node id="2129" radius="1.5" x="2881" y="2548" z="40" inVp="0" inMag="1" time="15302234"/>
            <node id="2128" radius="1.5" x="2893" y="2540" z="54" inVp="0" inMag="1" time="15299170"/>
            <node id="2127" radius="1.5" x="2905" y="2514" z="69" inVp="0" inMag="1" time="15294840"/>
            <node id="2126" radius="1.5" x="2909" y="2482" z="82" inVp="0" inMag="1" time="15291858"/>
            <node id="2125" radius="1.5" x="2837" y="2255" z="2" inVp="0" inMag="1" time="15286026"/>
            <node id="2124" radius="1.5" x="2833" y="2257" z="10" inVp="0" inMag="1" time="15282294"/>
            <node id="2123" radius="1.5" x="2831" y="2271" z="31" inVp="0" inMag="1" time="15278064"/>
            <node id="2122" radius="1.5" x="2934" y="2742" z="2" inVp="0" inMag="1" time="15272682"/>
            <node id="2121" radius="1.5" x="2897" y="2706" z="15" inVp="0" inMag="1" time="15261789"/>
            <node id="2120" radius="1.5" x="2863" y="2683" z="22" inVp="0" inMag="1" time="15258140"/>
            <node id="2119" radius="1.5" x="2813" y="2646" z="36" inVp="0" inMag="1" time="15254325"/>
            <node id="2118" radius="1.5" x="2771" y="2623" z="47" inVp="0" inMag="1" time="15251092"/>
            <node id="2117" radius="1.5" x="2714" y="2575" z="56" inVp="0" inMag="1" time="15244780"/>
            <node id="2116" radius="1.5" x="2694" y="2491" z="57" inVp="0" inMag="1" time="15242464"/>
            <node id="2115" radius="1.5" x="2704" y="2425" z="60" inVp="0" inMag="1" time="15234984"/>
            <node id="2114" radius="1.5" x="2709" y="2335" z="60" inVp="0" inMag="1" time="15233585"/>
            <node id="2113" radius="1.5" x="2742" y="2293" z="61" inVp="0" inMag="1" time="15223409"/>
            <node id="2112" radius="1.5" x="2794" y="2267" z="51" inVp="0" inMag="1" time="15220007"/>
            <node id="2111" radius="1.5" x="2839" y="2288" z="51" inVp="0" inMag="1" time="15212779"/>
            <node id="2110" radius="1.5" x="2873" y="2319" z="65" inVp="0" inMag="1" time="15209713"/>
            <node id="2109" radius="1.5" x="2895" y="2354" z="80" inVp="0" inMag="1" time="15206816"/>
            <node id="2108" radius="1.5" x="2915" y="2384" z="90" inVp="0" inMag="1" time="15193838"/>
            <node id="2107" radius="1.5" x="2900" y="2368" z="104" inVp="0" inMag="1" time="15191355"/>
            <node id="2106" radius="1.5" x="2883" y="2376" z="128" inVp="0" inMag="1" time="15187707"/>
            <node id="2105" radius="1.5" x="2853" y="2382" z="145" inVp="0" inMag="1" time="15184792"/>
            <node id="2104" radius="1.5" x="2859" y="2403" z="159" inVp="0" inMag="1" time="15182050"/>
        </nodes>
        <edges>
            <edge source="2103" target="2104"/>
            <edge source="2103" target="2132"/>
            <edge source="2145" target="2146"/>
            <edge source="2144" target="2145"/>
            <edge source="2143" target="2144"/>
            <edge source="2142" target="2143"/>
            <edge source="2141" target="2142"/>
            <edge source="2140" target="2141"/>
            <edge source="2139" target="2140"/>
            <edge source="2138" target="2139"/>
            <edge source="2137" target="2138"/>
            <edge source="2136" target="2137"/>
            <edge source="2135" target="2136"/>
            <edge source="2134" target="2135"/>
            <edge source="2133" target="2134"/>
            <edge source="2132" target="2133"/>
            <edge source="2130" target="2131"/>
            <edge source="2129" target="2130"/>
            <edge source="2128" target="2129"/>
            <edge source="2127" target="2128"/>
            <edge source="2126" target="2127"/>
            <edge source="2124" target="2125"/>
            <edge source="2123" target="2124"/>
            <edge source="2121" target="2122"/>
            <edge source="2120" target="2121"/>
            <edge source="2119" target="2120"/>
            <edge source="2118" target="2119"/>
            <edge source="2117" target="2118"/>
            <edge source="2116" target="2117"/>
            <edge source="2115" target="2116"/>
            <edge source="2114" target="2115"/>
            <edge source="2113" target="2114"/>
            <edge source="2112" target="2113"/>
            <edge source="2111" target="2123"/>
            <edge source="2111" target="2112"/>
            <edge source="2110" target="2111"/>
            <edge source="2109" target="2110"/>
            <edge source="2108" target="2126"/>
            <edge source="2108" target="2109"/>
            <edge source="2107" target="2108"/>
            <edge source="2106" target="2107"/>
            <edge source="2105" target="2106"/>
            <edge source="2104" target="2105"/>
        </edges>
    </thing>
    <thing id="54" color.r="-1." color.g="-1." color.b="-1." color.a="1." comment="">
        <nodes>
            <node id="2089" radius="1.5" x="2251" y="2882" z="200" inVp="0" inMag="1" time="15100421"/>
            <node id="2102" radius="1.5" x="2327" y="3194" z="182" inVp="0" inMag="1" time="15157754"/>
            <node id="2101" radius="1.5" x="2348" y="3185" z="192" inVp="0" inMag="1" time="15153691"/>
            <node id="2100" radius="1.5" x="2364" y="3140" z="207" inVp="0" inMag="1" time="15148542"/>
            <node id="2099" radius="1.5" x="2329" y="3082" z="201" inVp="0" inMag="1" time="15145379"/>
            <node id="2098" radius="1.5" x="2309" y="3024" z="195" inVp="0" inMag="1" time="15141215"/>
            <node id="2097" radius="1.5" x="2276" y="2987" z="203" inVp="0" inMag="1" time="15132967"/>
            <node id="2096" radius="1.5" x="2251" y="2936" z="202" inVp="0" inMag="1" time="15131234"/>
            <node id="2095" radius="1.5" x="2136" y="2645" z="150" inVp="0" inMag="1" time="15124754"/>
            <node id="2094" radius="1.5" x="2149" y="2651" z="161" inVp="0" inMag="1" time="15115595"/>
            <node id="2093" radius="1.5" x="2179" y="2657" z="171" inVp="0" inMag="1" time="15113010"/>
            <node id="2092" radius="1.5" x="2214" y="2682" z="182" inVp="0" inMag="1" time="15110527"/>
            <node id="2091" radius="1.5" x="2227" y="2721" z="191" inVp="0" inMag="1" time="15108362"/>
            <node id="2090" radius="1.5" x="2239" y="2793" z="200" inVp="0" inMag="1" time="15103949"/>
        </nodes>
        <edges>
            <edge source="2089" target="2090"/>
            <edge source="2089" target="2096"/>
            <edge source="2101" target="2102"/>
[truncated: 516,156 more chars]
