# Supplementary material for: Extracellular space preservation aids the connectomic analysis of neural circuits
Source: eLife. 2015 Dec 9;4:e08206. doi: 10.7554/eLife.08206 (PMC4764589; doi:10.7554/eLife.08206)
Supplement: Figure 3—source data 3. — DOI: http://dx.doi.org/10.7554/eLife.08206.015 [file elife-08206-fig3-data3.zip]

Archive with 6 entries (6 files):
- M0007_33_groundtruth_cleaned_x0017_y0019_z0002.tif
- M0007_33_groundtruth_cleaned_x0017_y0023_z0001.tif
- M0007_33_groundtruth_cleaned_x0019_y0022_z0002.tif
- M0007_33_groundtruth_cleaned_x0022_y0018_z0001.tif
- M0007_33_groundtruth_cleaned_x0022_y0023_z0001.tif
- M0007_33_groundtruth_cleaned_x0022_y0023_z0002.tif
