# Supplementary material for: Extracellular space preservation aids the connectomic analysis of neural circuits
Source: eLife. 2015 Dec 9;4:e08206. doi: 10.7554/eLife.08206 (PMC4764589; doi:10.7554/eLife.08206)
Supplement: Figure 3—source data 4. — DOI: http://dx.doi.org/10.7554/eLife.08206.016 [file elife-08206-fig3-data4.zip]

Archive with 6 entries (6 files):
- M0027_11_groundtruth_cleaned_x0013_y0015_z0003.tif
- M0027_11_groundtruth_cleaned_x0013_y0020_z0003.tif
- M0027_11_groundtruth_cleaned_x0016_y0017_z0004.tif
- M0027_11_groundtruth_cleaned_x0018_y0015_z0003.tif
- M0027_11_groundtruth_cleaned_x0018_y0020_z0003.tif
- M0027_11_groundtruth_cleaned_x0018_y0020_z0004.tif
